# Supplementary material for: Epigenetic regulation of placental gene expression in transcriptional subtypes of preeclampsia
Source: Clin Epigenetics. 2018 Mar 2;10:28. doi: 10.1186/s13148-018-0463-6 (PMC5833042; doi:10.1186/s13148-018-0463-6)
Supplement: Supplementary file 4 — Table S3. Significantly differentially methylated sites in transcriptional cluster 2 placentas versus transcriptional cluster 1 placentas. (XLSX 9040 kb) [file 13148_2018_463_MOESM4_ESM.xlsx]

## Sheet: Uncorrected
Supplementary Table 3. Significantly differentially methylated sites in 19 cluster 2 placentas versus 19 cluster 1 placentas (FDR < 0.05).
Without correcting for fetal sex and gestational age
Probe	Delta M	Average M	Delta Beta	Average Beta	P-value	FDR q-value	Gene symbol(s)	Probe location(s)	Enhancer region
cg14601621	0.655403	1.79375	0.0783126	0.773001	4.44223e-14	1.16241e-08	C9orf3	3'UTR - island	FALSE
cg17850498	-1.11781	1.57921	-0.144916	0.740483	5.6611e-14	1.16241e-08	ECE1	Body - open sea	TRUE
cg01412654	-0.668913	-0.38148	-0.113093	0.435351	1.65719e-13	1.7558e-08	PPARG	TSS1500 - shore	FALSE
cg13562353	-0.640478	1.40309	-0.0883978	0.722795	1.7102e-13	1.7558e-08	CCL27	TSS200 - shelf	FALSE
cg10994126	-0.750649	-0.227361	-0.127875	0.461521	5.78444e-13	4.75092e-08	PAPPA2	1stExon - open sea	FALSE
cg08202226	-0.5589	-0.298292	-0.0952817	0.449105	1.18747e-12	6.11428e-08	GATAD2B	TSS1500 - shore	FALSE
cg06917772	-0.427448	-1.33487	-0.0603127	0.285154	1.24405e-12	6.11428e-08	MIR3167	IGR - shore	TRUE
cg00592695	-0.903365	0.275631	-0.15256	0.545985	1.40695e-12	6.11428e-08	ST3GAL1	5'UTR - open sea	TRUE
cg02133624	-0.521304	-1.36097	-0.0728343	0.282147	1.50912e-12	6.11428e-08	TNK2	IGR - open sea	FALSE
cg11636557	-1.08815	-4.22221	-0.0383358	0.0552197	1.6232e-12	6.11428e-08	COASY	1stExon - island	FALSE
cg05359207	-0.562578	-2.61602	-0.0476037	0.142484	1.63776e-12	6.11428e-08	ZNF217	Body - shore	FALSE
cg21545548	-1.58627	2.03334	-0.176071	0.784596	2.12626e-12	7.2765e-08	HIST1H4H	IGR - open sea	TRUE
cg14605117	-0.847345	1.03632	-0.128585	0.667837	2.85355e-12	8.38249e-08	GNA12	IGR - open sea	FALSE
cg08900316	-0.566057	-0.5904	-0.0935992	0.400347	2.85768e-12	8.38249e-08	PRKCE	Body - open sea	TRUE
cg11235787	0.35544	1.72348	0.0440849	0.766603	3.16154e-12	8.437e-08	MIR195	Body - shelf	FALSE
cg22218316	-0.384004	-1.15022	-0.0570179	0.311565	3.39618e-12	8.437e-08	TSPAN9	IGR - open sea	TRUE
cg00483891	-0.544303	1.9037	-0.062608	0.786772	3.57595e-12	8.437e-08	CCDC115	Body - shore	FALSE
cg20998539	-0.393986	-0.947885	-0.0612428	0.342304	3.82396e-12	8.437e-08	ERN1	TSS1500 - shore	FALSE
cg10900537	0.361651	2.75424	0.0282545	0.870037	3.90351e-12	8.437e-08	FOXN3	Body - open sea	TRUE
cg01713086	-0.75086	-1.33012	-0.105749	0.288595	5.4051e-12	9.6089e-08	FBXO16	IGR - shore	FALSE
cg21626573	-0.535356	0.0676116	-0.0922002	0.511594	5.78447e-12	9.6089e-08	NCOR2	Body - shore	TRUE
cg17066452	-0.553985	0.084024	-0.0953098	0.514368	5.91605e-12	9.6089e-08	HSD17B8	Body - shore	FALSE
cg26559015	-0.858683	-2.8945	-0.0634514	0.12351	6.23022e-12	9.6089e-08	NAGLU	TSS200 - shore	FALSE
cg26625897	-1.1867	0.372187	-0.196256	0.560434	6.27037e-12	9.6089e-08	KRT19	IGR - open sea	TRUE
cg27359636	-0.495133	-0.72541	-0.0801124	0.378064	6.31973e-12	9.6089e-08	RP11-367J11.2	IGR - open sea	TRUE
cg22783058	0.377616	1.74466	0.0461219	0.769062	6.44792e-12	9.6089e-08	SBNO2	5'UTR - island	FALSE
cg03099780	-0.65211	-0.658127	-0.106678	0.389723	6.49011e-12	9.6089e-08	MBNL2	IGR - open sea	TRUE
cg17341113	0.775798	2.62794	0.064006	0.856417	6.61579e-12	9.6089e-08	MYEOV	IGR - open sea	FALSE
cg26288577	-1.24975	-3.39751	-0.0700644	0.0952963	7.00554e-12	9.6089e-08	C14orf159	1stExon - open sea	FALSE
cg26248552	-0.947517	-1.68905	-0.117283	0.243804	7.01954e-12	9.6089e-08	TNPO1	TSS1500 - shore	FALSE
cg15887927	-0.671728	-0.123438	-0.115065	0.478939	7.80672e-12	1.00048e-07	POMP	IGR - open sea	FALSE
cg17107691	0.749376	3.13899	0.0485329	0.894557	7.91372e-12	1.00048e-07	KANK2	Body - shore	FALSE
cg09676376	-0.528176	-0.103586	-0.0908841	0.482247	8.03965e-12	1.00048e-07	ZNF385A	Body - open sea	TRUE
cg03653726	-0.650216	-0.160507	-0.111374	0.472606	9.84027e-12	1.18247e-07	GNA12	3'UTR - open sea	TRUE
cg04981492	-0.660041	-0.899776	-0.102691	0.35152	1.00779e-11	1.18247e-07	SYDE1	Body - shore	FALSE
cg14178899	-0.578044	-0.297736	-0.0983624	0.449314	1.10066e-11	1.25053e-07	ERRFI1	5'UTR - open sea	TRUE
cg16780603	-0.765031	-3.32877	-0.0444162	0.0938997	1.1267e-11	1.25053e-07	NOSTRIN	5'UTR - open sea	TRUE
cg18236464	-1.19717	-1.68814	-0.146499	0.248122	1.19442e-11	1.25947e-07	PAPPA2	Body - open sea	FALSE
cg01313363	-0.366444	-0.41865	-0.0620288	0.428344	1.19609e-11	1.25947e-07	PLXNB1	TSS1500 - shore	FALSE
cg13028250	-0.84009	-4.56968	-0.023781	0.0426572	1.29445e-11	1.29904e-07	COASY	5'UTR - island	FALSE
cg08176140	0.416328	3.22375	0.0254734	0.902275	1.30909e-11	1.29904e-07	MIDN	Body - island	TRUE
cg20352351	-0.879988	1.27378	-0.125387	0.70192	1.32857e-11	1.29904e-07	NCOR2	Body - shore	TRUE
cg05662500	-0.458099	-2.67555	-0.0374787	0.136854	1.4035e-11	1.34039e-07	GPD1L	TSS1500 - island	FALSE
cg18151262	0.649327	2.02063	0.0702944	0.798863	1.4667e-11	1.34283e-07	MIDN	Body - island	FALSE
cg10420527	-0.517948	-1.48732	-0.0699429	0.26496	1.47145e-11	1.34283e-07	LRP5	Body - open sea	FALSE
cg07857225	0.801	4.2112	0.0281524	0.946279	1.5775e-11	1.3873e-07	PLXND1	Body - open sea	FALSE
cg24134959	0.615305	2.00488	0.0675557	0.797464	1.58775e-11	1.3873e-07	CTBP2	Body - open sea	TRUE
cg26458452	-0.534527	-1.67321	-0.0669475	0.241007	1.63959e-11	1.39061e-07	ADCK2	IGR - island	FALSE
cg22807822	0.569721	3.48581	0.0298794	0.916298	1.65926e-11	1.39061e-07	KANK2	Body - shore	FALSE
cg00736681	-0.574388	-0.502162	-0.0960893	0.41498	1.96732e-11	1.61582e-07	ST3GAL1	5'UTR - open sea	TRUE
cg07168214	-0.443541	0.380643	-0.0752113	0.565048	2.05374e-11	1.65372e-07	ZBTB4	5'UTR - shelf	TRUE
cg17413194	-0.755493	-2.10138	-0.0812528	0.193664	2.22642e-11	1.75829e-07	GNA13	TSS1500 - shore	FALSE
cg01059881	0.403165	1.319	0.0569342	0.712671	2.43331e-11	1.87635e-07	LAMA5	Body - shore	FALSE
cg08792314	-0.909164	-3.28421	-0.0537054	0.0979792	2.49344e-11	1.87635e-07	COASY	5'UTR - island	FALSE
cg26956009	-0.58138	0.226716	-0.0993668	0.538669	2.59525e-11	1.87635e-07	SPPL2B	IGR - shore	FALSE
cg13613748	-0.730037	-3.94038	-0.029572	0.0635168	2.59779e-11	1.87635e-07	VPS4B	TSS1500 - island	FALSE
cg17035539	-0.502002	-1.70804	-0.0624365	0.236398	2.64581e-11	1.87635e-07	ACTA1	IGR - shore	TRUE
cg24967553	-0.626526	-0.628758	-0.103006	0.39441	2.65916e-11	1.87635e-07	C3orf59, MB21D2	Body - open sea, Body - open sea	FALSE
cg25587091	-0.782067	-3.03435	-0.0537527	0.11285	2.69574e-11	1.87635e-07	RAB11A	IGR - open sea	TRUE
cg24990808	1.54559	3.42365	0.0891053	0.901061	2.898e-11	1.98351e-07	IGF1R	Body - island	FALSE
cg04928693	-0.67823	-3.32227	-0.0393017	0.0936185	3.02021e-11	1.99052e-07	MTX1, THBS3	TSS1500 - shore, TSS1500 - shore	FALSE
cg00756887	-0.576594	0.562418	-0.0953705	0.59487	3.13077e-11	1.99052e-07	PVRL4	TSS1500 - open sea	FALSE
cg12779575	-0.84468	0.790696	-0.134307	0.629938	3.18026e-11	1.99052e-07	ERN1	TSS1500 - shore	FALSE
cg12436772	-1.23744	-0.0838338	-0.207297	0.486346	3.24083e-11	1.99052e-07	LINC00607	IGR - open sea	TRUE
cg26314281	-0.851566	1.60157	-0.110663	0.746361	3.28897e-11	1.99052e-07	VPS8	TSS1500 - shore	FALSE
cg27290103	0.999076	3.93143	0.0407345	0.934055	3.29234e-11	1.99052e-07	TNS1	Body - open sea	FALSE
cg02232751	-0.460858	-0.947053	-0.0715887	0.34283	3.30979e-11	1.99052e-07	LDHA	TSS200 - shore	FALSE
cg11335171	-0.342226	-0.349151	-0.058279	0.440089	3.40896e-11	1.99052e-07	HSD17B8	Body - shore	FALSE
cg24726137	0.372693	1.56414	0.0489731	0.746191	3.42188e-11	1.99052e-07	CYGB	Body - open sea	FALSE
cg18063278	-0.880498	-0.558964	-0.144565	0.407397	3.47333e-11	1.99052e-07	PPARG	TSS1500 - shore	FALSE
cg07913153	-0.704193	-1.45513	-0.0948537	0.271146	3.52044e-11	1.99052e-07	LGALS8	TSS1500 - open sea	FALSE
cg21335012	-0.606162	-1.76551	-0.0734166	0.230313	3.52761e-11	1.99052e-07	LBH	IGR - open sea	TRUE
cg24279243	-0.808032	-1.44942	-0.109944	0.273052	3.57154e-11	1.99052e-07	KLF3	5'UTR - open sea	TRUE
cg08112737	-0.541595	-0.205645	-0.0929197	0.464794	3.61111e-11	1.99052e-07	KIAA1211	Body - shelf	FALSE
cg04858987	-1.19005	1.36987	-0.166003	0.710591	3.63531e-11	1.99052e-07	SH3BP5	Body - open sea	TRUE
cg03110787	-0.45567	0.367339	-0.077364	0.562763	4.06646e-11	2.1973e-07	MLLT1	Body - shelf	TRUE
cg11693364	-0.600084	-3.16915	-0.0376508	0.102314	4.22326e-11	2.25239e-07	ZNF69	TSS1500 - shore	FALSE
cg13672136	-1.07117	1.33502	-0.148901	0.707491	4.44519e-11	2.34036e-07	LTF	3'UTR - open sea	FALSE
cg16103203	-0.510635	-0.803355	-0.0818848	0.365656	4.62221e-11	2.40275e-07	TINAGL1	TSS1500 - open sea	FALSE
cg11155784	-0.320151	-1.5008	-0.0427695	0.261893	4.75572e-11	2.41426e-07	PBX1	Body - open sea	TRUE
cg08108321	-1.1078	-4.23418	-0.0382391	0.0552281	4.76193e-11	2.41426e-07	COASY	TSS200 - shore	FALSE
cg09559798	0.418233	2.09908	0.0443699	0.809325	4.84538e-11	2.4168e-07	CTBP2	Body - shore	TRUE
cg02211741	0.313249	1.21548	0.0456847	0.698304	4.88464e-11	2.4168e-07	DGKZ	Body - shelf	TRUE
cg20970886	-0.537133	0.199876	-0.0920183	0.534146	4.9701e-11	2.42981e-07	C3orf59, MB21D2	Body - open sea, Body - open sea	TRUE
cg11504634	-0.720504	-4.04201	-0.0280285	0.0594881	5.10344e-11	2.46565e-07	COASY	1stExon - island	FALSE
cg05346193	-0.34728	-2.67795	-0.0281756	0.136024	5.33459e-11	2.54735e-07	RELT	TSS1500 - shore	FALSE
cg01938025	0.555791	2.62168	0.0468554	0.857871	5.62878e-11	2.65694e-07	SKI	Body - shelf	FALSE
cg04930693	-0.805055	1.33065	-0.112292	0.710562	5.79219e-11	2.70301e-07	ERRFI1	5'UTR - shelf	FALSE
cg12508655	-0.678295	-0.750629	-0.109058	0.37511	5.98114e-11	2.75982e-07	ZNF366	5'UTR - open sea	TRUE
cg14502606	-1.74167	-3.96988	-0.0747966	0.0738648	6.13217e-11	2.77318e-07	MLX	TSS200 - island	FALSE
cg13619670	-0.502724	1.40682	-0.0689125	0.724154	6.14516e-11	2.77318e-07	MIR3610	IGR - open sea	TRUE
cg27574071	0.602462	3.29593	0.0344711	0.905444	6.30506e-11	2.81441e-07	CTBP1	Body - island	FALSE
cg08606497	-0.455013	-1.19696	-0.0667364	0.305193	6.38743e-11	2.82052e-07	ZNF395	TSS1500 - shore	FALSE
cg09106999	-0.430563	-2.00928	-0.0477389	0.20052	6.47346e-11	2.82811e-07	CDK2, SILV, PMEL	TSS1500 - shore, TSS1500 - shore, TSS1500 - shore	FALSE
cg13502395	-0.421643	-0.416999	-0.0713416	0.42877	6.79981e-11	2.93941e-07	KIAA1026	Body - open sea	TRUE
cg04326023	-0.319321	0.0908943	-0.0551465	0.515672	7.21182e-11	3.08504e-07	RNF222	3'UTR - shore	TRUE
cg09911083	-0.374631	0.201085	-0.0643935	0.53457	7.66277e-11	3.21967e-07	KDM6B	Body - island	FALSE
cg22695637	-0.702308	1.57595	-0.0908355	0.744754	7.70709e-11	3.21967e-07	CLLU1OS	IGR - open sea	TRUE
cg03822934	-0.929722	1.55731	-0.119686	0.739287	7.76177e-11	3.21967e-07	LIMCH1	Body - open sea	TRUE
cg23848889	-0.456501	0.602677	-0.0755657	0.60207	7.84877e-11	3.22321e-07	SHANK2	Body - open sea	FALSE
cg01790646	-0.672382	-2.17029	-0.0694887	0.185574	8.36139e-11	3.39973e-07	HDAC4	5'UTR - shore	FALSE
cg13304638	-0.556563	-2.22153	-0.0557857	0.179131	8.75946e-11	3.52666e-07	TBCD	Body - open sea	TRUE
cg17338821	-0.596516	-0.40241	-0.100684	0.431746	8.92674e-11	3.55912e-07	FLNB	Body - shore	TRUE
cg16624069	-0.568107	-2.65457	-0.0466415	0.139513	9.66242e-11	3.78103e-07	DOCK9	Body - open sea	TRUE
cg05470166	-0.328259	-2.0403	-0.0358793	0.196458	9.79163e-11	3.78103e-07	HRCT1	TSS1500 - open sea	FALSE
cg10668363	-0.948747	0.303467	-0.158922	0.550347	9.87631e-11	3.78103e-07	ZNF175	Body - shelf	FALSE
cg18998543	-0.367244	-0.222519	-0.0630863	0.461732	9.95122e-11	3.78103e-07	GNA12	3'UTR - open sea	FALSE
cg10313278	-0.405837	2.59122	-0.0346659	0.856404	1.00143e-10	3.78103e-07	FHAD1	Body - open sea	TRUE
cg22234930	-1.18785	0.0288114	-0.199089	0.5054	1.0117e-10	3.78103e-07	PKM2, PKM	5'UTR - shelf, 5'UTR - shelf	FALSE
cg13823840	-0.269002	-0.590584	-0.0447421	0.399352	1.02368e-10	3.78103e-07	SUGT1P1, SPINK4	Body - open sea, Body - open sea	FALSE
cg06191390	-0.547822	-2.4896	-0.0488681	0.153528	1.02473e-10	3.78103e-07	SFXN5	TSS1500 - shore	FALSE
cg03188976	-0.574824	-0.468348	-0.0965565	0.420659	1.0312e-10	3.78103e-07	CALD1	IGR - open sea	TRUE
cg26185836	-0.393082	-0.806466	-0.062963	0.364629	1.04314e-10	3.79099e-07	SLC2A1	3'UTR - shelf	FALSE
cg15262516	-0.762199	-3.19985	-0.0480086	0.101921	1.0925e-10	3.93159e-07	COL4A1, COL4A2	Body - shore, TSS1500 - shore	FALSE
cg08276755	-0.492727	-1.74191	-0.0604344	0.232215	1.1232e-10	3.93159e-07	MIR3193	IGR - shore	FALSE
cg24735129	-0.518144	-0.833682	-0.0824169	0.36094	1.127e-10	3.93159e-07	FLJ42102	IGR - open sea	TRUE
cg06269559	-0.394788	-0.476036	-0.0663679	0.418782	1.12718e-10	3.93159e-07	NBAS	IGR - open sea	TRUE
cg11051158	-0.594152	-2.37158	-0.0562769	0.164833	1.1297e-10	3.93159e-07	C2orf3, GCFC2	TSS200 - shore, TSS200 - shore	FALSE
cg23055236	-0.582718	-0.351213	-0.0989168	0.44029	1.1943e-10	4.12147e-07	SERPINE2	5'UTR - open sea	TRUE
cg18456459	-0.958187	-3.12114	-0.0632908	0.109239	1.22697e-10	4.19894e-07	RAB31	TSS1500 - island	FALSE
cg24561305	-0.524787	-0.632139	-0.0862952	0.393415	1.24654e-10	4.23065e-07	POMP	IGR - open sea	FALSE
cg20889445	-0.606659	1.30023	-0.0853172	0.708342	1.26567e-10	4.24082e-07	TCTN1	IGR - open sea	TRUE
cg22035959	-0.802304	-1.45381	-0.10787	0.272625	1.27019e-10	4.24082e-07	ARID3A	Body - shore	FALSE
cg25929976	-0.516713	-1.475	-0.0693574	0.266744	1.31713e-10	4.30244e-07	PPARG	TSS1500 - shore	FALSE
cg08047629	-0.409149	-0.647187	-0.067312	0.390453	1.32773e-10	4.30244e-07	GDPD3	TSS200 - open sea	FALSE
cg16573957	-0.494147	-0.346618	-0.0840859	0.44081	1.32852e-10	4.30244e-07	HR	IGR - shelf	FALSE
cg13589810	-0.316623	-1.10695	-0.0476474	0.317749	1.33156e-10	4.30244e-07	TMEM45B	IGR - open sea	FALSE
ch.7.2435427F	-0.744259	-2.08475	-0.080509	0.195498	1.34103e-10	4.30244e-07	TFEC	Body - open sea	FALSE
cg20905680	0.337582	1.79319	0.0406445	0.775123	1.3619e-10	4.33554e-07	AGER	Body - open sea	FALSE
cg05465955	-0.768962	-0.377623	-0.128991	0.436681	1.37935e-10	4.35731e-07	COASY	1stExon - island	FALSE
cg14993900	-0.707132	-0.80666	-0.112621	0.366468	1.42137e-10	4.45577e-07	TFAP2A	TSS1500 - shore	FALSE
cg15667495	-0.953194	-2.38315	-0.0898486	0.168317	1.44675e-10	4.50098e-07	MLX	Body - island	FALSE
cg20340720	-0.466387	-0.567071	-0.077559	0.403855	1.4698e-10	4.53831e-07	C10orf26, WBP1L	Body - open sea, Body - open sea	TRUE
cg24617203	-0.530973	0.216096	-0.0908876	0.536898	1.49576e-10	4.5571e-07	IL1R2	5'UTR - open sea	FALSE
cg17055207	-0.472044	0.234316	-0.0808165	0.54011	1.49808e-10	4.5571e-07	ACOX3	Body - open sea	TRUE
cg03082060	-0.445902	-1.22562	-0.0650531	0.300993	1.55132e-10	4.68433e-07	LGALS8	TSS1500 - open sea	TRUE
cg27191457	-0.383136	-0.210103	-0.0658232	0.463891	1.5941e-10	4.77838e-07	ANP32A	Body - open sea	FALSE
cg12699756	-0.580859	0.558208	-0.0962641	0.594151	1.65414e-10	4.90303e-07	HSD17B8	Body - shore	FALSE
cg15903956	-0.609823	0.237741	-0.104035	0.540416	1.65956e-10	4.90303e-07	CYP11A1	IGR - open sea	TRUE
cg13186286	-0.772577	-3.81193	-0.033572	0.0693957	1.67427e-10	4.91116e-07	C14orf159	1stExon - open sea	FALSE
cg00753748	-0.358263	-2.06625	-0.0387836	0.193837	1.68656e-10	4.91212e-07	AMOTL2	IGR - open sea	TRUE
cg12237272	-0.740901	-4.17238	-0.0263305	0.0548211	1.70026e-10	4.91716e-07	AKT1S1	Body - island	FALSE
cg07168060	-0.554273	0.547897	-0.0921884	0.592596	1.71314e-10	4.91975e-07	SH3PXD2A	Body - open sea	TRUE
cg03922423	0.368826	1.60062	0.047771	0.750902	1.7395e-10	4.94761e-07	TOP1MT	Body - open sea	FALSE
cg03488456	0.709199	2.94584	0.0494152	0.881611	1.74909e-10	4.94761e-07	QPRT	Body - island	FALSE
cg01127412	-0.461637	0.0106095	-0.079596	0.501809	1.75898e-10	4.94761e-07	XIRP1	5'UTR - open sea	TRUE
cg07587475	-0.402165	2.34968	-0.0383905	0.834658	1.83217e-10	5.11841e-07	ZNF639	Body - open sea	FALSE
cg18473642	-0.350397	-0.506345	-0.0588238	0.413585	1.87888e-10	5.21344e-07	ABCB9	5'UTR - shore	TRUE
cg08460580	0.356679	2.51825	0.0312268	0.850386	1.93845e-10	5.34262e-07	EXOC2	5'UTR - shelf	FALSE
cg11461670	-1.46894	-4.42966	-0.0500159	0.0528449	1.95331e-10	5.3477e-07	PDLIM2	3'UTR - shore	TRUE
cg17710536	0.546522	2.84675	0.0413704	0.875736	1.98805e-10	5.40676e-07	URGCP	Body - open sea	FALSE
cg12728588	0.349404	2.54967	0.0301708	0.853167	2.0095e-10	5.42915e-07	NCDN	Body - shore	FALSE
cg07819010	-0.460655	0.0157014	-0.0794345	0.502704	2.02614e-10	5.43832e-07	HARBI1	IGR - shelf	FALSE
cg12033615	-0.370973	-2.54211	-0.0323316	0.147618	2.09581e-10	5.56479e-07	MIR4466	IGR - shore	TRUE
cg10187713	-0.652354	0.66498	-0.105687	0.61108	2.10036e-10	5.56479e-07	PARD6B	IGR - shore	FALSE
cg12632411	-0.829678	-0.617636	-0.135084	0.397677	2.16087e-10	5.68841e-07	RRBP1	Body - island	FALSE
cg20059881	-0.598402	-0.318478	-0.101645	0.445903	2.19528e-10	5.70707e-07	COQ10A	IGR - shelf	FALSE
cg26787199	-0.49456	-1.27851	-0.0705699	0.293787	2.21375e-10	5.70707e-07	SYNGR3	3'UTR - shore	FALSE
cg02286857	-0.693063	-1.47115	-0.0923816	0.269071	2.2235e-10	5.70707e-07	TTC7A	Body - open sea	TRUE
cg01468711	0.406463	1.90475	0.0465949	0.787804	2.23832e-10	5.70707e-07	QPRT	Body - island	FALSE
cg04084026	-0.416791	-0.374932	-0.0707569	0.435879	2.24459e-10	5.70707e-07	KIFC3	TSS1500 - shelf	FALSE
cg15799353	-0.587984	0.696848	-0.0957408	0.616749	2.25134e-10	5.70707e-07	TRIB3	5'UTR - shore	FALSE
cg06851122	-0.351184	-0.205617	-0.0603722	0.464624	2.28194e-10	5.71767e-07	GSG1	IGR - open sea	TRUE
cg16047471	-0.647283	-2.29995	-0.0635614	0.172346	2.29126e-10	5.71767e-07	BHLHE41	3'UTR - shore	FALSE
cg14013040	-0.454388	0.501413	-0.0759585	0.585229	2.29729e-10	5.71767e-07	AKAP2, PALM2-AKAP2	Body - open sea, Body - open sea	TRUE
cg15765813	-0.355417	-2.31982	-0.0341401	0.16791	2.32391e-10	5.74608e-07	CYP46A1	IGR - island	TRUE
cg24478926	0.87465	4.04174	0.032946	0.939387	2.33669e-10	5.74608e-07	MYEOV	IGR - open sea	FALSE
cg07554030	-0.890244	-3.60909	-0.0448677	0.0801528	2.38169e-10	5.82188e-07	NAGLU	TSS200 - shore	FALSE
cg14933200	-0.368904	-0.687519	-0.0603733	0.38372	2.455e-10	5.94306e-07	BARX2	IGR - open sea	TRUE
cg19674091	-1.26659	-0.46666	-0.205892	0.425003	2.4677e-10	5.94306e-07	IDH2	Body - shore	TRUE
cg26509870	-0.818295	0.620779	-0.133439	0.602851	2.47468e-10	5.94306e-07	PHYHIP	IGR - shelf	FALSE
cg17545399	-0.403268	-0.670751	-0.0661109	0.386588	2.53871e-10	6.05803e-07	FRMPD2	Body - open sea	TRUE
cg17115419	-0.620505	0.304741	-0.105118	0.551598	2.55206e-10	6.05803e-07	CALML3	IGR - open sea	FALSE
cg06070002	-0.539578	-0.50974	-0.0903658	0.41361	2.61492e-10	6.17156e-07	PRDX1	5'UTR - shore	FALSE
cg19504179	-0.563266	2.20054	-0.0572286	0.818594	2.64882e-10	6.21586e-07	SLC20A2	5'UTR - open sea	TRUE
cg13583414	0.455536	2.31656	0.0434146	0.831085	2.66696e-10	6.22287e-07	LZTS1	Body - shelf	FALSE
cg22176709	-0.582747	-2.53214	-0.0507388	0.150151	2.70123e-10	6.26721e-07	HES1	IGR - shore	FALSE
cg25558617	-0.412675	-1.65989	-0.0523451	0.24184	2.72717e-10	6.29187e-07	PVT1	Body - open sea	TRUE
cg21582311	-0.644637	1.05515	-0.0976723	0.672241	2.7698e-10	6.323e-07	C1orf96, CCSAP	Body - shelf, Body - shelf	FALSE
cg19198386	-0.419338	0.176478	-0.0720363	0.53028	2.78296e-10	6.323e-07	POC1B-GALNT4	IGR - open sea	TRUE
cg02730055	0.431948	1.96866	0.048119	0.794881	2.78686e-10	6.323e-07	IFT140, TMEM204	Body - shore, Body - shore	FALSE
cg11283860	-0.729127	0.516796	-0.121011	0.586554	2.81379e-10	6.34903e-07	SLC45A1	IGR - shore	FALSE
cg06118584	-0.254795	-0.622356	-0.0421415	0.394076	2.85007e-10	6.39573e-07	SNN	3'UTR - open sea	TRUE
cg12884495	-0.497559	-1.80522	-0.0598518	0.224639	2.91469e-10	6.5052e-07	WBP2, UNC13D	3'UTR - open sea, TSS1500 - open sea	TRUE
cg01970322	-0.431114	-0.31136	-0.0735121	0.446694	2.95315e-10	6.55542e-07	HSD17B8	Body - shore	FALSE
cg07989490	-0.45039	0.492477	-0.0754009	0.583754	2.99058e-10	6.57373e-07	GATA3	3'UTR - open sea	TRUE
cg08799778	0.559	0.963769	0.0862931	0.658999	2.99342e-10	6.57373e-07	LMF1	Body - shelf	FALSE
cg25251478	-0.590935	-1.98381	-0.0663072	0.204865	3.01932e-10	6.59536e-07	DDR1	5'UTR - shore	TRUE
cg02448743	-0.52418	0.922807	-0.0817769	0.652929	3.04034e-10	6.60613e-07	KAZALD1	Body - shore	FALSE
cg14993830	-0.3369	0.201018	-0.0578811	0.534577	3.06643e-10	6.62776e-07	LINC01140	IGR - open sea	TRUE
cg05641778	-0.479593	-0.203462	-0.0822744	0.465148	3.08662e-10	6.63645e-07	DNAJB6	Body - shore	FALSE
cg27018424	-0.400816	-1.81905	-0.0477808	0.222218	3.1115e-10	6.6551e-07	HSD17B8	Body - shore	FALSE
cg24926185	-0.317283	-0.38437	-0.0539327	0.434063	3.13976e-10	6.68076e-07	SNX27	IGR - open sea	TRUE
cg08946161	-0.515968	-0.183793	-0.0884834	0.468556	3.2232e-10	6.82296e-07	CMIP	Body - shelf	TRUE
cg01013171	-0.362957	-0.0576832	-0.0626749	0.490055	3.28647e-10	6.90502e-07	FOS	IGR - open sea	TRUE
cg21823502	-0.546204	-1.00128	-0.0839264	0.335126	3.30547e-10	6.90502e-07	ANAPC11	Body - shelf	FALSE
cg20634074	0.541014	3.52795	0.0272825	0.918588	3.31242e-10	6.90502e-07	PDGFA	IGR - shelf	FALSE
cg22083866	-0.798013	1.29905	-0.112114	0.706014	3.34108e-10	6.9296e-07	MIR629	IGR - shelf	FALSE
cg10959672	0.305755	1.56237	0.0398872	0.746277	3.3962e-10	6.99434e-07	KIAA0319L	Body - open sea	TRUE
cg10440877	-0.463773	0.187134	-0.0795126	0.532024	3.42736e-10	6.99434e-07	CREB1	IGR - open sea	TRUE
cg01085803	-0.82743	-1.95744	-0.0932168	0.21077	3.43045e-10	6.99434e-07	NEDD9	TSS1500 - open sea	TRUE
cg08998657	-0.490475	-1.14806	-0.0727791	0.312694	3.44042e-10	6.99434e-07	GPT2	IGR - open sea	TRUE
cg08289350	0.377215	2.2156	0.0380828	0.821634	3.54679e-10	7.09404e-07	CYGB	3'UTR - open sea	FALSE
cg11637968	-0.589156	-0.342525	-0.0998323	0.441801	3.54871e-10	7.09404e-07	FNIP2	Body - open sea	TRUE
cg22800400	-0.534665	-0.0614565	-0.0919897	0.489436	3.56738e-10	7.09404e-07	FRMD6	TSS1500 - open sea	FALSE
cg15374518	-0.444404	0.176279	-0.0763867	0.530233	3.56864e-10	7.09404e-07	MIR3918	IGR - shore	FALSE
cg06480942	-0.590679	-0.272106	-0.100664	0.453661	3.58948e-10	7.09404e-07	STX1A	Body - shelf	FALSE
cg23730027	-1.00128	-1.34466	-0.139909	0.290327	3.60198e-10	7.09404e-07	FLNB	Body - island	FALSE
cg03139255	0.426523	2.51731	0.037773	0.84982	3.61038e-10	7.09404e-07	PHF1	Body - shelf	FALSE
cg06641593	-0.818456	2.13155	-0.0861085	0.80835	3.63089e-10	7.10036e-07	VILL	TSS1500 - shore	TRUE
cg02816525	-0.431942	-1.32136	-0.061031	0.287272	3.66155e-10	7.12637e-07	ADAM10	Body - open sea	TRUE
cg00779167	-0.399044	-0.938678	-0.062391	0.343844	3.72471e-10	7.21511e-07	SARS	IGR - shelf	FALSE
cg27424692	-0.443843	1.34184	-0.0621252	0.715512	3.80355e-10	7.30396e-07	MAP4K4	Body - open sea	TRUE
cg10565512	-0.61454	1.21236	-0.0895549	0.695635	3.80615e-10	7.30396e-07	FOS	3'UTR - shore	FALSE
cg16920191	-0.553354	0.792539	-0.0882342	0.632225	3.8463e-10	7.34668e-07	KIAA1530, UVSSA	3'UTR - open sea, 3'UTR - open sea	FALSE
cg23260993	-0.848883	-1.94125	-0.0967016	0.212941	3.91176e-10	7.43713e-07	EFEMP1	Body - shore	FALSE
cg24593138	-0.273088	-0.786054	-0.0440151	0.367458	3.97783e-10	7.51145e-07	CAPZB	Body - open sea	FALSE
cg21712331	-0.722662	-2.90454	-0.0528205	0.12169	3.99181e-10	7.51145e-07	DOCK9	Body - open sea	TRUE
cg12280065	-0.476865	-1.48225	-0.0640007	0.265495	4.00573e-10	7.51145e-07	NAGLU	TSS200 - shore	FALSE
cg22526990	-0.511148	-0.302734	-0.0870874	0.448315	4.06148e-10	7.5779e-07	CEBPA	IGR - shelf	FALSE
cg12838546	-0.759582	-2.95276	-0.0539127	0.118586	4.07807e-10	7.5779e-07	COASY	TSS200 - shore	FALSE
cg05492306	-0.459236	-3.31226	-0.0266257	0.092786	4.17094e-10	7.68112e-07	ERCC1	TSS1500 - shore	FALSE
ch.6.105254044F	-0.592292	-2.91517	-0.0425605	0.11963	4.17103e-10	7.68112e-07	HACE1	IGR - open sea	FALSE
cg09072870	-0.57772	-2.53376	-0.0499892	0.149978	4.22069e-10	7.71151e-07	PARD6B	TSS1500 - shore	FALSE
cg27590220	-0.542678	-3.81581	-0.0240731	0.0678147	4.22508e-10	7.71151e-07	FAM8A1	Body - shore	FALSE
cg13811469	0.460706	2.36283	0.0434752	0.83544	4.25194e-10	7.72618e-07	MIR185, C22orf25, TANGO2	TSS200 - open sea, 5'UTR - open sea, 5'UTR - open sea	FALSE
cg07663765	-0.517949	1.31983	-0.0730951	0.711847	4.29719e-10	7.75217e-07	KIAA1609, TLDC1	TSS1500 - shore, TSS1500 - shore	FALSE
cg13761321	-0.468006	-2.19373	-0.0476754	0.181275	4.30399e-10	7.75217e-07	C9orf3	Body - shore	FALSE
cg13190306	-0.533777	-3.70362	-0.0245642	0.072782	4.34294e-10	7.78817e-07	LDHA	TSS200 - island	FALSE
cg08799766	-0.715473	-0.31731	-0.121341	0.446331	4.42477e-10	7.90041e-07	GNA12	Body - shore	FALSE
cg24613043	-0.599549	0.394127	-0.10075	0.566646	4.49467e-10	7.99047e-07	PRSS23	3'UTR - open sea	FALSE
cg07598341	0.470722	0.60124	0.0773939	0.601656	4.53229e-10	8.02263e-07	ST3GAL3	Body - open sea	TRUE
cg13216124	-0.825829	0.667098	-0.133668	0.610318	4.59076e-10	8.06984e-07	ENTPD4	IGR - open sea	TRUE
cg17669365	-0.291855	-0.258312	-0.0500703	0.455523	4.63333e-10	8.06984e-07	ATP6V1B1	Body - open sea	TRUE
cg27518324	-0.519181	-2.8706	-0.0386951	0.122312	4.63989e-10	8.06984e-07	DOCK9	Body - open sea	TRUE
cg25106645	-0.440116	-2.95316	-0.0309683	0.11575	4.64978e-10	8.06984e-07	TBX3	IGR - shore	FALSE
cg06164260	-0.428683	-0.493817	-0.0718632	0.415946	4.67071e-10	8.06984e-07	BCL6	5'UTR - shore	FALSE
cg06111140	-0.558734	-2.4499	-0.0513785	0.157336	4.67687e-10	8.06984e-07	ESYT2	Body - open sea	FALSE
cg07950244	-0.782018	1.19975	-0.112405	0.691942	4.72294e-10	8.085e-07	CSRP1	IGR - shelf	FALSE
cg26568031	-0.470806	-0.769361	-0.0761201	0.370936	4.72503e-10	8.085e-07	MIR107	IGR - open sea	TRUE
cg03695871	-0.453642	-0.506582	-0.0758647	0.413929	4.77607e-10	8.13843e-07	DKFZp761E198	1stExon - shore	TRUE
cg18584265	-0.630715	0.446755	-0.105621	0.575365	4.79782e-10	8.14171e-07	SYDE1	Body - shore	FALSE
cg25175240	-0.439995	-0.838606	-0.0700479	0.359765	4.87696e-10	8.24195e-07	RP11-279F6.1	IGR - open sea	TRUE
cg18596794	-0.499503	1.31576	-0.0704283	0.711402	4.91692e-10	8.27543e-07	MPZL1	TSS1500 - shore	FALSE
cg02341503	-0.53584	-2.5029	-0.0475513	0.152351	5.01752e-10	8.38924e-07	ZMYND8, LOC100131496	Body - open sea, TSS200 - open sea	TRUE
cg05521767	-0.795101	1.17922	-0.117091	0.688939	5.0254e-10	8.38924e-07	GDPD5	5'UTR - open sea	TRUE
cg10246581	-0.616609	0.258668	-0.105174	0.543967	5.04888e-10	8.3943e-07	CMIP	Body - open sea	FALSE
cg18190824	-0.491303	0.640029	-0.0804711	0.607932	5.07812e-10	8.40887e-07	ANKH	Body - open sea	TRUE
cg07187268	0.317371	1.27126	0.0454199	0.706284	5.20167e-10	8.56632e-07	C22orf15	TSS200 - open sea	TRUE
cg14640066	-0.723879	-3.70614	-0.0339293	0.0740024	5.21492e-10	8.56632e-07	RTN4	Body - open sea	FALSE
cg06174078	0.347596	3.05866	0.0231244	0.892013	5.33326e-10	8.70329e-07	TOLLIP	Body - open sea	FALSE
cg01924561	-0.594797	-1.08887	-0.0894876	0.32231	5.34069e-10	8.70329e-07	SLC2A1	Body - open sea	TRUE
cg13987674	-0.38058	-0.125457	-0.0655961	0.478406	5.37246e-10	8.72046e-07	GRHL3	TSS200 - shore	FALSE
cg01357892	-0.432201	-1.57021	-0.0563484	0.253529	5.39814e-10	8.72764e-07	ZXDC	Body - shelf	FALSE
cg18561261	-0.797691	-1.41125	-0.10913	0.278481	5.50205e-10	8.86076e-07	LMOD2	IGR - open sea	TRUE
cg10634273	-0.507303	1.10824	-0.0756587	0.681238	5.55034e-10	8.90361e-07	DNASE2B, UOX	TSS200 - open sea, TSS1500 - open sea	FALSE
cg00822797	-0.553505	1.16952	-0.0810575	0.689903	5.579e-10	8.91476e-07	KRT80	IGR - open sea	TRUE
ch.5.1258129F	-0.475587	-2.77011	-0.0370313	0.1296	5.60796e-10	8.92631e-07	MAST4	Body - open sea	FALSE
cg10438552	-0.313417	0.086447	-0.0541409	0.514915	5.66341e-10	8.97977e-07	FAM73A	TSS1500 - open sea	FALSE
cg08612539	-0.495208	-0.258445	-0.0847017	0.455797	5.69678e-10	8.99793e-07	NCF4	5'UTR - open sea	FALSE
cg04869006	-0.411956	-0.244432	-0.0705823	0.458071	5.72106e-10	9.00165e-07	PGAM1	IGR - open sea	TRUE
cg17808849	-0.385144	-1.63862	-0.0487188	0.244382	5.75312e-10	9.01756e-07	HERPUD1	TSS1500 - shore	FALSE
cg15408734	-0.357845	-2.19095	-0.0366252	0.180766	5.79205e-10	9.03385e-07	C2orf42	IGR - island	FALSE
cg14057303	-0.424212	-2.69097	-0.0344619	0.135518	5.80751e-10	9.03385e-07	MIR548Q, ZNF462	Body - open sea, 5'UTR - open sea	TRUE
cg26013796	0.420529	2.0841	0.0449491	0.807604	5.88685e-10	9.10433e-07	SLC38A2	IGR - open sea	TRUE
cg19211619	-0.294514	-0.548175	-0.0491622	0.406487	5.89716e-10	9.10433e-07	CAPS	TSS1500 - shore	FALSE
cg01579086	-0.877208	-1.81149	-0.106054	0.228519	5.96891e-10	9.13542e-07	MLX	Body - island	FALSE
cg03777414	-0.763329	0.719362	-0.122109	0.618951	5.99716e-10	9.13542e-07	FAM18A, TVP23A	Body - open sea, Body - open sea	FALSE
cg01257345	-0.600636	-0.880515	-0.0950712	0.354092	6.00265e-10	9.13542e-07	IFT20, TMEM97	3'UTR - open sea, 3'UTR - open sea	TRUE
cg13595143	-0.471256	-1.19628	-0.0694522	0.30548	6.00628e-10	9.13542e-07	KANK1	IGR - shelf	FALSE
cg01872840	-0.427342	0.315265	-0.0728188	0.553946	6.08039e-10	9.21402e-07	ANKRD39	3'UTR - open sea	FALSE
cg22654940	0.582736	4.78711	0.014206	0.964001	6.10884e-10	9.22309e-07	SPTBN1	Body - shore	FALSE
cg01915791	0.323729	-0.0252184	0.0559403	0.495661	6.15035e-10	9.25175e-07	HSPB6	Body - island	FALSE
cg13515269	-0.764256	-0.811987	-0.12121	0.366196	6.17991e-10	9.26229e-07	BHLHE41	3'UTR - shore	FALSE
cg10226744	-0.478216	-3.53252	-0.024253	0.0808544	6.24177e-10	9.32099e-07	ATXN10	Body - shore	FALSE
cg24136690	-0.706043	-3.31038	-0.040927	0.0947557	6.3479e-10	9.42689e-07	CALML3	IGR - open sea	TRUE
cg02145679	-0.763384	-4.25873	-0.0265519	0.0521321	6.3586e-10	9.42689e-07	ARL15	Body - shore	FALSE
cg25117600	-0.856775	-3.07695	-0.0575277	0.111213	6.65844e-10	9.83061e-07	SLC2A9	TSS200 - shelf	FALSE
cg01888395	-0.493871	-1.73847	-0.0610996	0.232747	6.72221e-10	9.83061e-07	C9orf106	IGR - shore	TRUE
cg17201542	-0.624064	1.60545	-0.0795849	0.749219	6.75333e-10	9.83061e-07	PDIA5	Body - open sea	TRUE
cg18474072	-1.18612	-0.837543	-0.183614	0.366781	6.75579e-10	9.83061e-07	DIP2C	Body - open sea	FALSE
cg26326607	-0.558067	1.37852	-0.0778232	0.719661	6.77443e-10	9.83061e-07	MRPL23	Body - shore	FALSE
cg13951797	-0.442162	-1.28872	-0.0629206	0.292005	6.78107e-10	9.83061e-07	TRAF7	TSS1500 - shore	FALSE
cg02005755	-0.416653	-0.774127	-0.0671669	0.369946	6.79848e-10	9.83061e-07	SLC13A4	5'UTR - open sea	TRUE
cg00179196	0.576086	2.73736	0.044696	0.867002	6.86203e-10	9.88767e-07	RHBDF1	5'UTR - open sea	TRUE
cg12120406	-0.380995	-0.142229	-0.0656618	0.475518	6.91808e-10	9.93359e-07	KSR1	5'UTR - open sea	TRUE
cg01888166	-0.566505	1.28162	-0.0803022	0.705955	6.97693e-10	9.98318e-07	PUM2	TSS1500 - open sea	FALSE
cg00655147	-0.675612	-0.335519	-0.114309	0.443227	7.11664e-10	1.01326e-06	SLC16A12	5'UTR - shelf	FALSE
cg05955436	-0.670673	-3.18464	-0.0416487	0.102125	7.1307e-10	1.01326e-06	RRBP1	5'UTR - shore	FALSE
cg11597902	0.520904	2.45944	0.0470625	0.84386	7.17501e-10	1.01329e-06	SEC14L1	IGR - open sea	FALSE
cg15081886	-0.385038	0.271974	-0.0658321	0.546654	7.18024e-10	1.01329e-06	LOC441869	TSS1500 - shore	FALSE
cg01165683	-0.663993	-1.1487	-0.0981535	0.31414	7.3075e-10	1.02587e-06	THRB	5'UTR - open sea	TRUE
cg23101885	-0.726702	0.159598	-0.123755	0.526957	7.33616e-10	1.02587e-06	RAD51AP2	Body - open sea	FALSE
cg15003812	-0.533794	-0.51143	-0.0890896	0.413405	7.34434e-10	1.02587e-06	TTC23L	3'UTR - open sea	TRUE
cg23917399	-0.58911	-2.11212	-0.0625369	0.190952	7.39734e-10	1.02977e-06	TNFAIP8	Body - island	FALSE
cg21916461	-1.0149	-2.46126	-0.0934004	0.162431	7.46146e-10	1.03203e-06	LRP5	Body - open sea	TRUE
cg25711779	-0.454446	-2.54179	-0.0396965	0.148276	7.46383e-10	1.03203e-06	EFEMP1	5'UTR - shore	FALSE
cg14849468	-0.456213	-0.21325	-0.0781567	0.463479	7.50366e-10	1.03405e-06	ALDH6A1	Body - shelf	FALSE
cg13173305	-0.425255	1.07761	-0.0639209	0.677198	7.53728e-10	1.03423e-06	UBR4	IGR - open sea	FALSE
cg02766770	-0.49121	-0.765469	-0.0790766	0.371722	7.57119e-10	1.03423e-06	YPEL5	5'UTR - shore	TRUE
cg08534147	-0.347495	-0.765486	-0.0561871	0.371036	7.62447e-10	1.03423e-06	PLXNB1	TSS1500 - shore	FALSE
cg17298279	-0.667058	-3.3425	-0.0386974	0.0926097	7.64931e-10	1.03423e-06	TMEM181	Body - shore	FALSE
cg22305268	-1.22889	-0.844935	-0.188631	0.366537	7.65443e-10	1.03423e-06	HES1	IGR - shore	FALSE
cg15765546	-0.431633	-0.466912	-0.0724923	0.420464	7.65603e-10	1.03423e-06	RYK	IGR - open sea	TRUE
cg18347602	-0.411352	-1.48262	-0.0554978	0.264973	7.73576e-10	1.03825e-06	MAN1C1	Body - open sea	TRUE
cg18163342	-0.778502	-2.00785	-0.0866832	0.204593	7.73636e-10	1.03825e-06	KIAA0284, CEP170B	5'UTR - island, 5'UTR - island	FALSE
cg18481642	-0.458556	-1.35598	-0.0644225	0.28264	7.83669e-10	1.04829e-06	STAT4	Body - open sea	TRUE
cg21266630	-0.31727	-1.08084	-0.0478221	0.321714	7.89669e-10	1.05289e-06	UFC1	IGR - shelf	FALSE
cg15407058	-0.316305	-0.645643	-0.0520218	0.390425	7.94811e-10	1.05543e-06	SLC16A3	IGR - shelf	FALSE
cg15059474	-0.656662	0.318033	-0.110966	0.553651	7.98815e-10	1.05543e-06	BAIAP2L1	Body - open sea	TRUE
cg16215084	-0.781732	-2.47475	-0.0709878	0.157676	7.99427e-10	1.05543e-06	DDR1	5'UTR - shore	TRUE
cg25564535	0.300559	2.00182	0.0331766	0.799413	8.01855e-10	1.05543e-06	ZAP70	TSS1500 - open sea	FALSE
cg06311422	-0.588465	-0.934475	-0.0917622	0.345752	8.2416e-10	1.08132e-06	DST	Body - shore	TRUE
cg25628989	-0.67129	-1.92731	-0.0767734	0.212256	8.26862e-10	1.08141e-06	TNKS1BP1	TSS1500 - shore	FALSE
ch.15.31224719R	-0.509258	-4.76361	-0.012416	0.0363046	8.33437e-10	1.08527e-06	TMCO5B	IGR - open sea	FALSE
cg21172319	-0.609865	-3.95296	-0.0244884	0.0624526	8.35102e-10	1.08527e-06	NAT1	5'UTR - open sea	TRUE
cg15700009	-0.641001	-3.08778	-0.0426753	0.108172	8.41941e-10	1.09071e-06	LDHA	TSS1500 - shore	FALSE
cg13705556	-0.358202	-0.557924	-0.0596974	0.405038	8.49571e-10	1.0956e-06	ZBTB7A	5'UTR - shore	TRUE
cg15109744	-0.786864	1.34567	-0.109668	0.712515	8.51051e-10	1.0956e-06	STX6	IGR - open sea	TRUE
cg20724073	-0.676734	-3.32719	-0.0388629	0.0935409	8.5763e-10	1.10062e-06	MLX	Body - shore	FALSE
cg01220192	-0.347609	-0.813254	-0.0556881	0.363381	8.73376e-10	1.11733e-06	TMEM45B	IGR - open sea	FALSE
cg01189606	-0.389402	0.160435	-0.0670173	0.527577	8.949e-10	1.13959e-06	PLXNB1	TSS1500 - shore	FALSE
cg05695925	-0.471074	0.870934	-0.0739597	0.645076	8.96325e-10	1.13959e-06	NRP2	IGR - open sea	TRUE
cg11553687	-0.339611	-1.20764	-0.0496404	0.303033	8.99921e-10	1.14063e-06	FLJ42102	IGR - shelf	TRUE
cg07981495	-0.60557	-0.288997	-0.102871	0.450896	9.09964e-10	1.14981e-06	CGA	1stExon - open sea	FALSE
cg26365553	-0.495612	-3.94652	-0.0202709	0.0621108	9.14957e-10	1.15023e-06	MADD	TSS1500 - shore	FALSE
cg10468580	-0.370478	-0.358587	-0.0630625	0.438551	9.15895e-10	1.15023e-06	ANAPC11	3'UTR - shore	FALSE
cg00470341	-0.578836	0.265654	-0.0985505	0.545117	9.19227e-10	1.15089e-06	PDE1A	Body - open sea	TRUE
cg10622536	-0.41927	1.17444	-0.0619099	0.69165	9.2312e-10	1.15226e-06	C1orf113, SH3D21	TSS1500 - shore, TSS1500 - shore	FALSE
cg01889893	-0.285458	-1.52524	-0.0378429	0.258528	9.27225e-10	1.15387e-06	ERRFI1	5'UTR - shore	FALSE
cg05820087	-0.408266	-0.652353	-0.0669945	0.389657	9.34931e-10	1.15941e-06	ATP13A4	1stExon - open sea	TRUE
cg26311610	-0.853652	-1.81118	-0.102819	0.228321	9.38129e-10	1.15941e-06	EIF4H	Body - shelf	FALSE
cg08015382	-0.473297	-1.5514	-0.0622027	0.256343	9.40953e-10	1.15941e-06	EDN1	IGR - open sea	TRUE
cg24747122	-0.755551	-1.72376	-0.0938937	0.237504	9.48568e-10	1.15941e-06	GNA13	TSS1500 - shore	FALSE
cg04719721	-0.489715	-1.55901	-0.0637165	0.255499	9.49676e-10	1.15941e-06	SBF2-AS1	IGR - open sea	TRUE
cg04389704	-0.772657	-3.91194	-0.0319222	0.0652216	9.50991e-10	1.15941e-06	FBXL19	Body - open sea	TRUE
cg03880841	-0.741056	-3.39012	-0.0420995	0.0905842	9.54144e-10	1.15941e-06	MIR210	Body - island	FALSE
cg11847468	-0.804822	-3.0855	-0.0529554	0.110013	9.5426e-10	1.15941e-06	KLF6	Body - shore	FALSE
cg26316599	-0.28489	-0.617241	-0.0470524	0.395017	9.60821e-10	1.16394e-06	ATP6V0E1	3'UTR - open sea	TRUE
cg24204017	-0.724761	-1.15691	-0.107406	0.31356	9.79823e-10	1.18346e-06	FLNB	Body - open sea	TRUE
cg01505878	-0.336364	-1.66813	-0.0426241	0.240337	9.82714e-10	1.18348e-06	RAB3IL1	IGR - open sea	TRUE
ch.17.52148184R	-0.312839	-2.33746	-0.0299071	0.166008	9.87276e-10	1.18549e-06	C17orf67	IGR - open sea	FALSE
cg00556816	-0.488474	1.41738	-0.0669986	0.725575	1.00047e-09	1.19783e-06	KIAA0406, TTI1	5'UTR - shelf, 5'UTR - shelf	FALSE
cg20685713	0.501082	2.5355	0.0439344	0.850782	1.01064e-09	1.20649e-06	LMNA	IGR - open sea	TRUE
cg26436583	-0.577189	0.829511	-0.0916838	0.637902	1.01432e-09	1.20737e-06	PSTPIP2	Body - shelf	FALSE
cg26897909	0.384276	1.85396	0.0449654	0.781984	1.03476e-09	1.22815e-06	SRGAP2	Body - open sea	TRUE
cg02905744	-0.653041	1.26744	-0.0938687	0.703128	1.05085e-09	1.24365e-06	LINC00977	IGR - open sea	TRUE
cg27344162	-0.47875	-0.543685	-0.0797638	0.407826	1.08097e-09	1.27562e-06	CMIP	Body - open sea	FALSE
cg19618279	-0.513751	0.322875	-0.0873785	0.555088	1.08729e-09	1.27859e-06	COASY	1stExon - island	FALSE
cg07781736	-0.405716	-1.57565	-0.0531569	0.252651	1.0908e-09	1.27859e-06	BMP7	Body - shore	FALSE
cg17898054	-0.77017	1.62583	-0.0980981	0.750001	1.09283e-09	1.27859e-06	FAM183A	IGR - shelf	FALSE
cg19815325	-0.428322	-0.214172	-0.0734861	0.463254	1.09774e-09	1.28069e-06	UST	Body - open sea	TRUE
cg07993586	-0.758243	2.69754	-0.0626698	0.861705	1.10205e-09	1.28208e-06	DNAJB6	Body - shore	TRUE
cg02796939	0.659513	3.51742	0.0343852	0.917097	1.11182e-09	1.28979e-06	FOXK2	Body - shore	FALSE
cg19581816	-0.593919	-3.16919	-0.0377247	0.102499	1.14262e-09	1.32062e-06	SLC2A1-AS1	IGR - island	FALSE
cg11245053	-0.394625	-1.13278	-0.0588858	0.31437	1.14597e-09	1.32062e-06	SENP1	IGR - open sea	TRUE
cg12160741	0.321028	1.46542	0.0432669	0.73327	1.15013e-09	1.32062e-06	BRF1	Body - open sea	TRUE
cg00117599	-0.366957	-1.76342	-0.0448618	0.228735	1.15126e-09	1.32062e-06	SP2	IGR - open sea	TRUE
cg18560551	-0.427957	-1.55115	-0.0564795	0.256021	1.16221e-09	1.32947e-06	EHF	5'UTR - open sea	TRUE
cg26651514	-0.801949	0.839811	-0.126686	0.637616	1.17209e-09	1.33704e-06	STARD13-AS	IGR - open sea	TRUE
cg06946797	-0.793004	-3.39749	-0.0441576	0.0906516	1.17981e-09	1.34212e-06	RMI2	IGR - open sea	TRUE
cg03030757	-0.613039	-3.84628	-0.0259249	0.0669102	1.1856e-09	1.34498e-06	FANCE	Body - island	FALSE
cg15829423	-0.69906	-0.225143	-0.119067	0.461728	1.19443e-09	1.34887e-06	LRP5	Body - open sea	FALSE
ch.14.782543R	-0.498285	-3.57568	-0.0249022	0.0788128	1.1956e-09	1.34887e-06	SLC38A6	IGR - open sea	FALSE
cg12792931	-0.380929	-0.869527	-0.0601226	0.354638	1.21923e-09	1.37176e-06	IRF2BPL	IGR - island	TRUE
cg05951817	-0.559284	-2.01974	-0.0617657	0.200679	1.25294e-09	1.40262e-06	SLC6A4	5'UTR - shore	FALSE
cg01977473	-0.335994	-0.500135	-0.0564849	0.414615	1.25535e-09	1.40262e-06	GRAMD3	Body - open sea	FALSE
cg04430582	0.42	1.93469	0.0476336	0.791054	1.25892e-09	1.40262e-06	MIR195, MIR497	TSS1500 - shelf, TSS1500 - shelf	FALSE
cg13382100	-0.399856	-2.25449	-0.0399109	0.174674	1.26064e-09	1.40262e-06	PUS1	Body - shore	FALSE
cg15258080	-0.646951	0.954924	-0.099862	0.656812	1.26373e-09	1.40262e-06	HK1	Body - open sea	TRUE
cg23009921	-0.581983	1.82085	-0.0704176	0.776303	1.27874e-09	1.41545e-06	PWWP2B	Body - shore	FALSE
cg02753742	-0.587278	0.955901	-0.0911401	0.657554	1.29961e-09	1.43349e-06	C4orf45	5'UTR - open sea	FALSE
cg05797770	-0.642409	-0.515055	-0.106715	0.413359	1.30202e-09	1.43349e-06	EPHA2	Body - open sea	FALSE
cg13355449	-0.353842	-0.550053	-0.0590454	0.406335	1.30714e-09	1.43528e-06	GPR116, ADGRF5	TSS1500 - open sea, TSS1500 - open sea	FALSE
cg24028260	-0.423219	0.310058	-0.0720714	0.553047	1.31128e-09	1.43599e-06	RP11-12A2.3	IGR - open sea	TRUE
cg00450651	-0.455282	-1.57842	-0.0595099	0.252684	1.3271e-09	1.448e-06	PURA	IGR - shore	FALSE
cg20689294	-0.26069	-0.826877	-0.0417279	0.360902	1.3293e-09	1.448e-06	PTPRE	Body - open sea	TRUE
ch.7.13122495F	-0.634607	-2.58233	-0.0541553	0.146473	1.33788e-09	1.45349e-06	ARL4A	IGR - open sea	TRUE
cg03461296	0.2745	1.68972	0.0342816	0.76271	1.35464e-09	1.46781e-06	TAF4	Body - shore	FALSE
cg16175792	-0.65588	0.801722	-0.103905	0.632832	1.36674e-09	1.47703e-06	HSD3B1	Body - open sea	FALSE
cg04577249	-0.553785	-1.05422	-0.0843728	0.327226	1.37087e-09	1.4776e-06	DUSP1	IGR - shelf	FALSE
cg22598885	0.589376	2.63372	0.0489233	0.858357	1.37844e-09	1.48188e-06	WHSC1L1	Body - open sea	FALSE
cg06537333	-0.434638	1.08533	-0.0659883	0.67831	1.3911e-09	1.49158e-06	KIAA0182, GSE1	TSS1500 - shore, TSS1500 - shore	FALSE
cg03794445	-0.315123	0.413396	-0.0532925	0.570818	1.40596e-09	1.50359e-06	MIR205	TSS200 - open sea	FALSE
cg18816905	-0.67165	2.44086	-0.0629317	0.840501	1.41841e-09	1.50748e-06	LINC00589	IGR - open sea	TRUE
cg20157339	-0.467112	0.479505	-0.0780813	0.581455	1.42013e-09	1.50748e-06	RRM2B	Body - shore	FALSE
cg08698835	-0.684854	2.26246	-0.0666876	0.823347	1.42061e-09	1.50748e-06	GNAO1	Body - open sea	TRUE
cg25112438	-0.895645	-2.92983	-0.0649143	0.122123	1.43411e-09	1.51788e-06	ANKRD28	Body - open sea	TRUE
cg11684022	-0.747637	-5.05755	-0.0149212	0.0306175	1.45095e-09	1.53095e-06	ZNF496	TSS1500 - island	FALSE
cg06474428	-0.391642	0.759503	-0.0632349	0.62779	1.45391e-09	1.53095e-06	PNKP	Body - island	FALSE
cg07071764	-0.477983	0.347052	-0.0810369	0.559197	1.47433e-09	1.54848e-06	FAT3	Body - open sea	TRUE
cg01427300	-0.512499	-0.532825	-0.0853871	0.409755	1.48108e-09	1.5516e-06	CAB39L	Body - open sea	FALSE
cg20783970	-0.658755	-0.983884	-0.101062	0.338823	1.48735e-09	1.55338e-06	LINC00184	IGR - open sea	TRUE
cg07125725	-0.237365	-1.26235	-0.0341827	0.294647	1.49035e-09	1.55338e-06	ZKSCAN1	TSS1500 - shore	FALSE
cg24460625	-0.482995	0.880439	-0.0758263	0.6465	1.50064e-09	1.56015e-06	KIAA1530, UVSSA	3'UTR - open sea, 3'UTR - open sea	FALSE
cg00685795	-0.64863	-1.96443	-0.0723021	0.20785	1.50687e-09	1.56267e-06	COASY	TSS1500 - shore	FALSE
cg13547665	-0.493673	-0.289454	-0.0842236	0.450573	1.5139e-09	1.56601e-06	MIR4444-1	IGR - open sea	TRUE
cg07979401	-0.569142	-2.94212	-0.0406581	0.117598	1.52746e-09	1.57263e-06	LEMD2	3'UTR - island	TRUE
cg23702727	-0.371367	-0.749868	-0.0602927	0.373654	1.52796e-09	1.57263e-06	RECQL5	Body - open sea	FALSE
ch.1.145732754R	-0.58136	-3.22573	-0.0350164	0.0988521	1.53985e-09	1.5809e-06	GJA5	IGR - open sea	FALSE
cg12140749	-0.394426	0.131261	-0.0678614	0.522536	1.5583e-09	1.5925e-06	C14orf181	TSS1500 - shore	FALSE
cg03162506	-0.65777	-1.97747	-0.0742739	0.2065	1.55891e-09	1.5925e-06	MAFF	IGR - shelf	FALSE
cg02992067	-0.29816	-1.26919	-0.0428882	0.293939	1.56759e-09	1.59394e-06	FTO	Body - open sea	TRUE
cg23246095	-0.574595	-2.83161	-0.0436129	0.125782	1.56808e-09	1.59394e-06	DPP4	TSS1500 - shore	TRUE
cg03752885	-0.619401	-0.325836	-0.104501	0.444971	1.57457e-09	1.59659e-06	DAPK3	1stExon - shore	FALSE
cg15433043	-0.489616	-0.155944	-0.0841033	0.473238	1.59522e-09	1.61355e-06	MYO7A	Body - open sea	TRUE
cg04543901	-0.5961	-1.94803	-0.0680182	0.209103	1.61082e-09	1.62532e-06	AXIN2	IGR - open sea	TRUE
cg09313445	-0.328257	-1.15572	-0.048681	0.310613	1.63047e-09	1.64111e-06	MAP3K9	IGR - open sea	TRUE
cg19216211	-0.538984	-3.01742	-0.0369013	0.112077	1.63928e-09	1.64595e-06	C8orf58	TSS1500 - shore	FALSE
cg17010118	-0.820178	1.46042	-0.111215	0.727598	1.65095e-09	1.65363e-06	SLC11A1	Body - shore	FALSE
cg04618171	-1.06287	2.08757	-0.116194	0.799279	1.68012e-09	1.67603e-06	HPCAL1	5'UTR - open sea	TRUE
cg00085790	-0.328102	-1.15163	-0.0488186	0.311208	1.68148e-09	1.67603e-06	SLC30A1	IGR - open sea	TRUE
cg06520450	-0.759519	0.301061	-0.12795	0.550462	1.7068e-09	1.69714e-06	TP63	TSS200 - open sea	FALSE
cg19712979	-0.375577	-0.704333	-0.0612787	0.381057	1.77166e-09	1.75738e-06	HSD17B8	Body - shore	FALSE
cg24055525	-0.339685	-0.555332	-0.0566455	0.405426	1.77836e-09	1.75978e-06	SRC	TSS200 - shore	FALSE
cg02147231	-0.264856	-0.773042	-0.0427164	0.369548	1.80335e-09	1.77755e-06	LINC00838	IGR - open sea	TRUE
cg11046602	0.338135	3.3507	0.0191239	0.910001	1.80497e-09	1.77755e-06	SPOP	Body - open sea	TRUE
cg10600964	-0.452597	-0.570957	-0.0752979	0.403214	1.81e-09	1.77823e-06	VTI1A	Body - open sea	TRUE
cg10587741	-0.532552	-3.30181	-0.0312275	0.0939625	1.81711e-09	1.78096e-06	LGALS1	TSS1500 - shore	FALSE
cg14630032	-0.418943	-1.06763	-0.0635225	0.324275	1.83939e-09	1.7985e-06	CP	Body - open sea	TRUE
cg19578864	0.32185	1.93033	0.036622	0.791223	1.84995e-09	1.80453e-06	STX18	Body - open sea	TRUE
cg09315878	0.509776	4.11973	0.0187152	0.944425	1.86083e-09	1.81084e-06	SDF4	3'UTR - island	FALSE
cg04118102	-0.435548	-0.58947	-0.0721095	0.400124	1.86991e-09	1.81538e-06	ADORA2B	IGR - shelf	FALSE
cg21171115	-0.796569	-1.69567	-0.100217	0.24168	1.87974e-09	1.82062e-06	AKAP2, PALM2-AKAP2	Body - open sea, Body - open sea	TRUE
cg03086467	-0.358322	0.304005	-0.0611207	0.552147	1.88919e-09	1.82546e-06	CUX1	Body - open sea	FALSE
cg00061635	-0.421536	0.836424	-0.067191	0.63993	1.90475e-09	1.82992e-06	RNF222	IGR - open sea	FALSE
cg23082657	-0.465556	0.225711	-0.079808	0.538649	1.90541e-09	1.82992e-06	ILVBL	3'UTR - shore	TRUE
cg20430841	-0.489978	-0.358643	-0.083237	0.438816	1.90717e-09	1.82992e-06	RP11-290F20.1	IGR - open sea	FALSE
cg17091793	-0.617868	-3.3411	-0.0356578	0.0923369	1.91502e-09	1.83317e-06	FNDC3A	TSS200 - open sea	FALSE
cg27608102	-0.351459	-0.0457274	-0.0606753	0.492145	1.93334e-09	1.8464e-06	KRT19	Body - shelf	FALSE
cg24729839	-0.350769	-0.204179	-0.0602688	0.46488	1.94401e-09	1.84856e-06	SRP9	IGR - open sea	TRUE
cg02192117	-0.488984	-0.835153	-0.0776189	0.360648	1.9446e-09	1.84856e-06	TNRC18	Body - island	TRUE
cg17453767	-0.503286	0.539379	-0.0835458	0.59126	1.96456e-09	1.86322e-06	GAB1	Body - open sea	TRUE
cg16565154	-0.457775	-0.623399	-0.0754676	0.394625	1.97893e-09	1.87252e-06	TNFAIP8L2	TSS200 - open sea	FALSE
cg15471946	-0.457829	-3.1923	-0.0286042	0.100074	1.98765e-09	1.87338e-06	BRWD1	TSS1500 - shore	FALSE
cg24544105	-0.299053	-0.261891	-0.0513339	0.454917	1.98896e-09	1.87338e-06	DQX1	1stExon - shelf	FALSE
cg02799880	-0.606154	-4.18514	-0.0214479	0.053738	2.00565e-09	1.88478e-06	DOCK9	Body - open sea	TRUE
cg17779658	0.358327	2.54742	0.0308545	0.852849	2.02473e-09	1.89837e-06	C8orf75, LINC00589	TSS1500 - open sea, TSS1500 - open sea	FALSE
cg22525701	-0.315833	0.259452	-0.0541466	0.544633	2.03559e-09	1.9042e-06	DUOX2	Body - shore	FALSE
cg10721942	-0.351124	-0.350352	-0.0598541	0.439907	2.05151e-09	1.91473e-06	CCDC51	Body - shelf	FALSE
cg00496126	-1.01973	1.16497	-0.147731	0.683339	2.06099e-09	1.91922e-06	NEBL-AS1	IGR - open sea	TRUE
cg07166409	-0.586398	-1.20325	-0.0853296	0.305543	2.08005e-09	1.92908e-06	SEMA4C	5'UTR - shore	FALSE
cg13123009	-0.305533	-1.72216	-0.0379615	0.233432	2.08098e-09	1.92908e-06	LY6G6E, LY6G6D	TSS200 - open sea, TSS1500 - open sea	FALSE
cg05467828	-0.360291	-0.0435695	-0.0622059	0.492491	2.0868e-09	1.93012e-06	PWWP2B	IGR - shelf	FALSE
cg17141969	-0.612947	0.888455	-0.0963404	0.646843	2.09348e-09	1.93195e-06	STRA8	Body - island	FALSE
cg04311403	-0.420892	-0.838893	-0.0671255	0.359672	2.13379e-09	1.96279e-06	EDARADD	Body - shore	FALSE
cg14605961	-0.584326	1.01981	-0.0890244	0.667246	2.13646e-09	1.96279e-06	TBCD	Body - open sea	FALSE
cg06038201	-0.680404	-1.50556	-0.0894923	0.264615	2.16968e-09	1.98235e-06	RNASEH2C	Body - shore	FALSE
cg21647035	-0.533902	-1.92678	-0.0609573	0.210901	2.17069e-09	1.98235e-06	EPHA2	Body - shore	FALSE
cg22522598	-0.524334	-1.91093	-0.0605058	0.21262	2.17224e-09	1.98235e-06	BRD4	Body - open sea	TRUE
cg00334507	0.408647	2.38422	0.0383154	0.83777	2.21049e-09	2.01279e-06	PRRT2	Body - shore	FALSE
cg02971328	-0.431243	-0.893099	-0.0677944	0.351205	2.22699e-09	2.02333e-06	RAC1	Body - shelf	TRUE
cg00345314	-0.607642	-2.04953	-0.065452	0.198003	2.25503e-09	2.04428e-06	SGK3	TSS1500 - shore	FALSE
cg03803789	-0.482387	-2.54706	-0.0418873	0.148109	2.27847e-09	2.05945e-06	DIXDC1	Body - open sea	TRUE
cg06748884	-0.338816	-0.833141	-0.0541209	0.360202	2.28179e-09	2.05945e-06	CLEC16A	Body - open sea	TRUE
cg14896003	-0.378965	-0.465029	-0.0638804	0.420617	2.2924e-09	2.06449e-06	RASSF7	Body - shore	FALSE
cg20953257	0.393999	2.14944	0.040907	0.814643	2.30135e-09	2.06802e-06	KANK2	Body - shore	FALSE
cg26468696	-0.470352	-2.39553	-0.0435249	0.161655	2.30703e-09	2.06859e-06	PCDH12	Body - open sea	TRUE
cg23677911	-0.658331	1.08719	-0.0977731	0.676606	2.32707e-09	2.07159e-06	GALNT2	Body - open sea	TRUE
cg12195149	-0.3455	0.919937	-0.0541377	0.653443	2.32859e-09	2.07159e-06	MADD, NR1H3	TSS1500 - shore, Body - shore	FALSE
cg01341751	0.559583	2.58868	0.0474038	0.854785	2.33181e-09	2.07159e-06	THRA, NR1D1	Body - island, Body - island	FALSE
cg11216917	-0.578475	-3.25947	-0.0345006	0.0968336	2.33381e-09	2.07159e-06	SOX13	5'UTR - island	FALSE
cg00690195	-0.388934	-2.19865	-0.039728	0.18025	2.3356e-09	2.07159e-06	MIR4660	IGR - open sea	TRUE
cg00277591	-0.322001	-0.190599	-0.0554105	0.467176	2.34538e-09	2.07173e-06	ANKFY1	Body - open sea	TRUE
cg02393525	-0.608933	-4.53505	-0.0172587	0.0427074	2.34585e-09	2.07173e-06	NAGLU	TSS200 - shore	FALSE
cg02960777	-0.541615	0.0428226	-0.0930208	0.507253	2.35444e-09	2.07477e-06	PHTF2	Body - open sea	TRUE
cg00078759	0.937075	3.10778	0.0617812	0.889696	2.35939e-09	2.07477e-06	IFT140, TMEM204	Body - shore, Body - shore	FALSE
cg13754437	-0.648351	0.474927	-0.108012	0.579902	2.37169e-09	2.08033e-06	FHL2	TSS1500 - shore	FALSE
cg01396774	-0.737046	-2.85485	-0.0540236	0.12573	2.37585e-09	2.08033e-06	DIRC3	Body - open sea	TRUE
cg24116317	-0.488195	-1.32204	-0.0690631	0.287707	2.38645e-09	2.08516e-06	STK10	Body - open sea	FALSE
cg19631472	-0.432958	-0.751185	-0.0696768	0.373771	2.39746e-09	2.08635e-06	LDHA	TSS1500 - shore	FALSE
cg23655939	-0.383662	0.0710065	-0.0661936	0.512249	2.39796e-09	2.08635e-06	BCL6	5'UTR - shore	FALSE
cg21173150	-0.38459	-0.427468	-0.0650158	0.426954	2.41106e-09	2.09331e-06	KRT8	IGR - open sea	FALSE
cg21578195	0.238544	0.679975	0.0391109	0.615414	2.4422e-09	2.11587e-06	PTK6	TSS200 - shore	FALSE
cg20608085	-0.33729	-1.66727	-0.0426281	0.240484	2.44963e-09	2.11784e-06	GYLTL1B	TSS200 - shore	FALSE
cg00473257	-0.49034	-0.217048	-0.0839985	0.462824	2.47144e-09	2.12117e-06	DAPK3	Body - island	FALSE
cg11462499	-0.404294	0.0031109	-0.0697448	0.500523	2.47269e-09	2.12117e-06	ACOXL	Body - open sea	TRUE
cg09580922	-0.396727	-0.906684	-0.0620578	0.34891	2.47322e-09	2.12117e-06	DNAH17	IGR - shelf	TRUE
cg04625338	-0.710707	-2.99839	-0.0490842	0.11505	2.47414e-09	2.12117e-06	EGFR	Body - open sea	TRUE
cg01781446	-0.568534	-2.43698	-0.0516429	0.158736	2.48672e-09	2.12751e-06	ZBTB4, AMAC1L3, SLC35G6	5'UTR - shore, TSS1500 - shore, TSS1500 - shore	FALSE
cg07437737	-0.752852	0.564083	-0.123691	0.593917	2.49552e-09	2.12917e-06	SVIL	5'UTR - open sea	TRUE
cg13831540	-0.469546	-2.11861	-0.0497848	0.189211	2.49902e-09	2.12917e-06	MESTIT1, MEST	Body - shore, 5'UTR - shore	FALSE
cg03496533	-0.283977	-0.895541	-0.044905	0.350119	2.52429e-09	2.14099e-06	PRR15L	TSS200 - open sea	TRUE
cg13052887	-0.326217	-0.00788713	-0.0563664	0.498661	2.52835e-09	2.14099e-06	SH2D6	3'UTR - shore	FALSE
cg20731257	-0.335598	-0.264262	-0.0575112	0.454563	2.53046e-09	2.14099e-06	MIR4435-2	IGR - open sea	FALSE
cg07159758	-0.408701	-0.348323	-0.0695702	0.44038	2.53578e-09	2.14099e-06	MSI2	Body - open sea	TRUE
cg03723716	-0.401822	-0.106898	-0.0692586	0.481594	2.5422e-09	2.14099e-06	PPP2R1B	Body - open sea	TRUE
cg05758117	-0.390375	3.22834	-0.0237488	0.902545	2.54418e-09	2.14099e-06	GALM	TSS1500 - open sea	FALSE
cg11384744	-0.580678	-1.96998	-0.0659088	0.206506	2.55432e-09	2.14513e-06	TSPAN13	Body - shore	TRUE
cg03984677	-0.340178	-0.646504	-0.0560571	0.390369	2.5612e-09	2.14651e-06	CYTH3	Body - shelf	FALSE
cg07261734	-0.540443	-3.86832	-0.0230475	0.065619	2.57454e-09	2.1533e-06	FNDC3A	TSS200 - open sea	FALSE
cg21125503	-0.282342	-0.0980349	-0.0487581	0.483088	2.61138e-09	2.17578e-06	MIR5188	IGR - shore	FALSE
cg17394304	-0.526798	-0.113902	-0.0904804	0.480483	2.61202e-09	2.17578e-06	BCL6	5'UTR - shore	FALSE
cg03290755	-0.501552	-3.95233	-0.020007	0.0619173	2.61887e-09	2.17708e-06	TMEM223	TSS200 - island	FALSE
cg24340657	-0.377668	-0.957755	-0.0585043	0.340853	2.62623e-09	2.17879e-06	KRT24	1stExon - open sea	FALSE
ch.10.30081984F	-0.61666	-1.91392	-0.0702561	0.213293	2.65021e-09	2.19229e-06	MIR938	IGR - open sea	FALSE
cg26674546	-0.449957	-2.69754	-0.0362473	0.135239	2.65793e-09	2.19229e-06	2017-09-09	Body - open sea	TRUE
cg07762788	-0.467528	0.0531648	-0.0804067	0.509022	2.66309e-09	2.19229e-06	CDH1	Body - open sea	TRUE
cg12581682	-0.419798	-0.977321	-0.0651613	0.33804	2.66919e-09	2.19229e-06	LIPC	Body - open sea	TRUE
cg00353407	-0.405084	0.665655	-0.0662078	0.612478	2.66921e-09	2.19229e-06	ARHGEF11	Body - open sea	TRUE
cg03535099	-0.297128	-0.959541	-0.0462026	0.340194	2.70634e-09	2.216e-06	TBCD	Body - open sea	TRUE
cg01461514	-0.336541	-0.512487	-0.0563948	0.412572	2.70886e-09	2.216e-06	EGFR	Body - open sea	TRUE
cg17188384	-0.33166	-0.76969	-0.053343	0.37034	2.73631e-09	2.234e-06	MBNL2	TSS1500 - open sea	FALSE
cg22860917	-0.546311	-0.0539289	-0.0938035	0.490754	2.74508e-09	2.23672e-06	GALM	Body - open sea	TRUE
cg07824564	-0.724386	-3.96018	-0.0286807	0.0629544	2.75451e-09	2.23996e-06	TOR3A	TSS200 - shore	FALSE
cg21572731	-0.406461	-2.90531	-0.0294476	0.119041	2.77042e-09	2.24845e-06	C3orf52	TSS200 - island	FALSE
cg05991539	0.326228	2.12376	0.0340764	0.812409	2.78657e-09	2.25493e-06	C6orf25	Body - shore	FALSE
cg11374355	-0.429152	-1.84805	-0.050662	0.219105	2.78939e-09	2.25493e-06	RPS16	Body - shore	FALSE
cg14829516	0.39074	2.90962	0.0281174	0.881376	2.81391e-09	2.26806e-06	THRA, NR1D1	Body - island, Body - island	FALSE
cg01174743	0.445368	2.61254	0.0372703	0.857794	2.81668e-09	2.26806e-06	ZDHHC14	Body - open sea	FALSE
cg05771459	-0.215734	-0.684809	-0.0353079	0.383742	2.82291e-09	2.26862e-06	PDE4DIP	Body - open sea	FALSE
cg06646139	-0.414503	-0.855116	-0.0659499	0.357082	2.83833e-09	2.27656e-06	CCNG2	IGR - open sea	TRUE
cg12656077	-0.774711	-4.05435	-0.0300795	0.0596838	2.84647e-09	2.27864e-06	NNT	TSS200 - shore	FALSE
cg02856190	-0.442146	-1.29983	-0.0628769	0.290484	2.85597e-09	2.2818e-06	FUT4	1stExon - shelf	FALSE
cg14917846	-0.341712	-2.19336	-0.034902	0.180473	2.87891e-09	2.29566e-06	SH3GL1	Body - open sea	TRUE
ch.6.122375039R	-0.622494	-2.93565	-0.0447981	0.118637	2.9045e-09	2.309e-06	HSF2	IGR - open sea	FALSE
cg02273392	-0.76493	-4.54706	-0.0217858	0.0431726	2.90689e-09	2.309e-06	SERPINE1	5'UTR - open sea	FALSE
cg27507254	-0.399349	-1.34236	-0.0562274	0.284189	2.92233e-09	2.31406e-06	CLDN19	TSS200 - shore	FALSE
cg03958883	-0.340168	-1.22575	-0.0495781	0.300436	2.92452e-09	2.31406e-06	ARHGEF17	1stExon - shore	FALSE
cg01796493	-0.333941	-1.56428	-0.043993	0.253691	2.95684e-09	2.33513e-06	EYS	Body - open sea	TRUE
cg24569276	-0.369869	1.01675	-0.0565652	0.66825	2.96381e-09	2.33614e-06	PIGS	Body - open sea	TRUE
cg07779313	-0.516079	-0.584409	-0.0854778	0.401295	2.97187e-09	2.33619e-06	SDPR	IGR - open sea	TRUE
cg18519072	-0.348281	-1.02256	-0.0534007	0.330731	2.97993e-09	2.33619e-06	MIR217	IGR - open sea	TRUE
cg09436562	-0.487052	-4.23004	-0.0162896	0.051594	2.98094e-09	2.33619e-06	LDHA	TSS200 - shore	FALSE
cg20541505	-0.615349	-0.198131	-0.104976	0.466369	2.99805e-09	2.34512e-06	BRE	Body - open sea	TRUE
cg17731470	0.274949	1.51705	0.0365683	0.740412	3.02196e-09	2.35933e-06	C6orf25	Body - shore	FALSE
cg22095263	-0.386071	-0.05523	-0.0665937	0.490501	3.05272e-09	2.37749e-06	DHX8	IGR - open sea	TRUE
cg21692936	-0.549977	-2.84492	-0.0408345	0.124585	3.05701e-09	2.37749e-06	SLC3A2, SNORD27, SNHG1, SNORD25, SNORD26	Body - shore, TSS1500 - shore, TSS1500 - shore, TSS1500 - shore, TSS1500 - shore	FALSE
cg06359931	-0.370346	-0.335543	-0.06312	0.442485	3.06258e-09	2.37749e-06	LDLRAP1	Body - open sea	TRUE
cg10381071	-0.971112	-4.40058	-0.0309647	0.0490676	3.07e-09	2.37875e-06	TLE3	TSS1500 - island	FALSE
cg09573890	-0.507493	-3.8765	-0.0212729	0.0650759	3.07985e-09	2.38189e-06	RELT	TSS1500 - shore	FALSE
cg07774251	-0.551083	-1.14577	-0.0818289	0.313657	3.10901e-09	2.39992e-06	EXPH5	Body - open sea	FALSE
cg08651124	-1.25635	2.67373	-0.105227	0.851282	3.13478e-09	2.41527e-06	HTR1D	1stExon - open sea	FALSE
cg08229360	-0.566882	-2.47742	-0.0508178	0.155069	3.14596e-09	2.41935e-06	CTDSPL	Body - shore	FALSE
cg10169070	-0.577042	-2.06958	-0.0625982	0.195531	3.19756e-09	2.45444e-06	MARCKS	IGR - open sea	TRUE
cg07905985	-0.70704	1.23072	-0.101028	0.697052	3.21546e-09	2.45925e-06	CAPZB	Body - open sea	FALSE
cg17661601	-0.793125	1.84755	-0.0951086	0.776627	3.22075e-09	2.45925e-06	FDFT1	IGR - shelf	FALSE
cg03728457	-0.70465	1.07144	-0.106653	0.673925	3.2218e-09	2.45925e-06	CCDC33	Body - open sea	TRUE
cg23884120	-0.428972	-0.286633	-0.0732923	0.450901	3.23572e-09	2.46401e-06	SPPL3	IGR - open sea	FALSE
cg24158599	-0.348838	0.159694	-0.0600537	0.527483	3.24004e-09	2.46401e-06	SMOC1	Body - open sea	TRUE
cg04216858	0.360083	2.30967	0.0348358	0.830986	3.24779e-09	2.46534e-06	EIF2B2	IGR - shore	TRUE
ch.20.61946943R	-0.426179	-3.02426	-0.0290539	0.110826	3.2826e-09	2.48717e-06	ABHD16B	IGR - open sea	FALSE
cg24500959	-0.796235	-4.07327	-0.0300566	0.0590601	3.29498e-09	2.49195e-06	MARVELD1	Body - shore	FALSE
cg02393496	-0.458374	0.995862	-0.0700601	0.664495	3.31073e-09	2.49926e-06	SEMA4G, MIR608	Body - open sea, TSS1500 - open sea	FALSE
cg06281235	0.450617	2.28969	0.0442593	0.828348	3.31993e-09	2.50161e-06	ZNF609	Body - open sea	TRUE
cg09202851	-0.528281	-0.320578	-0.0895729	0.44548	3.33157e-09	2.50578e-06	MIR210HG	IGR - island	FALSE
cg14025883	-0.684874	1.62277	-0.0884674	0.750555	3.35752e-09	2.51688e-06	C9orf46, PLGRKT	5'UTR - shore, 5'UTR - shore	FALSE
cg13339881	0.283564	1.22806	0.0412759	0.700184	3.35859e-09	2.51688e-06	COL23A1	Body - island	FALSE
cg08692277	-0.287763	-0.547857	-0.048049	0.406534	3.39217e-09	2.53432e-06	ZNF423	Body - shore	TRUE
cg11439826	-0.441092	-0.0228535	-0.0760711	0.496044	3.39421e-09	2.53432e-06	TMEM235	IGR - shore	FALSE
cg15401913	0.380627	1.84103	0.0449758	0.780432	3.42171e-09	2.55022e-06	CTBP2	Body - open sea	TRUE
cg05476182	-0.294912	0.11072	-0.0509187	0.519101	3.4524e-09	2.56844e-06	PHF15, JADE2	Body - open sea, Body - open sea	TRUE
cg12426293	-0.2988	-0.64181	-0.0492635	0.39102	3.66023e-09	2.71789e-06	RAB12	Body - shelf	FALSE
cg08380064	-0.261345	-0.0129627	-0.0452048	0.497757	3.66731e-09	2.71789e-06	ZC3H3	Body - open sea	FALSE
cg25318189	-0.350363	-2.27384	-0.0345214	0.172461	3.67408e-09	2.71789e-06	GNA12	Body - shelf	TRUE
cg17633463	-0.39742	-0.372223	-0.0674661	0.436329	3.69249e-09	2.71789e-06	UBTD1	Body - open sea	TRUE
cg03055158	0.319472	2.38944	0.0298445	0.838832	3.70713e-09	2.71789e-06	ARHGEF2	3'UTR - shelf	FALSE
cg05399718	-0.375226	-0.665079	-0.0615453	0.387473	3.70765e-09	2.71789e-06	PITPNM2	5'UTR - open sea	TRUE
cg16101601	-0.437031	-0.118672	-0.0751818	0.479649	3.71376e-09	2.71789e-06	2017-03-04	Body - open sea	TRUE
cg26883161	-0.357989	-1.37616	-0.0499219	0.279207	3.71859e-09	2.71789e-06	RGL1	5'UTR - open sea	TRUE
cg00274203	-0.348713	-0.475088	-0.0586073	0.418882	3.72185e-09	2.71789e-06	COQ10A	Body - shore	FALSE
cg00233948	-0.547224	0.620222	-0.089467	0.604283	3.72378e-09	2.71789e-06	SLC1A3	Body - open sea	TRUE
cg20478080	-0.616376	-0.382905	-0.103727	0.435297	3.72609e-09	2.71789e-06	PRR5, PRR5-ARHGAP8	3'UTR - island, Body - island	TRUE
cg10864979	-0.413508	0.331232	-0.0703765	0.556674	3.75829e-09	2.73652e-06	PVT1	Body - open sea	TRUE
cg20012601	-0.543614	-2.65051	-0.0448336	0.139905	3.79905e-09	2.75875e-06	MAML3	Body - open sea	FALSE
cg06679087	-0.798345	-3.26286	-0.0476555	0.0987317	3.8072e-09	2.75875e-06	MARVELD1	TSS1500 - island	FALSE
cg14324800	-0.534985	0.0300643	-0.0919252	0.505109	3.80897e-09	2.75875e-06	PARD6B	IGR - shelf	FALSE
cg03309350	-0.390981	-0.683709	-0.0639027	0.384497	3.84472e-09	2.77959e-06	ALDH8A1	IGR - open sea	FALSE
cg20265951	-0.446613	1.57394	-0.0588325	0.746748	3.85129e-09	2.77959e-06	ST3GAL1	IGR - open sea	TRUE
ch.1.1767330R	-0.451221	-3.63885	-0.0214893	0.0754899	3.8882e-09	2.80131e-06	INADL	Body - open sea	FALSE
cg06728793	0.308325	1.4236	0.0421493	0.727622	3.90273e-09	2.80378e-06	PRKAR1B	Body - shore	FALSE
cg13715502	-0.460898	-0.211573	-0.0790552	0.463716	3.9077e-09	2.80378e-06	PTPN3	5'UTR - open sea	FALSE
cg20558320	-0.480612	-0.214465	-0.0823458	0.463209	3.91212e-09	2.80378e-06	ARL4C	IGR - open sea	TRUE
cg07284546	-0.601162	2.38455	-0.056699	0.835986	3.93363e-09	2.81428e-06	FAM195A	TSS1500 - shore	FALSE
cg10816760	-0.630728	-1.34336	-0.0880001	0.286139	3.95207e-09	2.82256e-06	LOC153910	Body - open sea	TRUE
cg24313303	-0.473617	-1.30773	-0.0666921	0.289654	3.9625e-09	2.8251e-06	PIGV	TSS1500 - shore	FALSE
cg07594539	-0.357552	0.0747725	-0.0617032	0.512879	3.97849e-09	2.82821e-06	ADD1	Body - shore	FALSE
cg15856454	-0.411557	-0.797325	-0.0658866	0.366279	3.98064e-09	2.82821e-06	SEMA3B	IGR - island	TRUE
cg04447981	-0.425321	-2.83933	-0.0318865	0.124049	4.02712e-09	2.85227e-06	SIPA1	TSS1500 - shelf	TRUE
cg04744624	-0.473161	-1.98853	-0.0532396	0.203398	4.03723e-09	2.85227e-06	LAMB1	Body - shore	FALSE
cg06293365	-0.369599	-0.191306	-0.0635041	0.467129	4.04479e-09	2.85227e-06	TMEM120A	TSS1500 - shore	FALSE
cg06501716	-0.388412	-0.652806	-0.0637816	0.389548	4.04633e-09	2.85227e-06	C22orf39	TSS1500 - shore	FALSE
cg02843158	-0.601908	0.597104	-0.0986114	0.600184	4.05096e-09	2.85227e-06	TK2	Body - open sea	TRUE
cg09676622	-0.49869	0.927367	-0.0780508	0.653691	4.05849e-09	2.85227e-06	NCOR2	Body - shore	TRUE
cg07213414	-0.374017	-1.32857	-0.0527454	0.28597	4.06313e-09	2.85227e-06	USP31	Body - open sea	TRUE
cg03359362	-1.16303	-2.93383	-0.0833973	0.126371	4.0787e-09	2.85832e-06	SLC1A5	TSS1500 - shore	FALSE
cg03985360	-0.70943	-2.64723	-0.0589718	0.141975	4.09531e-09	2.86507e-06	ETV1	Body - open sea	TRUE
cg00912580	-0.365871	-0.211369	-0.0628309	0.463669	4.10286e-09	2.86547e-06	MGAT5	Body - open sea	TRUE
cg10303107	0.833509	2.99882	0.0570923	0.883554	4.1169e-09	2.8704e-06	PRDM11	Body - shelf	FALSE
cg23101680	-0.537314	-1.69973	-0.0673692	0.238093	4.14167e-09	2.88277e-06	SPERT	Body - open sea	FALSE
cg14281092	-0.3261	-1.68895	-0.0410976	0.237708	4.22373e-09	2.93491e-06	FMNL2	Body - open sea	TRUE
cg05347925	-0.379559	-0.715855	-0.061884	0.379218	4.28075e-09	2.96951e-06	RP11-425I13.3	IGR - shore	TRUE
cg19888787	-0.928406	-3.45039	-0.0499417	0.0893372	4.341e-09	3.00623e-06	UBC	TSS1500 - island	FALSE
cg14905466	-0.503989	-2.91364	-0.03619	0.119165	4.35102e-09	3.00809e-06	SGK1	TSS200 - shore	FALSE
cg07658590	-0.488155	-0.792464	-0.0782397	0.367454	4.36071e-09	3.00972e-06	SLC19A1	TSS1500 - shore	FALSE
cg16606561	-0.713755	0.843615	-0.11248	0.638824	4.39345e-09	3.02486e-06	FAM110A	5'UTR - shore	TRUE
ch.15.75593923F	-0.29283	-1.27807	-0.0418541	0.292668	4.39737e-09	3.02486e-06	HMG20A	IGR - open sea	FALSE
cg06518387	-0.286672	0.619311	-0.0473784	0.605308	4.4203e-09	3.03555e-06	PRKRIR	IGR - open sea	TRUE
cg02006142	-0.460816	-0.29892	-0.0786274	0.448912	4.44154e-09	3.04505e-06	NSMCE2	Body - open sea	TRUE
cg19051042	-0.365043	0.565127	-0.0609771	0.596121	4.45078e-09	3.04629e-06	KRT19	Body - shelf	FALSE
cg21008040	-0.493139	-0.0582998	-0.0848587	0.489956	4.48647e-09	3.06561e-06	ATL1	5'UTR - shelf	FALSE
cg25607383	-0.335603	-0.612022	-0.0555061	0.396045	4.5279e-09	3.07064e-06	DDR1	5'UTR - shore	FALSE
cg23067355	-0.573911	1.68171	-0.0727667	0.759259	4.53596e-09	3.07064e-06	TPD52L1	IGR - shelf	TRUE
cg20140201	-0.377736	-0.596971	-0.0627519	0.39865	4.53667e-09	3.07064e-06	C2orf54	TSS200 - open sea	FALSE
cg00785170	-0.428609	-1.81617	-0.0511651	0.222912	4.5396e-09	3.07064e-06	PHLDA3	TSS1500 - shore	FALSE
cg15753546	-0.505573	-0.812248	-0.0805483	0.364465	4.54061e-09	3.07064e-06	MIR3125	IGR - open sea	TRUE
cg27215100	0.558463	3.57854	0.0282139	0.920843	4.54565e-09	3.07064e-06	C17orf62	5'UTR - shore	FALSE
cg08145144	-0.271651	0.393706	-0.0461969	0.567578	4.55276e-09	3.07064e-06	TAF1B	IGR - open sea	TRUE
cg19431235	0.298951	1.79478	0.0358025	0.77544	4.55364e-09	3.07064e-06	DIAPH3	Body - open sea	TRUE
cg14019050	-0.647285	-2.0653	-0.0716033	0.196862	4.5938e-09	3.07577e-06	ABCA1	TSS1500 - island	FALSE
cg13928313	-0.574934	0.28621	-0.0974	0.54849	4.60109e-09	3.07577e-06	GNA12	Body - shore	FALSE
cg23396786	-0.508628	-3.16827	-0.0326542	0.102003	4.60577e-09	3.07577e-06	SFXN5	TSS200 - island	FALSE
cg24178440	-0.58052	0.50301	-0.0967593	0.584964	4.61218e-09	3.07577e-06	TM4SF18	IGR - open sea	TRUE
cg26819611	-0.323962	-1.39381	-0.0449661	0.276563	4.61495e-09	3.07577e-06	KIFC3	5'UTR - shelf	FALSE
cg24925163	-0.582942	0.598245	-0.0959153	0.600561	4.61554e-09	3.07577e-06	SFT2D3	TSS1500 - shore	FALSE
cg06085038	-0.394433	0.507104	-0.0657148	0.586278	4.6211e-09	3.07577e-06	SP6	IGR - shelf	TRUE
cg09663133	-0.409033	-0.267904	-0.0699683	0.454065	4.62117e-09	3.07577e-06	RPS21	IGR - shore	FALSE
cg15482500	-0.461341	-3.60554	-0.0229942	0.0772008	4.65979e-09	3.09645e-06	MIR210	TSS200 - island	FALSE
cg06716730	-0.598908	-3.0732	-0.0401528	0.10891	4.69801e-09	3.11681e-06	DUSP14	5'UTR - shore	FALSE
cg04858396	-0.484901	0.352236	-0.0820546	0.559978	4.74329e-09	3.14177e-06	MIR5095	IGR - open sea	TRUE
cg09065876	-0.408077	-0.681014	-0.0667018	0.385032	4.76677e-09	3.15224e-06	SP2	IGR - island	FALSE
cg21245875	0.366366	0.723387	0.0595091	0.622035	4.78721e-09	3.15395e-06	TLE3	Body - open sea	FALSE
cg16765487	-0.30988	-0.375042	-0.0528087	0.435646	4.78902e-09	3.15395e-06	ANKRD11	5'UTR - open sea	TRUE
cg16379205	-0.247101	-0.855089	-0.039244	0.356394	4.7924e-09	3.15395e-06	FRMPD2	Body - open sea	TRUE
ch.15.403279R	-0.449962	-2.57144	-0.0379315	0.145761	4.82046e-09	3.16734e-06	CASC5	Body - open sea	FALSE
cg19955928	0.355804	1.194	0.0518356	0.694815	4.83621e-09	3.16942e-06	HDAC4	Body - shore	FALSE
cg25518868	-0.426756	-3.66863	-0.020578	0.0739723	4.83906e-09	3.16942e-06	DIAPH1	Body - open sea	TRUE
cg25854856	-0.529877	0.95508	-0.0821038	0.657751	4.8488e-09	3.17074e-06	SOX12	IGR - shelf	FALSE
cg20251225	0.42479	1.92871	0.0481487	0.79026	4.90221e-09	3.20057e-06	CDK11B	Body - shore	FALSE
cg27032813	-0.312972	-0.982726	-0.048279	0.336698	4.91405e-09	3.20321e-06	GRAMD2	TSS1500 - shore	TRUE
cg00092992	-0.432511	-1.27362	-0.0620436	0.294181	4.92682e-09	3.20645e-06	TRIM62	IGR - shelf	FALSE
cg24212268	0.294094	1.39314	0.0407313	0.723507	4.9523e-09	3.21622e-06	SVIL	5'UTR - open sea	TRUE
cg12255774	0.312415	1.27459	0.0447728	0.706728	4.9575e-09	3.21622e-06	RAB3IL1	IGR - shelf	FALSE
cg09049982	-0.432991	-0.0879393	-0.0745715	0.484848	4.9954e-09	3.23569e-06	ITCH	TSS1500 - shore	FALSE
cg01389386	-0.371108	-0.872358	-0.0585811	0.354182	5.03142e-09	3.2539e-06	ST3GAL2	5'UTR - shore	FALSE
cg14377923	-0.456105	0.101565	-0.078453	0.517366	5.06444e-09	3.26093e-06	MTA1	Body - open sea	FALSE
cg13800349	0.715587	3.99231	0.0277544	0.938319	5.06613e-09	3.26093e-06	B3GNTL1	Body - shore	TRUE
cg09093212	-0.530367	-1.28618	-0.0762179	0.293167	5.06953e-09	3.26093e-06	LOC100133893	TSS200 - open sea	FALSE
cg00483217	-0.34802	-2.4426	-0.0318189	0.156449	5.07406e-09	3.26093e-06	EFR3B	Body - open sea	TRUE
cg12898512	-0.603316	0.478604	-0.100748	0.580738	5.09483e-09	3.26521e-06	TSTD1	Body - shore	FALSE
cg19062174	-0.394652	-2.44025	-0.0363369	0.156989	5.09662e-09	3.26521e-06	GPD2	5'UTR - open sea	TRUE
cg01919939	-0.865151	-2.17669	-0.0889325	0.188192	5.13575e-09	3.28515e-06	DPH6-AS1	IGR - open sea	TRUE
cg12126038	-0.514026	-3.14704	-0.0334927	0.103402	5.16163e-09	3.28763e-06	EAPP	IGR - open sea	TRUE
cg00142150	-0.590676	-3.75154	-0.0269707	0.0711009	5.16223e-09	3.28763e-06	LGALS1	TSS1500 - shelf	FALSE
cg27179353	-0.83601	1.32214	-0.116235	0.70825	5.1687e-09	3.28763e-06	MAP9	IGR - open sea	TRUE
cg02376834	-0.407197	-4.00786	-0.0156327	0.0593264	5.17165e-09	3.28763e-06	LARP1	Body - shore	FALSE
cg17258335	-0.379718	-0.0345372	-0.0655185	0.494049	5.17974e-09	3.28769e-06	SLC43A2	IGR - shelf	FALSE
cg02603876	-0.595638	1.79602	-0.0710622	0.773011	5.19789e-09	3.29412e-06	FBRS	IGR - open sea	FALSE
cg09166091	-0.697333	-0.892385	-0.108894	0.353391	5.23359e-09	3.31163e-06	LINC00607	IGR - open sea	TRUE
cg05043794	-0.589019	-1.98694	-0.0661784	0.204779	5.25543e-09	3.31998e-06	C9orf5, TMEM245	Body - shore, Body - shore	FALSE
cg10586672	-0.389927	-0.577306	-0.0647269	0.401985	5.26296e-09	3.31998e-06	SLC6A6	Body - open sea	TRUE
cg15115728	-0.386684	-0.556994	-0.0645065	0.405311	5.27342e-09	3.32148e-06	LOC642587	3'UTR - open sea	FALSE
cg03601516	0.294232	3.79798	0.012716	0.932475	5.29088e-09	3.32553e-06	PTPRG	Body - shore	FALSE
cg12871463	-0.396955	0.610386	-0.0658381	0.60348	5.29605e-09	3.32553e-06	KRT19	Body - shelf	FALSE
cg09217644	0.385745	3.09966	0.0250791	0.894437	5.31745e-09	3.32996e-06	DYSF	IGR - open sea	TRUE
cg21145686	-0.263278	-0.986801	-0.0406424	0.335852	5.31932e-09	3.32996e-06	GPD1L	Body - shore	FALSE
cg01565130	-0.923341	-3.02692	-0.0640697	0.11594	5.35664e-09	3.34822e-06	MPZL1	TSS1500 - shore	FALSE
cg07084627	-0.542069	-1.66679	-0.0682269	0.242304	5.38793e-09	3.35768e-06	NFIL3	5'UTR - island	FALSE
cg00341935	-0.379513	-0.789665	-0.0611877	0.367332	5.38813e-09	3.35768e-06	PTK2B	Body - open sea	FALSE
cg09493621	-0.482273	-0.517153	-0.0806951	0.41226	5.45287e-09	3.38874e-06	ARID3B	IGR - open sea	TRUE
cg04103490	-0.503164	0.130955	-0.0864388	0.522421	5.45447e-09	3.38874e-06	HIST3H3	TSS1500 - shore	FALSE
cg25247520	-0.388107	-0.972943	-0.0596975	0.338607	5.47101e-09	3.39197e-06	MIR1204, PVT1	TSS200 - shore, Body - shore	FALSE
cg01365608	-0.47134	-3.05765	-0.0312695	0.108895	5.47619e-09	3.39197e-06	ID2	IGR - island	FALSE
cg26366616	-0.428171	-0.91585	-0.0672655	0.347657	5.50008e-09	3.40163e-06	PDLIM2	Body - shelf	FALSE
cg10050410	-0.459265	-0.824668	-0.0735752	0.362155	5.52007e-09	3.40236e-06	KLF6	IGR - open sea	FALSE
cg18564881	-0.433751	-0.675009	-0.0708433	0.386141	5.52398e-09	3.40236e-06	MIR548K	IGR - open sea	TRUE
cg13511324	0.428713	3.27511	0.0253107	0.9051	5.52611e-09	3.40236e-06	C14orf153, APOPT1	3'UTR - open sea, 3'UTR - open sea	FALSE
cg00568984	-0.683537	0.828617	-0.108939	0.63696	5.5513e-09	3.40458e-06	STXBP2	Body - island	FALSE
cg09269945	-0.410502	0.345219	-0.0696548	0.559004	5.55198e-09	3.40458e-06	BMP7	Body - shore	FALSE
cg07187103	-0.42968	-5.0855	-0.00835586	0.0290981	5.55845e-09	3.40458e-06	LDHA	TSS200 - shore	FALSE
cg19630665	-0.477093	-0.281374	-0.081477	0.451886	5.56288e-09	3.40458e-06	CALML5	IGR - open sea	FALSE
cg02366421	-0.353077	0.941011	-0.0549589	0.656652	5.60771e-09	3.41826e-06	SND1	IGR - open sea	TRUE
cg13785473	-0.582187	0.779471	-0.0938065	0.629896	5.60871e-09	3.41826e-06	ADD1	Body - shore	FALSE
cg21067905	0.229776	0.996617	0.0352392	0.665774	5.61019e-09	3.41826e-06	IGIP	IGR - shore	TRUE
cg11898431	-0.437757	-1.50222	-0.0584845	0.262661	5.62095e-09	3.41973e-06	C6orf99	IGR - open sea	TRUE
cg15033153	-0.516519	-1.01714	-0.079007	0.332677	5.63586e-09	3.42373e-06	RAB7A	5'UTR - open sea	TRUE
cg12911095	0.410429	1.68088	0.0515017	0.760666	5.65081e-09	3.42775e-06	LIFR	IGR - open sea	TRUE
cg17474524	0.241392	0.056824	0.0417481	0.509815	5.71955e-09	3.46372e-06	PTK6	TSS200 - shore	TRUE
cg25399267	0.688064	2.36694	0.0650002	0.833246	5.72699e-09	3.46372e-06	C21orf29, TSPEAR	Body - island, Body - island	FALSE
cg02428178	-0.458795	-1.15195	-0.0678569	0.31206	5.75553e-09	3.47587e-06	CEP152	TSS1500 - shore	FALSE
cg10498097	-0.402064	0.265914	-0.068748	0.545597	5.81616e-09	3.50732e-06	C2orf62, CATIP	TSS1500 - open sea, TSS1500 - open sea	FALSE
cg17966362	-0.455821	0.0326066	-0.0784978	0.505563	5.83085e-09	3.51102e-06	MSH4	TSS1500 - shore	FALSE
cg07452306	-0.298282	-1.77466	-0.0362424	0.226993	5.8404e-09	3.51163e-06	SFXN5	TSS1500 - shore	FALSE
cg21704448	-0.467678	-0.233496	-0.0801492	0.460027	5.85618e-09	3.51597e-06	LINC01013	IGR - open sea	TRUE
cg10363915	-0.406081	0.0754028	-0.0699429	0.512933	5.87384e-09	3.52142e-06	ZDHHC5	5'UTR - shelf	FALSE
cg01165909	-0.532019	-1.30764	-0.075089	0.290204	5.91386e-09	3.54024e-06	MIR2117	TSS1500 - open sea	TRUE
cg15126733	-0.46942	-0.125766	-0.0806916	0.478444	5.94714e-09	3.55499e-06	RASSF7, C11orf35, LMNTD2	Body - shore, TSS1500 - shore, TSS1500 - shore	FALSE
cg15061086	-0.564252	1.6513	-0.0720838	0.755515	5.97884e-09	3.56476e-06	CAMTA1	Body - open sea	TRUE
cg08081424	-0.297275	-1.26127	-0.0430791	0.295095	5.98086e-09	3.56476e-06	TANC1	IGR - open sea	TRUE
cg15826444	-0.332371	-0.95873	-0.0517463	0.340486	5.99257e-09	3.56657e-06	HS1BP3	IGR - open sea	TRUE
ch.11.1416715R	-0.409758	-2.6573	-0.0336011	0.138266	6.06479e-09	3.60433e-06	LRP5	Body - shore	TRUE
cg04156940	-0.474138	0.487628	-0.0791946	0.582753	6.10018e-09	3.61591e-06	EGFR	Body - open sea	TRUE
cg05541460	-0.649633	-1.41898	-0.0889266	0.275987	6.10189e-09	3.61591e-06	MGAT3	IGR - shore	TRUE
cg09691317	-0.429068	2.89761	-0.0309915	0.88021	6.14539e-09	3.63644e-06	KIAA1530, UVSSA	Body - open sea, Body - open sea	FALSE
cg10438282	-0.315706	-1.37786	-0.0438002	0.278737	6.1573e-09	3.63824e-06	ANKRD34C	IGR - open sea	TRUE
cg11596947	-0.565854	0.968607	-0.0877371	0.659551	6.17816e-09	3.6411e-06	SOX6	IGR - shelf	FALSE
cg06430102	0.39118	1.36137	0.054284	0.718474	6.17986e-09	3.6411e-06	SBNO2	Body - shore	FALSE
cg21493727	-0.495431	-2.86378	-0.0372304	0.122803	6.20852e-09	3.65274e-06	PCAT1	IGR - open sea	TRUE
cg05978306	0.37677	2.63086	0.0311341	0.859778	6.23401e-09	3.66249e-06	MYO1C	Body - shore	FALSE
cg12934258	-0.421901	-1.49604	-0.0567824	0.263362	6.25093e-09	3.66719e-06	SYTL3	Body - open sea	TRUE
cg15460739	-0.397326	0.600396	-0.0656995	0.601797	6.27187e-09	3.67422e-06	STXBP2	Body - island	FALSE
cg03856606	-0.612738	-1.81211	-0.0727267	0.225275	6.30412e-09	3.68786e-06	MSX2	IGR - open sea	TRUE
cg27649971	-0.558252	-0.110258	-0.0956651	0.481259	6.42392e-09	3.75259e-06	EPS8L2	Body - shore	FALSE
cg20019356	-0.406489	-1.69361	-0.0512811	0.23771	6.47639e-09	3.77787e-06	ESR2	5'UTR - shelf	FALSE
cg07990556	0.336567	1.85996	0.0394396	0.78294	6.50139e-09	3.78707e-06	FNIP2	Body - open sea	TRUE
cg08659707	-0.530029	1.18013	-0.0773029	0.691477	6.51243e-09	3.78813e-06	PUM2	TSS1500 - open sea	FALSE
cg16516639	-0.954027	-3.54771	-0.0502636	0.084622	6.53628e-09	3.79663e-06	KCNA10	IGR - open sea	TRUE
cg00622655	-0.539224	0.729652	-0.0875053	0.622128	6.55188e-09	3.80031e-06	MORC3	IGR - shore	FALSE
cg27080119	-0.603819	-1.65456	-0.0767322	0.244527	6.62781e-09	3.83469e-06	MAD2L1	Body - shore	FALSE
cg20566657	-0.401949	0.776526	-0.0648451	0.630443	6.62983e-09	3.83469e-06	SLC2A9	Body - shore	TRUE
cg22443249	-0.639631	-0.719652	-0.103302	0.380071	6.64344e-09	3.83716e-06	KRTAP2-2	TSS1500 - open sea	FALSE
cg02692177	-0.427169	-1.64562	-0.054193	0.243925	6.67162e-09	3.84802e-06	PKDCC	IGR - open sea	TRUE
cg05927789	-0.39344	1.96095	-0.0438711	0.794149	6.68752e-09	3.85178e-06	TTC7A	Body - shelf	FALSE
cg01530482	-0.322889	-1.03291	-0.0493092	0.329054	6.70997e-09	3.85882e-06	MRPL23	Body - shore	FALSE
cg07094785	-0.346096	-0.21364	-0.0594929	0.463248	6.71852e-09	3.85882e-06	HNRNPUL2-BSCL2	IGR - shelf	TRUE
cg14478036	-0.793546	2.78133	-0.0632352	0.867628	6.74128e-09	3.86648e-06	PLIN2	IGR - open sea	TRUE
cg18743287	-0.807818	-0.511861	-0.133228	0.414935	6.79833e-09	3.89349e-06	RDH13	TSS1500 - shore	FALSE
cg24990400	-0.407917	-0.784163	-0.0656403	0.368363	6.81704e-09	3.89349e-06	FLJ42969	IGR - open sea	TRUE
cg03599147	-0.45202	-1.11779	-0.0672858	0.31708	6.818e-09	3.89349e-06	ODZ4, TENM4	Body - open sea, Body - open sea	TRUE
cg01522692	-0.533367	0.665044	-0.0869675	0.611704	6.84702e-09	3.89349e-06	GATA3	3'UTR - open sea	TRUE
cg13331354	-1.0028	-4.21752	-0.0340558	0.0554777	6.85104e-09	3.89349e-06	SSBP4	Body - island	FALSE
cg08224888	-0.463875	-2.10628	-0.0485403	0.190533	6.85533e-09	3.89349e-06	DAPK3	Body - shore	FALSE
cg26676845	-0.547978	0.376761	-0.0923323	0.563881	6.85537e-09	3.89349e-06	FMNL2	Body - open sea	TRUE
cg27512565	-0.65731	0.626271	-0.107066	0.604593	6.86422e-09	3.89349e-06	PPIL2	Body - shelf	FALSE
cg02372889	0.325585	-0.925477	0.050724	0.345649	6.87947e-09	3.89511e-06	HSPB6	Body - island	FALSE
cg14170787	-0.45057	-2.05314	-0.0494869	0.196129	6.88605e-09	3.89511e-06	AKAP2, PALM2-AKAP2	Body - open sea, Body - open sea	TRUE
cg11057378	-0.428863	-2.92362	-0.0304355	0.117903	6.93477e-09	3.91205e-06	PPIF	TSS200 - shore	FALSE
cg09585255	-0.386936	-2.5358	-0.0338387	0.14841	6.96132e-09	3.91205e-06	MIER1, WDR78	TSS1500 - shore, Body - shore	FALSE
cg18498598	0.279305	1.80319	0.0333937	0.77655	6.97548e-09	3.91205e-06	CUX1	Body - open sea	FALSE
cg16804825	-0.455765	0.939315	-0.0707657	0.655775	6.98725e-09	3.91205e-06	GSE1	IGR - shelf	FALSE
cg09868111	-0.311738	0.124584	-0.053731	0.52145	6.98765e-09	3.91205e-06	PARVA	Body - open sea	TRUE
cg01723031	-0.443476	0.137616	-0.0762486	0.523567	6.99461e-09	3.91205e-06	TBC1D1	Body - shelf	FALSE
cg14340481	-0.259961	-0.277409	-0.0445547	0.452233	6.99706e-09	3.91205e-06	GLIS3	Body - open sea	TRUE
cg26814650	-0.446331	0.364252	-0.0755681	0.562133	6.99759e-09	3.91205e-06	TAS1R3	Body - shore	FALSE
cg17250262	-0.364889	-1.23912	-0.052897	0.298686	7.00172e-09	3.91205e-06	LBH	Body - shore	FALSE
cg10612775	0.271034	1.50738	0.0362563	0.739125	7.03236e-09	3.92383e-06	RICS, ARHGAP32	Body - open sea, Body - open sea	FALSE
cg21294616	-0.42612	0.212688	-0.0730521	0.536438	7.11485e-09	3.96447e-06	EPHA1	Body - open sea	TRUE
cg24643012	-0.788244	-3.25182	-0.0472269	0.0994615	7.16365e-09	3.98625e-06	ASB9P1	IGR - shore	TRUE
cg03082779	-0.336556	-1.45864	-0.0455789	0.267799	7.22823e-09	4.01674e-06	ZMYND8, LOC100131496	Body - open sea, TSS1500 - open sea	TRUE
cg03471436	0.283805	1.93308	0.0321265	0.791719	7.26024e-09	4.01969e-06	SOX13	5'UTR - shore	FALSE
cg15842568	0.349398	2.50218	0.0307768	0.848889	7.26233e-09	4.01969e-06	ZBTB7A	IGR - island	TRUE
cg20708135	-0.508806	-1.40653	-0.0700601	0.276242	7.27508e-09	4.01969e-06	TSKU	TSS1500 - shore	FALSE
cg04573500	-0.383648	-1.1977	-0.0560169	0.304826	7.27827e-09	4.01969e-06	MSI2	Body - open sea	TRUE
cg00146864	0.307383	1.2997	0.0436609	0.710324	7.28247e-09	4.01969e-06	MAP3K14	5'UTR - shore	FALSE
cg09892984	-0.592035	1.58007	-0.0767743	0.746058	7.35561e-09	4.05461e-06	CD58	IGR - open sea	TRUE
cg21105318	-0.481094	-0.637577	-0.0791602	0.392427	7.42265e-09	4.08199e-06	ITGB6	1stExon - open sea	FALSE
cg17383421	0.318041	2.51731	0.0276847	0.850418	7.42517e-09	4.08199e-06	SUCNR1	Body - open sea	FALSE
cg19793809	-0.375201	-1.88292	-0.0436704	0.214655	7.46682e-09	4.0994e-06	SHROOM1	IGR - island	FALSE
cg11353598	0.33515	1.33138	0.0470293	0.71464	7.49047e-09	4.10591e-06	UACA	IGR - open sea	FALSE
cg03958112	-0.375735	0.947957	-0.0582525	0.657582	7.49867e-09	4.10591e-06	FXYD4	Body - open sea	TRUE
cg11945095	-0.708108	1.45096	-0.0956308	0.72754	7.52588e-09	4.11533e-06	GRHL1	IGR - shelf	TRUE
cg00502662	-0.525331	-1.23861	-0.0755498	0.299979	7.55657e-09	4.12661e-06	ZP3	TSS1500 - open sea	TRUE
cg02519286	-0.341137	-3.09327	-0.0223815	0.105749	7.58432e-09	4.13626e-06	GAPDH	TSS1500 - shore	TRUE
cg07363543	-0.796502	-4.03616	-0.0318094	0.0607197	7.62277e-09	4.15082e-06	MIR4742	IGR - open sea	TRUE
cg13103485	-0.278841	-0.296133	-0.0477144	0.449056	7.64021e-09	4.15082e-06	PPP1R9A	TSS1500 - shore	FALSE
cg10809165	-0.389366	-3.22694	-0.0236558	0.0975698	7.64134e-09	4.15082e-06	HIST4H4	IGR - open sea	TRUE
cg17632711	-0.233537	-1.05387	-0.0354412	0.325487	7.68131e-09	4.16306e-06	MSX2	IGR - open sea	TRUE
cg10758902	-0.45735	0.792039	-0.0727107	0.632537	7.68414e-09	4.16306e-06	OVOL1	Body - open sea	FALSE
cg09202659	0.284188	2.89593	0.0207899	0.880926	7.7264e-09	4.18044e-06	JARID2	Body - open sea	TRUE
cg21932231	0.542352	2.99313	0.0380129	0.886081	7.75026e-09	4.18783e-06	CRIM1	Body - open sea	TRUE
cg04177885	-0.720451	1.26963	-0.101253	0.702263	7.82721e-09	4.22385e-06	ENTPD4	Body - open sea	FALSE
cg25406657	0.353387	2.06459	0.0382502	0.805873	7.86345e-09	4.23784e-06	TPM1	Body - shore	TRUE
cg24408769	0.637653	4.12595	0.0234516	0.943859	7.87966e-09	4.24101e-06	JARID2	Body - open sea	FALSE
cg00768179	-0.480691	-1.21278	-0.070204	0.303323	7.91634e-09	4.25498e-06	ERRFI1	5'UTR - shore	FALSE
cg05002580	-0.636575	2.23775	-0.0638305	0.821207	7.93195e-09	4.25498e-06	ARID1B	Body - open sea	TRUE
cg14018690	-0.361815	-2.70375	-0.0287886	0.134175	7.93997e-09	4.25498e-06	C3orf52	TSS1500 - shore	FALSE
cg01153342	-0.36112	-2.75105	-0.0279947	0.130418	7.94705e-09	4.25498e-06	C14orf43, ELMSAN1	TSS1500 - shore, TSS1500 - shore	FALSE
cg08058672	-0.369492	-3.48147	-0.0193112	0.0830337	8.00647e-09	4.27676e-06	MANF	Body - shore	FALSE
cg01508380	-0.441752	-4.07029	-0.0164041	0.0571239	8.00856e-09	4.27676e-06	MMP14	TSS1500 - shore	FALSE
cg24776480	-0.277372	-0.381491	-0.0471516	0.434515	8.03338e-09	4.28444e-06	PRKCZ	5'UTR - island	FALSE
cg11629955	-0.354531	0.0520898	-0.0611664	0.508948	8.11759e-09	4.32076e-06	CHCHD6	3'UTR - open sea	TRUE
cg06209197	-0.237114	-0.585542	-0.0394256	0.400162	8.12396e-09	4.32076e-06	PEF1	Body - shelf	FALSE
cg26979299	-0.43307	0.219272	-0.07414	0.537545	8.13304e-09	4.32076e-06	BANP	Body - shore	FALSE
cg17518965	0.458101	2.22619	0.0462605	0.821913	8.16802e-09	4.33374e-06	S1PR4	1stExon - island	FALSE
cg22454744	-0.46518	-1.78158	-0.0562571	0.227424	8.21073e-09	4.34709e-06	KIAA0284, CEP170B	5'UTR - island, 5'UTR - island	FALSE
cg06870728	-0.717677	-2.87833	-0.0519509	0.123904	8.21436e-09	4.34709e-06	GATA3	TSS1500 - island	TRUE
cg18709710	-0.53032	-1.21238	-0.0766814	0.30384	8.2968e-09	4.3837e-06	CAPNS1	IGR - shelf	FALSE
cg27658601	-0.3731	-1.06403	-0.0564774	0.324622	8.3049e-09	4.3837e-06	TBCD, ZNF750	Body - shelf, 5'UTR - shelf	FALSE
cg10666406	-0.538796	-4.28474	-0.0177302	0.0500678	8.32238e-09	4.3873e-06	LPP	5'UTR - island	FALSE
cg25549791	-0.369684	-1.66003	-0.0469248	0.241669	8.35671e-09	4.39974e-06	GALE	TSS200 - shore	FALSE
cg12510708	-0.585657	-0.836521	-0.0921918	0.361262	8.4224e-09	4.42865e-06	NFE2L3	Body - shore	TRUE
cg24960291	-0.431462	-1.70373	-0.0537419	0.236675	8.4806e-09	4.45355e-06	IGF2BP2	Body - shelf	FALSE
cg15889594	-0.533141	-2.06997	-0.0571349	0.195116	8.49683e-09	4.45638e-06	ARHGAP23	IGR - shelf	TRUE
cg07846400	-0.384815	-1.49126	-0.0520426	0.263732	8.52958e-09	4.46785e-06	PRSS12	IGR - open sea	TRUE
cg10685128	-0.495686	0.733147	-0.0799171	0.622903	8.54907e-09	4.47235e-06	TBC1D9	Body - open sea	TRUE
cg13333722	-0.35692	-0.343782	-0.0608845	0.44105	8.66836e-09	4.52899e-06	CTDSPL	Body - open sea	TRUE
cg01033642	-0.565063	0.636067	-0.0926882	0.606836	8.70731e-09	4.54356e-06	CMIP	Body - open sea	FALSE
cg25276521	-0.436646	1.26378	-0.0628311	0.704346	8.73872e-09	4.55182e-06	NEURL, NEURL1	Body - open sea, Body - open sea	TRUE
cg05800339	0.296577	1.32532	0.0416928	0.714002	8.74705e-09	4.55182e-06	ZNRF1	3'UTR - open sea	TRUE
cg25323497	-0.361234	-1.29012	-0.0516994	0.291356	8.7564e-09	4.55182e-06	GPR116, ADGRF5	TSS1500 - open sea, TSS1500 - open sea	FALSE
cg00004700	-0.349043	-1.36699	-0.048661	0.280467	8.77759e-09	4.55282e-06	FHL2	5'UTR - shore	FALSE
cg10587854	-0.344648	-2.00797	-0.0380515	0.200259	8.78051e-09	4.55282e-06	EPM2AIP1	IGR - open sea	TRUE
cg15835664	-0.369662	-0.514383	-0.0619524	0.412364	8.8033e-09	4.55889e-06	KANK4	IGR - shelf	FALSE
cg05447102	-0.371325	-0.292802	-0.0634618	0.449775	8.90285e-09	4.60464e-06	KLF12	IGR - open sea	FALSE
cg18714469	-0.505011	-3.3871	-0.0284905	0.0889767	8.95218e-09	4.62432e-06	MTHFS	Body - open sea	TRUE
cg09575472	-0.371506	-2.05804	-0.0404512	0.194971	8.99122e-09	4.63661e-06	MSX2	IGR - open sea	TRUE
cg17364949	-0.566183	-4.18748	-0.0200641	0.0535425	8.99855e-09	4.63661e-06	ZBTB4, AMAC1L3, SLC35G6	5'UTR - shore, TSS1500 - shore, TSS1500 - shore	FALSE
cg09070415	-0.336436	-0.0196418	-0.0581176	0.49659	9.03429e-09	4.64748e-06	TINAGL1	TSS1500 - open sea	FALSE
cg15272762	-0.36451	-0.702144	-0.0595403	0.381408	9.05121e-09	4.64748e-06	FAM107B	Body - open sea	TRUE
cg26405097	0.2901	2.11823	0.0305423	0.812001	9.0536e-09	4.64748e-06	JARID2	Body - open sea	TRUE
cg01433654	-0.512714	-1.83455	-0.0611133	0.221546	9.0938e-09	4.66229e-06	ARL15	Body - shore	FALSE
cg07392324	-0.61114	-0.37985	-0.102897	0.435735	9.12461e-09	4.67226e-06	LAMB4	IGR - shore	FALSE
cg12150931	-0.398667	-0.494623	-0.06703	0.415736	9.15893e-09	4.68399e-06	ZNF385A	Body - shelf	FALSE
cg15965383	-0.436957	-1.21796	-0.0635276	0.302264	9.1897e-09	4.69388e-06	C1orf140	IGR - open sea	TRUE
cg06218079	-0.684224	-2.90666	-0.0495831	0.121494	9.22294e-09	4.705e-06	TBCD	Body - open sea	TRUE
cg08875503	-0.421638	-0.16728	-0.0725247	0.471234	9.33415e-09	4.75583e-06	BTG3	Body - shelf	FALSE
cg18400751	0.414761	2.79179	0.0316076	0.87238	9.36307e-09	4.76465e-06	ZBTB7A	IGR - island	TRUE
cg03517776	-0.662648	-1.29484	-0.0930841	0.29344	9.39194e-09	4.77343e-06	AC007365.1	IGR - shore	FALSE
cg01516372	-0.43102	-1.32715	-0.0605417	0.28663	9.40878e-09	4.77608e-06	LOC339524	Body - island	TRUE
cg06806862	0.347084	2.70443	0.0276423	0.865962	9.53181e-09	4.82698e-06	EHHADH	Body - open sea	TRUE
cg21143896	-0.850292	-2.20283	-0.0875807	0.185425	9.53256e-09	4.82698e-06	GNA12	Body - shore	TRUE
cg18059933	-0.455303	-1.64958	-0.0576524	0.243691	9.54723e-09	4.82845e-06	TP53INP1	TSS1500 - shore	FALSE
cg15059548	0.306336	1.05632	0.0463605	0.674566	9.58457e-09	4.83968e-06	TNS3	Body - open sea	FALSE
cg15659420	-0.598516	0.407254	-0.100736	0.568846	9.59301e-09	4.83968e-06	NAV2	Body - open sea	TRUE
cg03475293	-0.852759	-0.689129	-0.136743	0.38689	9.62919e-09	4.85198e-06	RREB1	IGR - shore	FALSE
cg09524658	-0.447707	-1.461	-0.0600601	0.268326	9.75792e-09	4.91082e-06	PLXND1	IGR - open sea	TRUE
cg26464186	-0.399827	-0.779159	-0.0646107	0.369115	9.78384e-09	4.91783e-06	RNLS	Body - shelf	FALSE
cg19514854	-0.462586	-1.01741	-0.0711875	0.332245	9.8159e-09	4.92792e-06	KRT19	IGR - open sea	TRUE
cg02130329	-0.573526	1.6685	-0.0719054	0.757512	9.86507e-09	4.94656e-06	ANGPT1	Body - open sea	TRUE
cg26626042	0.304	1.98758	0.0337214	0.797737	9.96553e-09	4.98779e-06	AGER	Body - open sea	FALSE
cg06690548	-0.490618	-2.44031	-0.0452631	0.157824	9.9716e-09	4.98779e-06	SLC7A11	Body - open sea	FALSE
cg10761804	-0.558352	-1.9337	-0.0629481	0.210521	1.00023e-08	4.98852e-06	KLF16	TSS1500 - shore	FALSE
cg26585416	-0.735963	-0.273194	-0.123968	0.454346	1.00153e-08	4.98852e-06	DAPK3	1stExon - shore	FALSE
cg20102019	-0.359014	-1.88052	-0.0416749	0.214831	1.00213e-08	4.98852e-06	RRBP1	IGR - shelf	TRUE
cg10176185	-0.309631	-0.829117	-0.049383	0.360769	1.00216e-08	4.98852e-06	LDLRAP1	3'UTR - open sea	TRUE
cg18865949	-0.48265	0.00140879	-0.0830445	0.500266	1.02174e-08	5.07983e-06	NMNAT2	Body - open sea	TRUE
cg17357548	-0.559491	0.405169	-0.0941507	0.568638	1.02338e-08	5.08179e-06	SLC27A2	IGR - open sea	TRUE
cg26005086	0.262163	1.36956	0.0365373	0.720377	1.02463e-08	5.08185e-06	JAG1	3'UTR - open sea	TRUE
cg18306516	-0.283758	-1.57243	-0.0369839	0.252378	1.02745e-08	5.0897e-06	PPIF	IGR - shelf	FALSE
cg10527300	-0.934347	-2.26048	-0.0934506	0.18105	1.02945e-08	5.09294e-06	COL4A1	Body - open sea	TRUE
cg23963071	-0.508174	-0.51269	-0.0847445	0.413195	1.03058e-08	5.09294e-06	SERPINB9	5'UTR - shore	FALSE
cg15136424	-0.494511	0.247691	-0.0843159	0.542218	1.03755e-08	5.1112e-06	ZAK	Body - open sea	TRUE
cg13026729	-0.430223	-2.82263	-0.0323167	0.12539	1.03771e-08	5.1112e-06	EZR	TSS1500 - island	FALSE
cg19788250	-0.449999	-1.28327	-0.0645498	0.292975	1.03945e-08	5.1112e-06	APP	Body - shore	FALSE
cg18322546	-0.473231	-2.21918	-0.04765	0.178948	1.04045e-08	5.1112e-06	IRF2BPL	IGR - shore	TRUE
cg25985583	-0.533571	-0.659305	-0.0874121	0.389188	1.04276e-08	5.1112e-06	SNX10	Body - open sea	FALSE
cg20663219	-0.519354	0.526837	-0.086486	0.589078	1.0428e-08	5.1112e-06	STX1A	Body - shelf	FALSE
cg08539067	-0.606767	-3.64057	-0.0303081	0.0765308	1.04299e-08	5.1112e-06	GPX1	TSS200 - shore	FALSE
cg20786074	-0.661814	-2.90214	-0.0495744	0.121675	1.04802e-08	5.1273e-06	EFEMP1	1stExon - shore	FALSE
cg13001097	-0.443876	-0.702907	-0.0724259	0.381614	1.04877e-08	5.1273e-06	UTRN	Body - open sea	TRUE
cg17554647	-0.366763	-0.357814	-0.0623421	0.438716	1.05264e-08	5.13492e-06	IQSEC1	Body - open sea	TRUE
ch.10.2770541R	-0.36705	-1.89418	-0.0426919	0.213305	1.05296e-08	5.13492e-06	FAM196A	5'UTR - shelf	FALSE
cg26788852	-0.398837	0.920827	-0.0620015	0.653215	1.05408e-08	5.13492e-06	MAPKBP1	Body - open sea	TRUE
cg01388565	-0.314438	-0.156347	-0.0541562	0.473061	1.0599e-08	5.15713e-06	STRA8	Body - island	FALSE
cg11808677	-0.557042	-0.979657	-0.0853924	0.338799	1.07152e-08	5.20328e-06	USP5, CDCA3	TSS1500 - shore, Body - shore	FALSE
cg03033796	-0.278259	-0.52076	-0.046677	0.411048	1.07192e-08	5.20328e-06	CDH23	Body - open sea	TRUE
cg09304381	0.275001	1.80788	0.0330122	0.777124	1.07498e-08	5.20803e-06	THRA, NR1D1	Body - island, Body - island	FALSE
cg20080983	-0.440073	0.0135511	-0.0758215	0.502287	1.07648e-08	5.20803e-06	ZNRF3	Body - shelf	FALSE
cg15564619	-0.93957	-3.58946	-0.048283	0.0823552	1.0773e-08	5.20803e-06	SKI	Body - shelf	FALSE
cg25270899	-0.327699	0.182854	-0.0563464	0.531464	1.08019e-08	5.20803e-06	TMTC4	Body - open sea	FALSE
cg21236153	-0.62526	-2.91463	-0.0452163	0.120309	1.08159e-08	5.20803e-06	C9orf25, FAM219A	Body - shore, Body - shore	FALSE
cg21196201	-0.334345	-1.86413	-0.0391236	0.216578	1.08169e-08	5.20803e-06	SULT2B1	Body - open sea	FALSE
cg25103772	-0.718359	-0.902908	-0.112545	0.351919	1.08177e-08	5.20803e-06	PAPPA2	5'UTR - open sea	TRUE
cg26230275	-0.463096	-3.00066	-0.031566	0.112744	1.08487e-08	5.21683e-06	S100A10	5'UTR - shore	FALSE
cg14643399	0.276597	0.9096	0.0433891	0.652078	1.08716e-08	5.22173e-06	SMIM2-IT1	IGR - open sea	TRUE
cg13294602	-0.417578	0.580741	-0.0689758	0.598426	1.08975e-08	5.22807e-06	EIF2C2, AGO2	Body - open sea, Body - open sea	FALSE
cg12349580	-0.332463	-0.22867	-0.057097	0.460669	1.09817e-08	5.26051e-06	PLXNC1	Body - open sea	TRUE
cg01482376	0.330949	2.55843	0.0285288	0.853905	1.09908e-08	5.26051e-06	TEAD1	Body - open sea	TRUE
cg20123355	-0.57305	-1.97561	-0.0647351	0.205948	1.10225e-08	5.26953e-06	GJA1	IGR - open sea	TRUE
cg07939626	-0.55547	-1.50874	-0.0738167	0.262949	1.10638e-08	5.28314e-06	DDR1	5'UTR - shore	FALSE
cg15282973	-0.646956	-0.319159	-0.109009	0.446219	1.11388e-08	5.30901e-06	SCARB1	Body - shore	FALSE
cg15065123	-0.262619	-0.534489	-0.0439467	0.40872	1.11438e-08	5.30901e-06	FBLN7	IGR - shelf	FALSE
cg06078469	-0.403823	-1.76042	-0.0494352	0.229482	1.11645e-08	5.31271e-06	MSI2	Body - shore	FALSE
cg14847095	-0.469737	-0.290024	-0.0800626	0.450437	1.11979e-08	5.31871e-06	HIST3H3	TSS1500 - shore	FALSE
cg25831439	-0.381784	-1.22404	-0.0553019	0.301002	1.1203e-08	5.31871e-06	MIR4785	IGR - open sea	TRUE
cg26575450	-0.354333	-1.55538	-0.0461783	0.255051	1.12174e-08	5.31939e-06	AC007365.1	IGR - shore	FALSE
cg16747164	-0.271254	-0.437761	-0.0458383	0.424983	1.12687e-08	5.33277e-06	TLR10	IGR - open sea	TRUE
cg18915456	-0.382623	-1.22672	-0.055352	0.300621	1.12784e-08	5.33277e-06	SEMA7A	IGR - shelf	TRUE
cg10590292	-0.822215	1.75562	-0.099998	0.76494	1.12846e-08	5.33277e-06	BIN2	Body - open sea	FALSE
cg15492834	-0.443954	0.234306	-0.0757568	0.540012	1.14172e-08	5.38925e-06	C1orf226	Body - open sea	FALSE
cg14007559	-0.455362	1.24051	-0.0659878	0.700845	1.14612e-08	5.39037e-06	C14orf183	IGR - open sea	TRUE
cg22218709	-0.505874	-1.29708	-0.0715798	0.291517	1.14629e-08	5.39037e-06	FOXK1	Body - shore	FALSE
cg08649568	-0.577535	-3.97635	-0.0235558	0.061512	1.14715e-08	5.39037e-06	NAGLU	TSS200 - shore	FALSE
cg00659129	-0.417626	0.184906	-0.0716176	0.531675	1.14721e-08	5.39037e-06	ASAP1	TSS1500 - open sea	FALSE
cg16489468	-0.377225	-1.85481	-0.0449422	0.217978	1.14982e-08	5.39646e-06	MIR1208	IGR - open sea	TRUE
cg12547516	-0.332253	-0.0527345	-0.0573708	0.490896	1.1519e-08	5.40004e-06	ECHDC2	Body - open sea	TRUE
cg18271262	-0.377076	-0.426768	-0.0637189	0.427086	1.15425e-08	5.4049e-06	ATF3	TSS1500 - open sea	FALSE
cg19310340	-0.272494	-1.07332	-0.0411337	0.322707	1.1565e-08	5.40637e-06	RARRES2	Body - shore	FALSE
cg25505106	-0.444408	-2.31003	-0.0435529	0.1697	1.1572e-08	5.40637e-06	FBN1	Body - shore	FALSE
cg22875984	-0.432888	0.0388779	-0.0745959	0.506648	1.17685e-08	5.49192e-06	MITF	Body - open sea	TRUE
cg02004337	-0.530077	-2.17046	-0.0546598	0.184502	1.18118e-08	5.5059e-06	MARCKS	Body - island	FALSE
cg02111865	-0.4466	0.679958	-0.072765	0.614567	1.19291e-08	5.55384e-06	YPEL5	5'UTR - shore	TRUE
cg22688012	-0.359272	-0.0376762	-0.0620184	0.493503	1.19463e-08	5.55384e-06	PROSER2-AS1	IGR - open sea	TRUE
ch.12.9379220R	-0.427051	-3.31909	-0.0247323	0.0923479	1.19553e-08	5.55384e-06	LOC642846	IGR - open sea	FALSE
cg04124586	-0.442786	-3.51311	-0.0232658	0.081808	1.20082e-08	5.57213e-06	RERE	Body - open sea	TRUE
cg04755220	-0.539568	1.29465	-0.0765623	0.707811	1.20623e-08	5.59092e-06	NUMBL	Body - shore	FALSE
cg00679711	-0.266198	-0.833029	-0.042499	0.359977	1.21027e-08	5.60333e-06	C17orf85	Body - open sea	FALSE
cg00621779	-0.327037	0.513351	-0.0546521	0.587548	1.21306e-08	5.60945e-06	SCARA3	IGR - shelf	FALSE
ch.12.50831229F	-0.207554	-0.812718	-0.0332007	0.363038	1.21441e-08	5.60945e-06	KRT80	IGR - shore	TRUE
cg20801532	-0.5251	0.832675	-0.0835398	0.638619	1.21569e-08	5.60945e-06	OTOS	IGR - shore	FALSE
cg04804772	-0.462294	0.819991	-0.0738307	0.637003	1.22218e-08	5.62835e-06	CALHM3	5'UTR - open sea	FALSE
cg09674867	-0.581256	2.04415	-0.062306	0.801522	1.22253e-08	5.62835e-06	C11orf16	5'UTR - open sea	TRUE
cg03671556	-0.536894	-1.95529	-0.0616356	0.207863	1.22673e-08	5.64134e-06	NCKAP5	Body - open sea	TRUE
cg00134210	-0.571982	-2.78338	-0.0445073	0.129645	1.23045e-08	5.65214e-06	FAM107B	Body - shore	FALSE
cg19041593	-0.540886	-3.10023	-0.0345798	0.106652	1.23293e-08	5.65721e-06	RPS5	5'UTR - shore	FALSE
cg03523630	-0.419251	-3.19782	-0.026092	0.0995743	1.23448e-08	5.658e-06	MIR4466	IGR - shore	FALSE
cg00510149	-0.376778	-0.392857	-0.0640011	0.432774	1.2364e-08	5.66049e-06	MRVI1	5'UTR - open sea	FALSE
cg02030908	0.383119	3.48884	0.0201577	0.917257	1.2381e-08	5.66195e-06	THRA, NR1D1	Body - island, Body - island	FALSE
cg10827767	0.380037	2.67522	0.0310068	0.863366	1.2447e-08	5.68579e-06	DRG1	TSS1500 - shore	FALSE
cg19675778	-0.624961	-2.29427	-0.0608412	0.173107	1.25875e-08	5.74359e-06	SORBS3	TSS1500 - island	FALSE
cg17133446	-0.495429	-0.103842	-0.0850719	0.48224	1.26414e-08	5.7618e-06	TPST2	5'UTR - open sea	FALSE
cg07197480	0.419642	1.60849	0.0538752	0.751345	1.26952e-08	5.77944e-06	LMF1	Body - shelf	FALSE
cg23565821	-0.765491	-2.24922	-0.0774876	0.179486	1.27083e-08	5.77944e-06	CUTA	Body - shore	FALSE
cg00328870	-0.279873	-0.415783	-0.0474286	0.428714	1.27395e-08	5.78725e-06	MIR4420	IGR - shore	FALSE
cg01386678	0.369892	3.07109	0.024428	0.892617	1.28055e-08	5.8108e-06	METT10D, METTL16	Body - open sea, Body - open sea	FALSE
cg16023337	-0.397955	1.41988	-0.0547348	0.726484	1.28656e-08	5.81519e-06	KRT13	TSS1500 - open sea	FALSE
cg07187503	-0.30103	-0.739991	-0.0488206	0.375038	1.28785e-08	5.81519e-06	MIR1237	IGR - open sea	FALSE
cg26837192	-0.351742	-0.494483	-0.0590918	0.415641	1.29215e-08	5.81519e-06	STON1, STON1-GTF2A1L	Body - open sea, Body - open sea	TRUE
cg21814178	-0.4655	-1.90009	-0.0535455	0.213457	1.29364e-08	5.81519e-06	CELA1	IGR - open sea	TRUE
cg14228614	0.336037	-0.676904	0.054839	0.38544	1.29393e-08	5.81519e-06	FAM110B	5'UTR - shore	FALSE
cg08219219	-0.309168	-0.0806565	-0.0533953	0.486091	1.29432e-08	5.81519e-06	EPHX3	3'UTR - shelf	FALSE
cg22237345	-0.499749	-1.95332	-0.0571808	0.207704	1.29604e-08	5.81519e-06	LINC00379	IGR - open sea	TRUE
cg03142741	-0.40187	-0.658153	-0.0658979	0.388752	1.29608e-08	5.81519e-06	SNAP47	Body - open sea	TRUE
cg13579473	-0.563899	0.913197	-0.0876801	0.650871	1.2965e-08	5.81519e-06	PSD3	Body - open sea	TRUE
cg25722029	-0.643069	-1.15863	-0.0938298	0.312854	1.29672e-08	5.81519e-06	ZSWIM4	Body - shore	FALSE
cg24685109	-0.331981	0.136665	-0.0572121	0.52353	1.29732e-08	5.81519e-06	TMEM62, CCNDBP1	3'UTR - shore, TSS1500 - shore	FALSE
cg13390284	-0.539561	-2.86855	-0.0399797	0.122877	1.29855e-08	5.81519e-06	MIR101-1	IGR - shore	FALSE
cg04150100	-0.557803	-1.43674	-0.0759017	0.272653	1.29993e-08	5.81519e-06	SIK2	Body - open sea	TRUE
cg16981685	-0.430469	-1.35017	-0.0604081	0.283409	1.30261e-08	5.82082e-06	MIR4493	IGR - shelf	FALSE
cg07438165	-1.04744	0.471213	-0.171105	0.576427	1.30699e-08	5.82888e-06	C14orf49, SYNE3	TSS1500 - open sea, TSS1500 - open sea	FALSE
cg11356950	0.285289	2.19812	0.0288255	0.820306	1.30838e-08	5.82888e-06	CTBP1	Body - island	FALSE
cg27410136	0.393402	2.45364	0.0349357	0.844208	1.30867e-08	5.82888e-06	ALOX12	3'UTR - shore	FALSE
cg09836827	-0.331881	-2.00244	-0.0368407	0.200801	1.31951e-08	5.87082e-06	VWF	Body - shelf	FALSE
cg11147155	-0.439517	-0.877979	-0.0690457	0.353734	1.32139e-08	5.87281e-06	ENSA	3'UTR - open sea	FALSE
cg13876553	-0.542282	0.428771	-0.0909679	0.572618	1.33301e-08	5.91595e-06	DOCK8	Body - open sea	TRUE
cg14282004	-0.397343	-2.58714	-0.0336258	0.144087	1.33473e-08	5.91595e-06	SIX5	Body - island	FALSE
cg09129839	-0.266031	-0.397886	-0.0451868	0.431714	1.33542e-08	5.91595e-06	MORN1	Body - island	FALSE
cg19304093	-0.459033	2.70549	-0.0374265	0.865206	1.34104e-08	5.93139e-06	SLC30A2	Body - shelf	FALSE
cg25124966	-0.585493	-3.34062	-0.0338041	0.0922793	1.34295e-08	5.93139e-06	TMEM45B	Body - open sea	TRUE
cg25817111	-0.420395	-1.74398	-0.0517142	0.231642	1.34324e-08	5.93139e-06	MIR548F2	IGR - open sea	TRUE
cg20015535	-0.742938	-2.97415	-0.0529852	0.117438	1.3454e-08	5.93458e-06	EGLN1	Body - shore	FALSE
cg08055377	-0.603149	1.37956	-0.0836657	0.71904	1.35429e-08	5.96682e-06	FAM183A	IGR - shelf	FALSE
cg02006426	-0.309125	-0.229457	-0.0530411	0.460522	1.35608e-08	5.96682e-06	DYSF	IGR - shore	FALSE
cg11693581	-0.563302	0.897776	-0.088204	0.648475	1.35707e-08	5.96682e-06	KIAA1598	TSS1500 - shore	FALSE
cg00624037	-0.450896	-0.0585852	-0.0776199	0.489933	1.36059e-08	5.96846e-06	RP11-13A1.1	IGR - open sea	TRUE
cg13445604	-0.287864	-0.290881	-0.0493388	0.449951	1.36129e-08	5.96846e-06	MYLK	TSS1500 - open sea	FALSE
cg04986931	-0.285307	-0.526496	-0.0476505	0.410127	1.36181e-08	5.96846e-06	MGAT3	IGR - shelf	TRUE
cg04337828	0.298768	1.11451	0.0444956	0.683344	1.36941e-08	5.98634e-06	BANP	5'UTR - shore	FALSE
cg03457984	-0.398884	-0.818002	-0.0638847	0.362936	1.36947e-08	5.98634e-06	TET3	IGR - shelf	FALSE
cg07391800	-0.332994	0.741044	-0.0539837	0.625001	1.37026e-08	5.98634e-06	C16orf86	IGR - shelf	FALSE
cg09216823	-0.541263	-1.51239	-0.0723865	0.262323	1.37349e-08	5.99275e-06	ATP13A4	5'UTR - open sea	TRUE
cg03375056	-0.384003	-1.9384	-0.0438561	0.208373	1.37464e-08	5.99275e-06	YTHDF2	TSS1500 - shore	FALSE
cg09372692	0.454859	2.38303	0.0423236	0.837187	1.37679e-08	5.99574e-06	ARHGAP10	Body - open sea	TRUE
cg01719268	-0.213649	-0.82958	-0.0341969	0.360355	1.38683e-08	6.02965e-06	PAPD5	Body - open sea	TRUE
cg23886378	-0.497161	1.2792	-0.071149	0.706021	1.38751e-08	6.02965e-06	GLCCI1	Body - open sea	TRUE
cg10557552	0.47133	1.93331	0.0538198	0.790294	1.39129e-08	6.03968e-06	WDR20	Body - shore	TRUE
ch.22.22928834R	-0.720561	-2.32628	-0.0682875	0.171201	1.39348e-08	6.04083e-06	GGT5	IGR - open sea	FALSE
cg06826449	-0.403145	-0.0716492	-0.0695263	0.48765	1.39453e-08	6.04083e-06	PTPN14	Body - shelf	TRUE
cg09987231	-0.322045	0.217848	-0.0553649	0.537489	1.39597e-08	6.04083e-06	MTA1	Body - open sea	FALSE
cg08114852	-0.750406	-2.99124	-0.0534755	0.116346	1.39838e-08	6.04491e-06	BTBD10	Body - open sea	TRUE
cg23234434	-0.422519	-4.62244	-0.0112097	0.0396667	1.40869e-08	6.08304e-06	SLC2A1-AS1	IGR - shore	FALSE
cg11740416	-0.796183	-1.14194	-0.1163	0.317082	1.41094e-08	6.08636e-06	FAM43A	3'UTR - shore	FALSE
cg26430287	-0.430784	-1.68038	-0.054039	0.239618	1.41322e-08	6.08979e-06	SMAD3	Body - open sea	TRUE
cg09883394	-0.47396	-2.46086	-0.0427935	0.155815	1.41674e-08	6.09859e-06	ANKRD30A	IGR - open sea	TRUE
cg03482221	-0.409196	0.612972	-0.0674372	0.603772	1.42154e-08	6.10793e-06	FHL2	5'UTR - shelf	FALSE
cg20090782	-0.598956	1.45356	-0.0803408	0.729133	1.4227e-08	6.10793e-06	SETBP1	Body - shore	TRUE
cg00624799	0.314257	1.65435	0.0397352	0.757961	1.42476e-08	6.10793e-06	ZNF710	5'UTR - open sea	TRUE
cg00513984	0.244521	1.21875	0.0355285	0.698975	1.42596e-08	6.10793e-06	SCARB1	IGR - island	FALSE
cg16704246	-0.333261	-0.697017	-0.0543365	0.382152	1.42635e-08	6.10793e-06	RBM20	Body - open sea	TRUE
cg06931356	-0.323346	-1.1803	-0.047804	0.307024	1.43162e-08	6.12412e-06	HECW1	Body - open sea	TRUE
cg18751231	-0.913867	-0.941071	-0.139921	0.348376	1.4367e-08	6.1337e-06	SCHIP1	Body - open sea	TRUE
cg15138339	-0.414546	0.206051	-0.0711515	0.535386	1.43689e-08	6.1337e-06	COASY	1stExon - island	FALSE
cg10950593	0.377899	1.66697	0.047711	0.759119	1.43834e-08	6.1337e-06	CYTH3	Body - shelf	FALSE
cg13792694	-0.531968	1.08803	-0.079539	0.677781	1.45675e-08	6.20257e-06	FANCC	Body - open sea	TRUE
cg27501783	-0.513775	0.137865	-0.088014	0.523489	1.45757e-08	6.20257e-06	CCR4	IGR - open sea	TRUE
cg02961109	-0.483182	-0.663627	-0.0785723	0.388332	1.45955e-08	6.20257e-06	MCL1	TSS1500 - shore	FALSE
cg03234604	-0.334482	-0.479307	-0.0563211	0.418127	1.46053e-08	6.20257e-06	FAM216B	IGR - open sea	TRUE
cg22489510	-0.274918	-1.12411	-0.0411204	0.315099	1.46383e-08	6.20391e-06	ID2	IGR - open sea	TRUE
cg04495224	-0.349439	-3.78651	-0.0153855	0.0682548	1.46454e-08	6.20391e-06	FAM13A	Body - open sea	FALSE
cg10950111	-0.694882	-1.49153	-0.0928498	0.266911	1.46576e-08	6.20391e-06	GJC2	TSS200 - open sea	FALSE
cg26548682	-0.443471	-0.267078	-0.0758524	0.454281	1.46711e-08	6.20391e-06	DNAJC6	IGR - shelf	FALSE
cg17367077	-0.350763	-0.126178	-0.0604881	0.478264	1.4684e-08	6.20391e-06	PTTG1	Body - shore	FALSE
cg27558693	-0.544743	-2.39509	-0.050244	0.162555	1.47324e-08	6.21797e-06	C1orf52	IGR - open sea	TRUE
cg24371906	-0.540692	1.32081	-0.0768322	0.711509	1.49344e-08	6.29672e-06	ATF3	IGR - open sea	TRUE
cg06793505	-0.358243	-1.08806	-0.0537813	0.320936	1.49555e-08	6.29914e-06	ACADS	Body - shore	FALSE
cg03998264	-0.409813	-2.3197	-0.0398657	0.168492	1.49786e-08	6.30243e-06	ATF7	Body - open sea	TRUE
cg19323059	-0.721588	-0.868802	-0.114078	0.357216	1.50339e-08	6.31923e-06	LOC285954	Body - shelf	FALSE
cg00013451	-0.568	-2.71691	-0.0448032	0.134842	1.51314e-08	6.34837e-06	STC1	Body - open sea	FALSE
cg02806156	-0.87024	-3.38586	-0.048874	0.0926222	1.51439e-08	6.34837e-06	DUSP6	IGR - open sea	TRUE
cg03217572	-0.406849	0.527162	-0.0677701	0.589597	1.51505e-08	6.34837e-06	EPHB6	Body - open sea	FALSE
cg10545644	-0.580041	-4.22407	-0.0201665	0.0523804	1.51651e-08	6.34837e-06	MLX	Body - island	FALSE
cg18792528	-0.398099	-1.01744	-0.0609975	0.331867	1.51835e-08	6.3496e-06	LDLRAP1	3'UTR - open sea	TRUE
cg05801066	0.377152	3.4539	0.0202167	0.915431	1.54666e-08	6.45549e-06	EEFSEC	Body - open sea	FALSE
cg13521620	0.359087	1.68659	0.0452833	0.76172	1.54681e-08	6.45549e-06	YPEL2	5'UTR - shore	FALSE
cg10008445	-0.550152	-1.72297	-0.0688278	0.235489	1.55762e-08	6.49401e-06	OBFC1	IGR - open sea	TRUE
cg07530172	-0.420286	0.408027	-0.070849	0.569577	1.56116e-08	6.50144e-06	FAM76B	IGR - open sea	TRUE
cg06940574	-0.586072	2.3499	-0.0561859	0.832698	1.56257e-08	6.50144e-06	ICMT	TSS1500 - shore	FALSE
cg18486150	-0.448184	-3.69031	-0.0204837	0.0730724	1.56468e-08	6.50363e-06	KIF17	TSS1500 - shore	FALSE
cg14863265	-0.423586	-0.866774	-0.0670165	0.355368	1.56683e-08	6.50599e-06	GNA12	Body - shore	FALSE
cg09596260	0.595599	3.9998	0.023335	0.93932	1.57158e-08	6.5116e-06	ADCY7	Body - open sea	FALSE
cg15531386	-0.598034	-1.2605	-0.085667	0.297622	1.5726e-08	6.5116e-06	BUD13	IGR - open sea	TRUE
cg12747410	-0.385362	-0.313876	-0.0657589	0.44619	1.57294e-08	6.5116e-06	MS4A15	TSS1500 - open sea	FALSE
cg20893838	-0.257844	-0.151877	-0.0444984	0.473785	1.5785e-08	6.52805e-06	RREB1	5'UTR - shelf	FALSE
cg09744759	-0.40226	-1.03361	-0.0615286	0.329418	1.58501e-08	6.54835e-06	MIR589	IGR - island	FALSE
cg07626482	-0.448184	-2.14499	-0.0467206	0.186383	1.59603e-08	6.58727e-06	SLC1A5	TSS1500 - shore	FALSE
cg03908904	-0.271614	-1.04978	-0.0413988	0.326272	1.59779e-08	6.58789e-06	CAPS	TSS200 - shore	FALSE
cg08076266	0.688756	-0.844392	0.108883	0.360929	1.60004e-08	6.58964e-06	TMEM37	Body - island	FALSE
cg09476006	-0.398264	-0.0983177	-0.0686464	0.483096	1.60142e-08	6.58964e-06	CTNNA1	IGR - open sea	TRUE
cg27278470	-0.538022	0.529243	-0.0893807	0.589352	1.60357e-08	6.59189e-06	KRT80	IGR - open sea	TRUE
cg18519905	-0.476118	-0.806231	-0.076236	0.365267	1.61409e-08	6.61964e-06	FAM76B	IGR - open sea	TRUE
cg16555466	-0.542154	-1.31904	-0.0761812	0.288799	1.6147e-08	6.61964e-06	C14orf184	TSS1500 - shore	FALSE
cg01433468	-0.339662	-1.34997	-0.0477493	0.282804	1.61516e-08	6.61964e-06	SLC30A1	IGR - open sea	FALSE
cg23239344	-0.340435	-1.088	-0.0512191	0.320847	1.61975e-08	6.63184e-06	AC093690.1	IGR - open sea	TRUE
cg12550146	-0.293406	0.0105473	-0.0507083	0.501811	1.64146e-08	6.70776e-06	ERICH1	Body - shelf	FALSE
cg09506661	0.523615	1.66366	0.0651933	0.757369	1.64156e-08	6.70776e-06	SBNO2	Body - island	FALSE
cg09978077	-0.429829	-1.80588	-0.051372	0.224236	1.64869e-08	6.7302e-06	SREBF2	Body - island	FALSE
cg09828503	-0.268212	0.15112	-0.0462195	0.526053	1.65154e-08	6.73514e-06	TNRC18	Body - island	FALSE
cg23048215	-0.390954	-0.613596	-0.0644373	0.396029	1.65586e-08	6.74605e-06	ARID3A	Body - island	FALSE
cg04702509	-0.451549	-2.93884	-0.0324623	0.117052	1.66852e-08	6.7909e-06	TOM1L2	Body - shore	FALSE
cg06705997	-0.391382	0.0481724	-0.0674639	0.508254	1.67515e-08	6.81113e-06	RBPMS	Body - open sea	TRUE
cg23677291	-0.278571	-2.30079	-0.0273996	0.169442	1.67942e-08	6.81659e-06	LRRC55	IGR - open sea	TRUE
cg13553455	-0.591309	-1.11605	-0.0889296	0.318523	1.67981e-08	6.81659e-06	COL17A1	TSS1500 - open sea	FALSE
cg26638266	-0.413987	0.797459	-0.0664981	0.63369	1.6817e-08	6.81753e-06	VIT	TSS1500 - open sea	FALSE
cg22659770	-0.451295	-1.90662	-0.0521991	0.212594	1.68499e-08	6.82307e-06	AKT1S1	Body - shore	FALSE
cg09641486	-0.283363	-2.08151	-0.0302114	0.191886	1.68639e-08	6.82307e-06	CDK5, SLC4A2	TSS1500 - shore, TSS1500 - shore	FALSE
cg10689438	-0.739694	-1.46514	-0.0984961	0.271087	1.6923e-08	6.84022e-06	GMPS	Body - shore	FALSE
cg26415516	-0.490079	-1.0244	-0.074835	0.331444	1.69723e-08	6.84379e-06	IPCEF1, OPRM1	3'UTR - open sea, Body - open sea	TRUE
cg22827324	-0.387613	0.299079	-0.0661878	0.551222	1.69754e-08	6.84379e-06	LTBP1	Body - open sea	FALSE
cg02977954	-0.476855	0.260949	-0.0813337	0.544554	1.69818e-08	6.84379e-06	ECHDC2	Body - open sea	TRUE
cg22291711	-0.86212	1.37888	-0.118448	0.715449	1.70293e-08	6.85621e-06	MEIS2	Body - open sea	FALSE
cg12261055	-0.561439	-0.956595	-0.0873849	0.342337	1.70478e-08	6.85691e-06	INHBA-AS1	IGR - open sea	TRUE
cg16408081	-0.355282	0.94607	-0.0554143	0.657396	1.71443e-08	6.88898e-06	CORO1B, PTPRCAP	Body - shelf, TSS1500 - shelf	FALSE
cg15699524	-0.291776	-0.75199	-0.0472757	0.373064	1.72249e-08	6.9146e-06	FGF18	TSS1500 - shore	FALSE
cg21068610	-0.395716	-1.21304	-0.0571596	0.302734	1.72931e-08	6.93519e-06	CHD3	Body - shore	FALSE
cg11111600	-1.12555	-4.84354	-0.0283189	0.0381223	1.73539e-08	6.95282e-06	MLX	TSS200 - island	FALSE
cg25338563	-0.748659	-3.86063	-0.0330899	0.0676177	1.75183e-08	7.00684e-06	KLF10	IGR - shore	TRUE
cg21964466	-0.462242	-0.141319	-0.0794354	0.475803	1.75229e-08	7.00684e-06	DAB2	IGR - open sea	TRUE
cg12033187	-0.440146	0.484256	-0.0739937	0.582359	1.75615e-08	7.01544e-06	MRPS9	IGR - open sea	TRUE
cg14301348	0.449523	2.0287	0.0486591	0.80115	1.76397e-08	7.03983e-06	LZTS1	Body - shore	FALSE
cg12571493	-0.375852	-2.11659	-0.0393586	0.188773	1.77312e-08	7.06948e-06	HMGB2	TSS1500 - shore	FALSE
cg04082512	-0.306213	0.713885	-0.050109	0.620717	1.79379e-08	7.14497e-06	GSE1	IGR - open sea	TRUE
cg18350249	-0.39875	-0.581353	-0.0663578	0.401342	1.7969e-08	7.14619e-06	MDN1	Body - open sea	TRUE
cg11201447	-0.351406	-1.85799	-0.0407895	0.217439	1.79758e-08	7.14619e-06	MIR1204, PVT1	TSS200 - shore, Body - shore	FALSE
cg22509845	-0.424086	-0.96234	-0.0660247	0.340481	1.80589e-08	7.1723e-06	VCAN	IGR - open sea	TRUE
cg21382749	-0.567616	0.362565	-0.0959336	0.561485	1.80898e-08	7.17405e-06	CD47	Body - open sea	TRUE
cg23362032	-0.533419	1.46023	-0.0720985	0.730737	1.80983e-08	7.17405e-06	ZNF800	IGR - shelf	FALSE
cg07679322	-0.496434	-0.126726	-0.0851942	0.478288	1.81183e-08	7.17504e-06	INPP5F	Body - open sea	TRUE
cg11224783	-0.4347	-1.92079	-0.0502672	0.210822	1.81858e-08	7.19484e-06	ARHGEF18	IGR - shelf	FALSE
cg06252276	0.573652	2.74229	0.0438213	0.867132	1.82495e-08	7.21309e-06	APIP	IGR - open sea	TRUE
cg23933289	-0.532567	-0.37295	-0.090124	0.436602	1.82786e-08	7.21457e-06	FAM20B	5'UTR - shelf	FALSE
cg22368507	-0.393889	0.0244251	-0.0679786	0.504177	1.83084e-08	7.21457e-06	DNASE1L3	IGR - shelf	TRUE
cg09186818	-0.231838	-1.06007	-0.0352379	0.324552	1.8316e-08	7.21457e-06	C1QTNF5, MFRP	1stExon - open sea, 1stExon - open sea	FALSE
cg00947599	-0.407247	-1.65888	-0.0519497	0.242139	1.83355e-08	7.21457e-06	GNA12	Body - island	TRUE
cg27141176	-0.327104	-1.56125	-0.0430134	0.254116	1.83411e-08	7.21457e-06	ARL4C	IGR - open sea	TRUE
cg23931919	-0.390764	0.774038	-0.0627956	0.630031	1.84226e-08	7.23971e-06	ASB13	IGR - open sea	TRUE
cg26366091	-0.54019	-0.685617	-0.0878159	0.385041	1.8563e-08	7.28791e-06	CHI3L2	TSS200 - open sea	FALSE
cg12279138	-0.561393	-1.44929	-0.0763317	0.271022	1.86074e-08	7.29835e-06	DEGS1	TSS1500 - shore	FALSE
cg00983732	0.322452	1.54381	0.0427084	0.743625	1.86394e-08	7.29929e-06	ANXA11	Body - open sea	FALSE
cg13555464	-0.288328	-0.457381	-0.0486287	0.421723	1.86453e-08	7.29929e-06	NFIL3	5'UTR - shore	FALSE
cg00288376	-0.427576	-0.126317	-0.0735287	0.478334	1.86749e-08	7.30155e-06	MEX3B	IGR - open sea	TRUE
cg08474467	0.473915	3.12074	0.030165	0.895172	1.87006e-08	7.30155e-06	SOLH, CAPN15	5'UTR - island, 5'UTR - island	FALSE
cg08198330	0.437422	4.89105	0.00989133	0.96679	1.87109e-08	7.30155e-06	AKAP8	Body - island	FALSE
cg15840275	-0.344603	-2.47853	-0.0306216	0.153224	1.87222e-08	7.30155e-06	DGKA	Body - open sea	TRUE
cg24461171	-0.276465	0.139947	-0.0476833	0.524138	1.87877e-08	7.32015e-06	DENND1B	TSS1500 - shore	TRUE
cg25757820	-0.470007	1.73453	-0.058122	0.76674	1.88376e-08	7.33252e-06	MRPL44	IGR - shelf	FALSE
cg09069499	-0.471623	1.53152	-0.0622109	0.740845	1.88552e-08	7.33252e-06	PPP2R2A	Body - open sea	TRUE
cg05995267	-0.333321	-3.78778	-0.0145302	0.06814	1.89423e-08	7.35943e-06	PRRT2	TSS1500 - shore	FALSE
cg02475236	-0.473326	0.218273	-0.0809765	0.537248	1.90383e-08	7.38973e-06	DSCAM	Body - shore	FALSE
cg01286133	-0.435641	-0.110814	-0.0749678	0.480939	1.91785e-08	7.43714e-06	APP	Body - shore	FALSE
cg11747022	-0.425177	0.438931	-0.071795	0.574797	1.92412e-08	7.45442e-06	ZNF554	IGR - shelf	FALSE
cg04464122	-0.393977	-0.542375	-0.0657738	0.407791	1.93531e-08	7.48465e-06	CAT	IGR - shelf	FALSE
cg02598079	-0.477849	-1.00651	-0.0728896	0.334101	1.93557e-08	7.48465e-06	AC007365.1	IGR - shelf	FALSE
cg23931819	-0.453189	-0.35442	-0.0770076	0.439506	1.94083e-08	7.49792e-06	PUSL1	Body - island	FALSE
cg22876402	-0.431966	0.783154	-0.0692691	0.631285	1.95321e-08	7.53867e-06	FOXP1	5'UTR - open sea	TRUE
cg10317815	-0.400614	-1.13551	-0.0595665	0.314134	1.96261e-08	7.56783e-06	BUD13	IGR - open sea	TRUE
cg10771480	-0.658638	-2.7678	-0.0513231	0.131836	1.96657e-08	7.5704e-06	SYNE2	TSS1500 - shore	FALSE
cg00473633	-0.340364	-0.854788	-0.0542237	0.356823	1.96697e-08	7.5704e-06	MIR4316	IGR - open sea	TRUE
cg07565956	-0.337226	-2.69962	-0.0270285	0.134396	1.96913e-08	7.57163e-06	ZBTB4	5'UTR - shore	FALSE
cg07312312	-0.322675	-0.320783	-0.0550731	0.444932	1.97271e-08	7.57829e-06	C1orf194	Body - shelf	FALSE
cg13601855	0.548969	-0.929276	0.0860871	0.346489	1.97514e-08	7.58054e-06	TMEM37	Body - island	FALSE
cg04879211	-0.338996	-1.1463	-0.0504264	0.312144	1.98652e-08	7.61711e-06	TNS3	5'UTR - shore	TRUE
cg14858786	0.620853	3.72864	0.0288777	0.927518	1.99545e-08	7.64281e-06	PLEKHG6	Body - shore	FALSE
cg18444231	-0.330099	2.62809	-0.0276937	0.859787	1.99694e-08	7.64281e-06	SCPEP1	Body - shelf	FALSE
cg15590912	-0.271008	-1.23575	-0.0393407	0.298682	2.00006e-08	7.64759e-06	CCSAP	IGR - shelf	FALSE
cg04219544	-0.426181	-0.916753	-0.0663844	0.347608	2.00243e-08	7.64953e-06	KRT24	TSS200 - open sea	FALSE
ch.3.638689R	-0.427891	-2.81233	-0.032278	0.126191	2.00688e-08	7.65942e-06	STT3B	IGR - open sea	FALSE
cg11478197	-0.319119	-0.167359	-0.0549226	0.471199	2.01374e-08	7.67301e-06	DNAJB6	IGR - open sea	FALSE
cg12892243	-0.435365	0.269776	-0.0742368	0.546126	2.01722e-08	7.67301e-06	NPAT	Body - open sea	TRUE
cg27441384	-0.406237	0.415276	-0.0685077	0.570839	2.01731e-08	7.67301e-06	FOXJ3	IGR - open sea	TRUE
cg07502050	-0.55232	2.10822	-0.0589448	0.80867	2.01791e-08	7.67301e-06	DIRC3	Body - open sea	TRUE
cg02927679	-0.520253	-2.62127	-0.0431916	0.142269	2.02589e-08	7.69619e-06	DUSP5	Body - shore	FALSE
cg01409460	-0.382516	0.0590338	-0.0659296	0.510115	2.03261e-08	7.71459e-06	BMPER	Body - open sea	TRUE
cg02078710	-0.412172	-0.802815	-0.0660141	0.365458	2.03573e-08	7.71931e-06	DACT1	IGR - open sea	TRUE
cg11811391	-0.654586	0.71445	-0.105248	0.618642	2.03805e-08	7.72098e-06	HTR1D	1stExon - open sea	FALSE
cg04160501	-1.18872	-2.45874	-0.106918	0.16716	2.04027e-08	7.72226e-06	FOXK1	Body - shore	FALSE
cg15621697	-0.371391	-0.149379	-0.0639482	0.47431	2.0422e-08	7.72246e-06	SLC4A4	Body - open sea	TRUE
cg20795913	-0.359311	-1.15336	-0.0532095	0.311227	2.04939e-08	7.74226e-06	MLX	TSS1500 - island	FALSE
cg01062126	-0.622527	2.51646	-0.0554334	0.847567	2.05278e-08	7.74226e-06	SNRNP25, POLR3K	Body - shore, TSS1500 - shore	FALSE
cg18858144	-0.284252	-1.38091	-0.0396358	0.278175	2.0531e-08	7.74226e-06	SRC	TSS200 - shore	FALSE
cg21644489	-0.526671	-1.18818	-0.0769633	0.307389	2.06464e-08	7.7745e-06	TPM1	IGR - open sea	TRUE
cg01135546	-0.358337	-1.10847	-0.0535778	0.317897	2.06743e-08	7.7745e-06	SP2	IGR - island	FALSE
cg11242708	-0.563132	-0.190405	-0.0961479	0.467599	2.06881e-08	7.7745e-06	BARX2	IGR - open sea	TRUE
cg17748520	-0.492846	-4.27777	-0.0161234	0.0501141	2.06922e-08	7.7745e-06	ACBD3	IGR - shore	FALSE
cg21849661	-0.377936	-0.046038	-0.0651604	0.492101	2.07607e-08	7.7894e-06	RASSF7	3'UTR - shelf	FALSE
cg12866292	-0.556698	-2.70835	-0.0446503	0.135475	2.07698e-08	7.7894e-06	TMEM107	Body - shore	FALSE
cg01097872	-0.239922	-0.522619	-0.0402631	0.410657	2.07957e-08	7.79201e-06	OVOL1	Body - open sea	FALSE
cg06754557	-0.746683	1.57504	-0.0981152	0.743335	2.08496e-08	7.80509e-06	STK39	Body - open sea	TRUE
cg12064677	-0.323288	-0.597616	-0.0536173	0.398407	2.09111e-08	7.82099e-06	LAMB4	TSS200 - open sea	FALSE
cg01035068	-0.492579	-5.3423	-0.00826517	0.0246501	2.09904e-08	7.84348e-06	RPL13, SNORD68	Body - island, Body - island	FALSE
cg22060367	-0.366006	-0.605682	-0.0605572	0.397234	2.10555e-08	7.86068e-06	TANK	IGR - open sea	TRUE
cg16582517	-0.65825	0.361592	-0.110751	0.560826	2.11498e-08	7.8887e-06	BHLHE40	3'UTR - shore	FALSE
cg10805254	-0.530711	-1.03517	-0.0802681	0.330209	2.11697e-08	7.88894e-06	RYBP	Body - open sea	TRUE
cg01114989	-0.53548	2.28188	-0.0536038	0.826602	2.13055e-08	7.93236e-06	RANBP10	3'UTR - shelf	FALSE
cg05800561	-0.5367	-0.181641	-0.0917294	0.469046	2.13974e-08	7.95935e-06	MACF1	Body - open sea	TRUE
cg01057705	-0.374478	-0.0197252	-0.0646003	0.496583	2.14557e-08	7.97383e-06	TXNRD2	Body - shore	TRUE
cg18128976	-0.247637	-0.190922	-0.04267	0.467058	2.151e-08	7.9868e-06	BMF	IGR - open sea	TRUE
cg07441319	-0.281101	-1.23716	-0.0407814	0.298534	2.15899e-08	8.00919e-06	GATA3	IGR - open sea	TRUE
cg10846682	-0.372881	-0.269363	-0.0637978	0.453764	2.17554e-08	8.06333e-06	RAMP1	Body - open sea	TRUE
cg08535184	-0.287554	-0.288313	-0.0492715	0.45041	2.18014e-08	8.07308e-06	ZDHHC18	TSS1500 - shore	FALSE
cg08946854	-0.418842	-2.80478	-0.0320078	0.126714	2.18396e-08	8.07427e-06	AKIRIN2	IGR - open sea	TRUE
cg11092157	-0.53831	-0.873331	-0.0854259	0.355045	2.18439e-08	8.07427e-06	C14orf64	IGR - open sea	TRUE
cg26955845	-0.525196	-1.15256	-0.0769671	0.312645	2.18978e-08	8.08692e-06	GPR56, ADGRG1	5'UTR - open sea, 5'UTR - open sea	TRUE
cg02369548	-0.444442	0.02107	-0.0765342	0.503581	2.19607e-08	8.10285e-06	INPP4A	5'UTR - open sea	TRUE
cg07171864	-0.386438	2.65229	-0.0317523	0.86142	2.20907e-08	8.14348e-06	CTRB1	IGR - open sea	FALSE
cg15888472	0.297702	0.637151	0.0490178	0.608184	2.21373e-08	8.14946e-06	BAIAP2-AS1	IGR - open sea	TRUE
cg01901579	0.353649	2.07509	0.0381569	0.806954	2.21466e-08	8.14946e-06	DICER1	5'UTR - open sea	TRUE
cg26333638	-0.62486	-4.17754	-0.0224886	0.0542775	2.21819e-08	8.15292e-06	HEXB	Body - shore	FALSE
cg26649321	-0.534361	0.843762	-0.0844151	0.640204	2.22067e-08	8.15292e-06	KIAA0182, GSE1	5'UTR - shore, 5'UTR - shore	FALSE
cg20981106	-0.47461	-0.472726	-0.0797875	0.419663	2.22274e-08	8.15292e-06	OXR1	IGR - open sea	TRUE
cg09273059	-0.360319	-0.305332	-0.0615234	0.447634	2.22354e-08	8.15292e-06	HK1	Body - shore	FALSE
cg11693986	-0.336109	-0.926004	-0.0527317	0.34563	2.22629e-08	8.15572e-06	VGF	IGR - shore	TRUE
cg20631044	-0.471283	-0.425087	-0.0793371	0.427706	2.23669e-08	8.18654e-06	C19orf54, SNRPA	TSS200 - shore, TSS1500 - shore	FALSE
cg26296653	-0.293364	-0.190016	-0.0505043	0.467262	2.24157e-08	8.19421e-06	STIM1	Body - open sea	TRUE
cg06544514	-0.344715	0.29694	-0.0588451	0.550954	2.24278e-08	8.19421e-06	KIAA1530, UVSSA	3'UTR - open sea, 3'UTR - open sea	FALSE
cg00713022	-0.650549	0.314182	-0.110001	0.552998	2.24986e-08	8.21279e-06	ILVBL	IGR - shelf	FALSE
cg21046068	-0.299597	-4.76086	-0.00719561	0.0358704	2.25628e-08	8.22264e-06	TMEM170A	Body - island	FALSE
cg08421478	-0.395169	-0.154544	-0.0679647	0.473473	2.25657e-08	8.22264e-06	RNU6-67P	IGR - open sea	TRUE
cg00354542	-0.600528	-1.68226	-0.0757962	0.241169	2.25857e-08	8.22265e-06	LOC100134368	Body - shore	FALSE
cg24014538	0.347303	1.88478	0.0404493	0.785709	2.26407e-08	8.23537e-06	FARP1	Body - open sea	FALSE
cg05299048	0.212872	1.46718	0.0287513	0.733977	2.2701e-08	8.24852e-06	ITIH3	TSS200 - open sea	FALSE
cg07867517	-0.404005	-0.0171872	-0.0696617	0.496995	2.27171e-08	8.24852e-06	CHST6	5'UTR - open sea	TRUE
cg05039671	0.343425	2.6204	0.0285046	0.859064	2.27691e-08	8.24971e-06	RHOH	Body - open sea	FALSE
cg15882566	-0.277723	-0.833619	-0.0443388	0.359936	2.2774e-08	8.24971e-06	EPB42	Body - open sea	FALSE
cg01205935	-0.66138	-1.48251	-0.0887638	0.267743	2.27806e-08	8.24971e-06	DOCK9	Body - shore	FALSE
cg05979332	-0.608945	-2.88908	-0.0450307	0.122123	2.30434e-08	8.33752e-06	SRCAP	TSS1500 - shore	FALSE
cg25157472	0.261973	1.19085	0.0383995	0.694813	2.30939e-08	8.34844e-06	IQSEC1	Body - open sea	TRUE
cg21408197	-0.383894	0.501933	-0.0640155	0.585427	2.31534e-08	8.36258e-06	ACTR3	IGR - open sea	TRUE
cg10950358	-0.510229	-2.80285	-0.0394675	0.127629	2.3189e-08	8.36808e-06	GJA5	IGR - open sea	TRUE
ch.1.3280899F	-0.516163	-1.93666	-0.0589613	0.209819	2.33417e-08	8.40648e-06	MPZL1	Body - open sea	FALSE
cg15935770	0.268928	1.23624	0.0388889	0.701388	2.33478e-08	8.40648e-06	KIAA0247, SUSD6	Body - open sea, Body - open sea	TRUE
cg22126171	-0.414604	0.682425	-0.0676852	0.615123	2.33568e-08	8.40648e-06	PPFIA4	3'UTR - shelf	FALSE
cg11348701	-0.536422	0.349856	-0.0907282	0.559399	2.34106e-08	8.41848e-06	GAD1	Body - open sea	FALSE
cg09836187	-0.427937	2.22023	-0.0432018	0.821497	2.34683e-08	8.43185e-06	CLDN10	Body - shelf	FALSE
cg16337457	0.46636	2.40689	0.0431398	0.839259	2.35484e-08	8.4532e-06	CANT1	Body - island	TRUE
cg22872553	-0.549735	0.677555	-0.0888622	0.613472	2.3601e-08	8.45739e-06	PHGDH	IGR - open sea	TRUE
cg22706883	-0.693874	-2.60421	-0.059335	0.14571	2.36012e-08	8.45739e-06	C15orf61	Body - shore	FALSE
cg06832359	-0.182703	-0.209033	-0.0314715	0.463897	2.36481e-08	8.46521e-06	SLC45A3	Body - shore	TRUE
cg22193385	-0.585472	-0.212051	-0.100028	0.463841	2.36643e-08	8.46521e-06	KRT7	Body - shore	TRUE
cg00462362	-0.448451	0.370267	-0.0760827	0.563162	2.37075e-08	8.47328e-06	EPS8L1	TSS1500 - shore	FALSE
cg16063162	-0.435899	-0.858129	-0.0690933	0.356836	2.37442e-08	8.47902e-06	DUSP6	IGR - open sea	TRUE
cg04961225	-0.472016	-1.22589	-0.0687922	0.301437	2.38591e-08	8.49287e-06	CCER1	IGR - open sea	TRUE
cg06617636	-0.734054	-0.843033	-0.115894	0.361503	2.38682e-08	8.49287e-06	ZFP36L1	Body - island	FALSE
cg13394864	-0.275169	-0.783916	-0.0443443	0.367875	2.38839e-08	8.49287e-06	FAM178B	1stExon - open sea	TRUE
cg08308032	-0.369519	-0.491491	-0.0618415	0.41624	2.38903e-08	8.49287e-06	HK2	IGR - open sea	TRUE
cg06570930	0.265944	1.59366	0.0343319	0.750452	2.38917e-08	8.49287e-06	PPP1R14A	Body - shore	FALSE
cg08203210	-0.46959	-1.17995	-0.0694213	0.308095	2.39135e-08	8.49287e-06	HIST1H1E	IGR - shelf	FALSE
cg08534055	-0.502627	1.15931	-0.0740263	0.688568	2.39355e-08	8.49287e-06	C16orf72	Body - shelf	FALSE
cg10893014	-0.811615	-0.212648	-0.137417	0.464375	2.39484e-08	8.49287e-06	TEAD3	5'UTR - shelf	FALSE
cg03935116	-0.31977	-1.59878	-0.0413502	0.249203	2.40169e-08	8.50982e-06	FAM60A, FLJ13224	5'UTR - shore, TSS1500 - shore	FALSE
cg19891924	-0.231572	-1.07165	-0.0351465	0.3228	2.4044e-08	8.51206e-06	SOX30	IGR - open sea	TRUE
cg24671153	-0.321136	-0.235785	-0.055183	0.459429	2.41005e-08	8.52473e-06	AGPAT1	5'UTR - open sea	FALSE
cg25225655	-0.338919	-0.293639	-0.0580394	0.449561	2.41375e-08	8.53046e-06	MSI2	Body - open sea	TRUE
cg04346226	-0.435149	-3.8111	-0.0191389	0.0675981	2.41783e-08	8.53754e-06	RAB12	Body - island	FALSE
cg20886049	-0.369083	-1.31634	-0.0521574	0.287743	2.42264e-08	8.54717e-06	TSKU	TSS1500 - shore	FALSE
cg05333279	-0.224505	-0.91897	-0.035249	0.346274	2.42875e-08	8.56138e-06	LINC00954	IGR - shore	FALSE
cg07636326	-0.439286	-1.09118	-0.0659069	0.321017	2.43972e-08	8.59268e-06	PRSS48	IGR - open sea	TRUE
cg16749930	0.215503	0.508105	0.0361743	0.586955	2.45359e-08	8.63412e-06	IL18BP	TSS1500 - open sea	FALSE
cg10529555	-0.416988	-1.06241	-0.0632289	0.32519	2.4708e-08	8.68724e-06	NUAK2	IGR - open sea	TRUE
cg24313592	0.331249	1.87373	0.0387497	0.78453	2.47345e-08	8.68911e-06	CLPB	Body - open sea	TRUE
cg01996091	-0.336645	-4.24244	-0.0113322	0.050696	2.48087e-08	8.69846e-06	CCDC94	TSS1500 - shore	FALSE
cg04153991	-0.376893	-2.87796	-0.0276375	0.120945	2.48231e-08	8.69846e-06	PHLDB2	TSS1500 - shore	FALSE
cg13485606	-0.380138	-3.1514	-0.0243123	0.102275	2.48247e-08	8.69846e-06	FAM188B	Body - island	FALSE
cg23696886	-0.407396	-2.65552	-0.0338775	0.138487	2.48475e-08	8.69905e-06	PDLIM2	TSS1500 - shore	TRUE
cg08333463	-0.463959	-1.86656	-0.0542418	0.217396	2.49905e-08	8.74165e-06	STK10	Body - open sea	FALSE
cg21050001	-0.92864	0.844955	-0.144041	0.636384	2.50636e-08	8.75975e-06	SLC1A3	Body - open sea	FALSE
cg05673731	-0.396786	-0.847932	-0.0628964	0.358242	2.5093e-08	8.76257e-06	PTPRU	Body - island	FALSE
cg13784017	-0.368041	-0.72731	-0.0597827	0.37738	2.51665e-08	8.77032e-06	GNG12-AS1	IGR - open sea	TRUE
cg25318971	-0.507185	0.652531	-0.0826528	0.609682	2.51691e-08	8.77032e-06	BMP7	Body - shore	FALSE
cg05181212	-0.43726	0.222707	-0.0748946	0.538146	2.51792e-08	8.77032e-06	MAPK10	5'UTR - open sea	TRUE
cg22911462	-0.225206	-1.02474	-0.0345647	0.32991	2.52713e-08	8.79493e-06	SFXN5	IGR - open sea	TRUE
cg07306190	-0.39201	-4.1971	-0.0135894	0.0524306	2.53628e-08	8.81928e-06	UHRF1BP1	Body - shore	FALSE
cg06493072	-0.56389	1.68064	-0.0716908	0.759048	2.54654e-08	8.8475e-06	SNX9	IGR - open sea	FALSE
cg05907034	-0.554638	2.06065	-0.0607197	0.80351	2.55883e-08	8.88268e-06	GPR113, ADGRF3	TSS1500 - open sea, TSS1500 - open sea	FALSE
cg05084525	-0.658253	-2.08536	-0.0722047	0.195111	2.56314e-08	8.88523e-06	LINC00977	IGR - open sea	TRUE
cg21044433	-0.272973	0.421327	-0.0461981	0.57222	2.5639e-08	8.88523e-06	C2orf29, CNOT11	Body - shelf, Body - shelf	FALSE
cg18688704	-0.395161	-1.81059	-0.0473574	0.22341	2.56943e-08	8.89691e-06	PDGFC	Body - shelf	FALSE
cg23151649	-0.299052	-0.13092	-0.0515986	0.477417	2.58234e-08	8.92741e-06	PRKAG2	Body - open sea	TRUE
cg01792532	-0.47598	-1.92113	-0.0541662	0.211197	2.58259e-08	8.92741e-06	YARS, S100PBP	TSS1500 - shore, 5'UTR - shore	FALSE
cg16651877	0.265856	1.65168	0.0338682	0.757889	2.595e-08	8.96277e-06	BTBD19	Body - shelf	FALSE
cg09480446	-0.291989	-0.440842	-0.0493276	0.424517	2.59745e-08	8.96367e-06	LAMB1	Body - shore	FALSE
cg17770886	-0.3509	-1.66765	-0.0441121	0.240632	2.60486e-08	8.98171e-06	TUBGCP2, ZNF511	5'UTR - shore, TSS1500 - shore	FALSE
cg19255722	-0.434104	0.133131	-0.074592	0.522796	2.61022e-08	8.99264e-06	SCN10A	Body - open sea	TRUE
cg16906859	-0.405125	-0.709263	-0.0663014	0.380436	2.62004e-08	9.0137e-06	FUCA1	Body - shelf	FALSE
cg14174320	0.242734	1.30374	0.0344358	0.711188	2.62072e-08	9.0137e-06	PC	Body - shore	FALSE
cg15677293	-0.506046	-2.31712	-0.0495786	0.169668	2.62491e-08	9.02057e-06	EDARADD	Body - shore	FALSE
ch.5.78058155R	-0.39438	-2.85094	-0.0294295	0.123064	2.63086e-08	9.03345e-06	ARSB	IGR - open sea	FALSE
cg25387624	-0.43993	-1.2895	-0.0622007	0.292108	2.64124e-08	9.06149e-06	LARP1	Body - shore	FALSE
cg00439658	-0.352215	-2.50417	-0.0313592	0.151016	2.6452e-08	9.06752e-06	GRIN2C	Body - island	TRUE
cg19517236	-0.50265	-0.655811	-0.0822711	0.389667	2.64848e-08	9.0712e-06	C11orf74	IGR - open sea	TRUE
cg26852242	-0.554415	1.58653	-0.0710591	0.747133	2.66268e-08	9.11164e-06	PLEKHG1	5'UTR - open sea	TRUE
cg03089651	0.31164	1.41861	0.0428212	0.726858	2.66473e-08	9.11164e-06	ARHGAP30	1stExon - open sea	TRUE
cg20497304	-0.473432	-0.18227	-0.0811465	0.468797	2.67156e-08	9.12741e-06	ATP5G3	IGR - open sea	TRUE
cg23060379	-0.582534	1.12118	-0.08587	0.682157	2.68491e-08	9.15789e-06	MIR3688-1	IGR - open sea	TRUE
cg17894293	0.362861	2.53974	0.0318368	0.85203	2.68494e-08	9.15789e-06	CHMP4B	Body - open sea	FALSE
cg09412490	-0.418623	-1.44329	-0.057276	0.270528	2.69286e-08	9.17727e-06	NKAIN1	IGR - open sea	TRUE
cg21959618	-0.442714	-0.341264	-0.0753076	0.441683	2.69589e-08	9.17997e-06	AFF3	Body - open sea	TRUE
cg05475627	-0.452374	-0.168271	-0.0777533	0.47105	2.70483e-08	9.2028e-06	MAP3K7	IGR - open sea	TRUE
cg15960924	-0.497257	-0.231298	-0.0851119	0.460422	2.71061e-08	9.21429e-06	GPD1L	Body - shelf	FALSE
cg20518511	-0.605875	-2.9526	-0.0434337	0.117508	2.7127e-08	9.21429e-06	TNRC18	Body - island	TRUE
cg17566175	0.469358	0.881188	0.0738917	0.646561	2.72267e-08	9.22975e-06	DST	Body - open sea	TRUE
cg14143752	-0.471238	-0.851399	-0.074241	0.358167	2.72271e-08	9.22975e-06	STIM1	Body - open sea	TRUE
cg04030842	-0.858602	-3.97036	-0.0350756	0.0640212	2.72399e-08	9.22975e-06	UBE2I	5'UTR - shore	FALSE
cg26762136	-0.349173	-2.43689	-0.0316445	0.157047	2.73021e-08	9.24276e-06	NCF4	IGR - shelf	FALSE
cg04945434	-0.461091	0.0592896	-0.0793134	0.510095	2.73233e-08	9.24276e-06	SOX6	IGR - shelf	FALSE
cg16511076	-0.704448	-0.589002	-0.11618	0.401538	2.73998e-08	9.261e-06	OCIAD2	3'UTR - open sea	FALSE
cg13951268	-0.520804	0.483636	-0.087161	0.581875	2.74335e-08	9.26477e-06	STRA8	Body - island	FALSE
cg19356082	-0.348246	0.283893	-0.059517	0.548723	2.75731e-08	9.30424e-06	SNORA70G	IGR - open sea	FALSE
cg03479211	-0.367279	-1.71345	-0.0452202	0.235031	2.7674e-08	9.31849e-06	GATA3	IGR - open sea	TRUE
cg06021750	-0.581613	2.66696	-0.0481313	0.860856	2.76743e-08	9.31849e-06	SLC38A4	IGR - open sea	TRUE
cg17222682	-0.447611	-1.5728	-0.0582972	0.253563	2.76834e-08	9.31849e-06	LPHN2	IGR - open sea	TRUE
cg19382657	-0.383629	-2.50246	-0.0344524	0.151401	2.78141e-08	9.34897e-06	COLEC12	TSS1500 - shore	FALSE
cg03687929	-0.410785	1.13842	-0.0609285	0.686214	2.78194e-08	9.34897e-06	RFK	Body - shore	FALSE
cg05793240	-0.402328	-1.15053	-0.059297	0.311953	2.78669e-08	9.35727e-06	GNA12	Body - shore	TRUE
cg23738384	-0.31388	-0.273447	-0.053779	0.452984	2.79826e-08	9.38843e-06	GHITM	IGR - open sea	TRUE
cg17690263	-0.273024	0.165081	-0.0470856	0.528471	2.80189e-08	9.39294e-06	NOS3	1stExon - open sea	TRUE
cg27239171	-0.457428	0.883212	-0.0715714	0.646924	2.80442e-08	9.39374e-06	LOC149950	IGR - shelf	FALSE
cg04849508	-0.752907	0.415288	-0.125016	0.569104	2.83088e-08	9.47465e-06	GNA12	Body - shore	FALSE
ch.5.2267148R	-0.38359	-2.29635	-0.0374527	0.170589	2.84109e-08	9.50108e-06	ZNF608	IGR - open sea	FALSE
cg19676227	-0.538154	-3.23601	-0.0330916	0.0981591	2.84378e-08	9.50233e-06	NCKAP5	Body - open sea	TRUE
cg22182451	-0.474536	0.363443	-0.0802614	0.561913	2.8503e-08	9.5164e-06	GRAMD2	Body - shelf	FALSE
cg06679494	0.468059	2.40542	0.0430197	0.839097	2.86024e-08	9.5355e-06	MIR497, MIR195	Body - shelf, TSS1500 - shelf	FALSE
cg20987067	-0.366661	-1.7713	-0.0444961	0.227929	2.86417e-08	9.5355e-06	MFHAS1	Body - shore	FALSE
cg14829060	-0.786295	2.44356	-0.0736214	0.838686	2.86472e-08	9.5355e-06	DENND2D	Body - open sea	TRUE
cg21211645	0.346825	1.88913	0.0400016	0.786206	2.86531e-08	9.5355e-06	LARS2	3'UTR - open sea	FALSE
cg00067414	-0.488138	-4.09182	-0.0181592	0.0566057	2.87693e-08	9.5664e-06	MTHFD1L	Body - island	FALSE
cg04608651	0.312239	3.78109	0.0139352	0.931627	2.88002e-08	9.56894e-06	PTRF	Body - island	FALSE
cg10550611	-0.551553	1.16386	-0.0807621	0.688742	2.88771e-08	9.58673e-06	EGFR	Body - open sea	FALSE
cg04015687	-0.440947	-0.945225	-0.0688704	0.343233	2.90514e-08	9.63082e-06	FAM134B	TSS1500 - open sea	FALSE
cg06210783	0.40555	5.0116	0.00849397	0.969427	2.90568e-08	9.63082e-06	LRP5	Body - shore	FALSE
cg20834587	-0.491317	1.11077	-0.0729889	0.681471	2.91295e-08	9.64714e-06	SH3RF1	Body - open sea	TRUE
cg09718739	-0.411799	-0.964366	-0.0639853	0.340106	2.9193e-08	9.65556e-06	PICALM	IGR - shore	FALSE
cg05857377	-0.61101	2.36754	-0.0583008	0.833994	2.9202e-08	9.65556e-06	NAV2	Body - open sea	TRUE
cg06527166	0.505122	0.668748	0.0820372	0.612331	2.93366e-08	9.69225e-06	HIVEP3	5'UTR - open sea	TRUE
cg20946991	-0.278655	0.343552	-0.0474703	0.559017	2.95305e-08	9.74849e-06	MIR5095	IGR - open sea	TRUE
cg04574732	0.277783	2.65046	0.022979	0.861925	2.96037e-08	9.7523e-06	ABL2	TSS1500 - shore	FALSE
cg11466837	-0.267342	-0.954403	-0.0417021	0.34091	2.96126e-08	9.7523e-06	TRIM29	TSS1500 - shore	TRUE
cg27123016	-0.579208	1.79961	-0.0700673	0.773418	2.96133e-08	9.7523e-06	STC2	TSS1500 - shore	FALSE
cg15129144	-0.421428	-0.782574	-0.0677502	0.36875	2.96879e-08	9.76259e-06	EPAS1	Body - shore	FALSE
cg20023712	0.309238	2.17618	0.0317162	0.817884	2.96921e-08	9.76259e-06	LRRFIP1	Body - open sea	FALSE
cg11710211	1.00208	3.5349	0.0501352	0.91408	2.97595e-08	9.77461e-06	ZNF787	Body - island	FALSE
cg04962621	-0.356435	-0.244084	-0.0611618	0.45805	2.97763e-08	9.77461e-06	MGRN1	Body - open sea	FALSE
cg15697019	-0.331301	-2.25755	-0.0330849	0.174038	2.9802e-08	9.77523e-06	RSBN1L	Body - open sea	TRUE
cg10830713	-0.657749	-3.28361	-0.0392025	0.0963568	2.99031e-08	9.80058e-06	USP1	5'UTR - shore	FALSE
ch.13.1154960F	-0.289225	-3.24046	-0.0173498	0.0962928	2.99602e-08	9.81147e-06	EDNRB	IGR - open sea	FALSE
cg17020895	-0.376288	-2.60296	-0.0317697	0.14264	2.99933e-08	9.81448e-06	PRMT8	IGR - open sea	TRUE
cg08219241	-0.73123	0.971581	-0.111489	0.658104	3.01135e-08	9.84596e-06	MIR3650	IGR - open sea	TRUE
cg14523979	0.516561	1.63095	0.0649324	0.753226	3.02832e-08	9.89359e-06	NFKBIA	IGR - island	FALSE
cg00001269	-0.533655	1.01877	-0.0806574	0.667237	3.03077e-08	9.89372e-06	RP11-290F20.1	IGR - shore	FALSE
cg14144201	-0.515678	-2.97593	-0.0359487	0.114992	3.03536e-08	9.90081e-06	C9orf75, TPRN	TSS1500 - shore, TSS1500 - shore	FALSE
cg01274660	-0.501424	-2.98057	-0.0352043	0.114553	3.04598e-08	9.92759e-06	TRIP6	Body - shore	FALSE
cg23729777	-0.451623	-2.75718	-0.0356544	0.130683	3.05397e-08	9.93683e-06	IL16	Body - open sea	TRUE
cg10103857	-0.881517	2.12758	-0.0924818	0.805915	3.05511e-08	9.93683e-06	LAMC2	3'UTR - open sea	FALSE
cg15107887	-0.565959	1.01765	-0.0867208	0.666866	3.05899e-08	9.93683e-06	ACBD6	Body - shelf	FALSE
cg04543510	-0.358893	-0.0429748	-0.0619258	0.492609	3.06161e-08	9.93683e-06	AGXT2	Body - open sea	TRUE
cg18058048	0.387473	2.42017	0.0349067	0.841145	3.06416e-08	9.93683e-06	C6orf25, LY6G6C	TSS1500 - shore, TSS1500 - shore	FALSE
cg20557603	-0.511522	-0.267069	-0.0871846	0.454471	3.0647e-08	9.93683e-06	SNORA70G	IGR - open sea	TRUE
cg06946838	-0.735355	-2.49754	-0.0669641	0.155685	3.06576e-08	9.93683e-06	MDFIC	3'UTR - shore	FALSE
cg02132946	-0.239301	-1.30546	-0.0339968	0.288554	3.07135e-08	9.94709e-06	LINC00922	IGR - open sea	TRUE
cg20611334	-0.294248	-0.823324	-0.0470149	0.361651	3.08245e-08	9.97518e-06	KIAA1522	Body - shore	FALSE
cg08332594	-0.478465	-0.854497	-0.0758528	0.35766	3.08719e-08	9.9755e-06	DMPK	1stExon - island	FALSE
cg23330212	-0.570679	-0.0909244	-0.0977708	0.484567	3.0874e-08	9.9755e-06	BDNFOS, BDNF-AS	Body - open sea, Body - open sea	TRUE
cg18045556	0.502603	2.61106	0.0418158	0.857009	3.09261e-08	9.98446e-06	PDGFB	Body - island	FALSE
cg14759565	-0.377094	-0.403288	-0.0639409	0.43104	3.09709e-08	9.99107e-06	KCNK7	IGR - island	FALSE
cg12030710	-0.385738	-3.94394	-0.0154157	0.0618127	3.10054e-08	9.99433e-06	CHST12	5'UTR - island	FALSE
cg01334432	-0.376399	-0.0431853	-0.0649206	0.492538	3.11621e-08	1.00325e-05	MIR205	TSS1500 - open sea	FALSE
cg06283270	-0.484478	-3.6066	-0.0235248	0.0773527	3.11727e-08	1.00325e-05	ASB9P1	IGR - island	FALSE
cg17848546	-0.337316	-1.19169	-0.0495724	0.305469	3.12488e-08	1.00435e-05	MIR205	TSS200 - open sea	FALSE
cg14267645	-0.415746	-0.288692	-0.0710117	0.450552	3.12664e-08	1.00435e-05	STRA8	Body - island	FALSE
cg06970960	-0.482239	2.00277	-0.0535645	0.797923	3.12803e-08	1.00435e-05	ACOT11	IGR - shore	FALSE
cg23468959	-0.346074	-0.893212	-0.0545473	0.35083	3.13289e-08	1.00513e-05	ISYNA1	TSS1500 - shore	TRUE
cg04976330	-0.328153	-1.27732	-0.0471543	0.293026	3.14534e-08	1.00621e-05	PUM1	Body - open sea	TRUE
cg03934069	-0.6196	-3.26433	-0.0382852	0.0972143	3.14778e-08	1.00621e-05	GPSM2	5'UTR - shore	FALSE
cg13034073	-0.212735	-0.944619	-0.0332249	0.342235	3.14877e-08	1.00621e-05	GNA12	3'UTR - open sea	TRUE
cg11462315	-0.312376	-1.08398	-0.0469712	0.321327	3.15141e-08	1.00621e-05	ZFP36L2	TSS1500 - shore	FALSE
cg13563298	-1.16903	1.4934	-0.153997	0.725184	3.15181e-08	1.00621e-05	WNK2	Body - shore	FALSE
cg16809457	0.380368	1.72827	0.0470371	0.766695	3.15328e-08	1.00621e-05	MDN1	Body - open sea	TRUE
cg14244636	-0.40317	-1.89132	-0.047059	0.213987	3.15472e-08	1.00621e-05	LOXL4	IGR - open sea	TRUE
cg24527636	-0.550308	-0.950177	-0.0858843	0.34325	3.15722e-08	1.00621e-05	AHDC1	IGR - open sea	TRUE
cg07355688	-0.408729	-2.71459	-0.0333055	0.13373	3.15831e-08	1.00621e-05	BARX2	Body - shore	FALSE
cg12549211	0.323169	2.96087	0.0225947	0.885328	3.1614e-08	1.00641e-05	PPM1H	Body - open sea	TRUE
cg14010720	0.308565	2.17175	0.0315997	0.817431	3.16802e-08	1.0075e-05	PTK6	TSS200 - shore	TRUE
cg04264633	-0.353939	0.406061	-0.0598927	0.569448	3.16972e-08	1.0075e-05	BFSP1	TSS1500 - open sea	FALSE
cg01581050	-0.437084	0.481376	-0.0732674	0.581824	3.1873e-08	1.01225e-05	HIPK2	3'UTR - open sea	FALSE
ch.1.4056800F	-0.483623	-1.63626	-0.0614288	0.245753	3.19018e-08	1.01225e-05	PLXNA2	IGR - open sea	FALSE
cg23262420	-0.555805	1.36687	-0.0773056	0.717689	3.19207e-08	1.01225e-05	DNAJC3	Body - open sea	TRUE
cg07635227	-0.536563	-0.510837	-0.0893694	0.413647	3.22761e-08	1.02273e-05	MGRN1	Body - open sea	FALSE
cg09767598	-1.05997	-3.56629	-0.0559018	0.0855111	3.23226e-08	1.02342e-05	MOSC1, MARC1	TSS200 - island, TSS200 - island	FALSE
cg04098985	-0.645117	0.212217	-0.109675	0.535627	3.23849e-08	1.0246e-05	EXTL2	5'UTR - shelf	FALSE
cg14659978	-0.316666	-0.856152	-0.0502835	0.356537	3.26143e-08	1.03106e-05	FAM178B	Body - open sea	TRUE
cg12341429	-0.289372	-1.27894	-0.041735	0.292573	3.26492e-08	1.03131e-05	TANK	IGR - open sea	TRUE
ch.8.131640933F	-0.454687	-2.4254	-0.0419881	0.158956	3.26722e-08	1.03131e-05	ADCY8	IGR - open sea	FALSE
cg13373085	-0.357786	-4.24871	-0.0119182	0.0505588	3.27209e-08	1.03205e-05	SLC22A4	TSS1500 - shore	FALSE
cg14401631	-1.22616	-4.81763	-0.0317985	0.0399078	3.2766e-08	1.03268e-05	MIR612	IGR - island	TRUE
cg15840985	-0.379262	-1.4379	-0.0520399	0.270974	3.2855e-08	1.03469e-05	ZNF860, OSBPL10	5'UTR - shore, TSS1500 - shore	FALSE
cg06218523	-0.359156	2.00271	-0.0396959	0.79899	3.29058e-08	1.0355e-05	KALRN	Body - open sea	TRUE
cg05131266	-0.414793	0.310212	-0.0706409	0.553059	3.3126e-08	1.04102e-05	C14orf159, SNORA11B	5'UTR - open sea, TSS1500 - open sea	FALSE
cg18894781	-0.421546	1.18617	-0.0616958	0.693145	3.31417e-08	1.04102e-05	FRMD6	TSS200 - open sea	FALSE
cg15997518	-0.396635	-1.28092	-0.0563649	0.292994	3.31739e-08	1.04102e-05	LPHN2	IGR - open sea	TRUE
cg23216745	-0.454002	-1.22498	-0.065868	0.301449	3.31826e-08	1.04102e-05	PBXIP1, PYGO2	TSS1500 - open sea, 3'UTR - open sea	FALSE
cg00292662	-0.38284	-3.47094	-0.0205627	0.0837315	3.32168e-08	1.04129e-05	LGALS1	TSS1500 - shore	FALSE
cg17934775	-0.622452	-0.00450074	-0.106562	0.499275	3.32675e-08	1.04209e-05	CHD2	Body - shelf	TRUE
cg06473872	-0.273329	-2.54734	-0.0236637	0.146765	3.33193e-08	1.04291e-05	TMEM45B	IGR - open sea	FALSE
cg00010672	-0.442526	0.838575	-0.0703976	0.640011	3.34083e-08	1.0449e-05	RTN4	IGR - shelf	FALSE
cg15947176	-0.330398	-1.86154	-0.0387948	0.216904	3.3543e-08	1.04832e-05	C8orf46	3'UTR - open sea	FALSE
cg07578108	-0.410249	-1.06052	-0.0624925	0.325428	3.36236e-08	1.04999e-05	MFAP3L	IGR - open sea	TRUE
cg23008871	-0.44628	-0.94991	-0.0690767	0.342631	3.36477e-08	1.04999e-05	SP2	IGR - island	FALSE
cg22704163	0.328959	2.89401	0.0236709	0.880515	3.37477e-08	1.05186e-05	GPR176	IGR - open sea	TRUE
cg04379703	-0.289984	-0.581855	-0.04831	0.400914	3.37754e-08	1.05186e-05	IQSEC1	Body - open sea	TRUE
cg02742418	0.314411	2.69369	0.0253104	0.865243	3.38475e-08	1.05186e-05	SLC15A4	Body - island	FALSE
cg13062627	-0.427291	-0.226913	-0.0732291	0.461134	3.38552e-08	1.05186e-05	XIRP1	IGR - open sea	TRUE
cg07309820	-0.245848	-0.316837	-0.0420603	0.445476	3.38596e-08	1.05186e-05	ZNF282	Body - open sea	FALSE
cg20068156	-0.614515	0.696135	-0.0990839	0.616058	3.38612e-08	1.05186e-05	NOS3	TSS1500 - open sea	FALSE
cg09825327	-0.346132	0.17043	-0.0595253	0.529298	3.39206e-08	1.05277e-05	TRAF5	5'UTR - shelf	TRUE
cg25743622	-0.388841	0.00142085	-0.0670367	0.500224	3.39418e-08	1.05277e-05	SUSD4	Body - open sea	TRUE
cg13526040	-0.584499	-2.88423	-0.0423719	0.122211	3.40768e-08	1.05616e-05	TNKS1BP1	TSS1500 - shore	FALSE
cg02443306	0.264253	0.410056	0.0447696	0.570329	3.41628e-08	1.05803e-05	NLRP6	IGR - open sea	TRUE
cg27413732	-0.697542	-1.217	-0.100265	0.305114	3.42092e-08	1.05866e-05	CORO6	Body - island	FALSE
cg02034328	-0.759096	-0.284272	-0.12847	0.45211	3.43494e-08	1.0622e-05	SPTLC2	IGR - shelf	FALSE
cg04096150	-0.496229	0.785263	-0.0793255	0.631185	3.44516e-08	1.06456e-05	GPR176	Body - open sea	FALSE
cg18040788	-0.345214	-2.35356	-0.0327506	0.164805	3.44908e-08	1.06471e-05	MSX2	IGR - open sea	TRUE
cg17819119	-0.365911	1.22012	-0.0534617	0.698489	3.45084e-08	1.06471e-05	SEMA4C	Body - shore	FALSE
cg24530527	0.390476	2.33071	0.0368581	0.832685	3.46185e-08	1.06731e-05	C7orf50	Body - open sea	TRUE
cg08117918	-0.477077	0.30097	-0.0809492	0.551259	3.47281e-08	1.06989e-05	FLAD1	Body - open sea	FALSE
cg12271433	-0.382424	0.89405	-0.0597613	0.649072	3.49352e-08	1.07546e-05	PDE4DIP	Body - open sea	FALSE
cg15460816	-0.438061	1.11706	-0.0657543	0.682847	3.50501e-08	1.07755e-05	C12orf77	TSS200 - open sea	FALSE
cg21587375	-0.310221	-0.162805	-0.0534232	0.47196	3.50555e-08	1.07755e-05	PRSS45	TSS200 - open sea	FALSE
cg25683185	-0.487053	-0.470112	-0.0816317	0.420217	3.51494e-08	1.07963e-05	ACRBP	Body - island	FALSE
cg17135822	-0.456893	-0.345615	-0.0777154	0.440965	3.52518e-08	1.08134e-05	AVPR1A	IGR - open sea	FALSE
cg20150640	-0.349484	-0.662545	-0.0574425	0.38784	3.52669e-08	1.08134e-05	ZNF436, C1orf213, ZNF436-AS1	TSS1500 - shore, 3'UTR - shore, 3'UTR - shore	TRUE
cg01148731	-0.597634	1.73008	-0.0726643	0.764725	3.52844e-08	1.08134e-05	MSX2	Body - shelf	FALSE
cg05129477	-0.516456	-2.35119	-0.0494106	0.166526	3.56005e-08	1.09022e-05	KIF17	TSS1500 - shore	FALSE
cg19140548	-0.497382	0.0767387	-0.0853876	0.513044	3.56761e-08	1.09172e-05	SH3PXD2A	Body - open sea	TRUE
cg16772533	-0.341163	0.110585	-0.0588958	0.519051	3.57487e-08	1.09272e-05	ZP3, SRCRB4D, SSC4D	TSS1500 - shore, Body - shore, Body - shore	FALSE
cg15410418	-0.641548	0.733304	-0.102629	0.621718	3.57619e-08	1.09272e-05	PDE4D	5'UTR - open sea	FALSE
ch.7.398127F	-0.552308	-1.55527	-0.0725655	0.256923	3.58164e-08	1.09343e-05	ARL4A	IGR - open sea	FALSE
cg24686270	-0.292982	-1.72725	-0.0364112	0.232822	3.58385e-08	1.09343e-05	C5orf46	Body - open sea	FALSE
cg27182150	-0.306791	-0.563831	-0.0511391	0.403972	3.58905e-08	1.09381e-05	ZNF697	5'UTR - shore	TRUE
cg17121197	-0.443036	1.88874	-0.051662	0.785351	3.59405e-08	1.09381e-05	FBXW8	Body - shelf	FALSE
cg04492228	-0.474914	-1.31998	-0.0674821	0.288082	3.5948e-08	1.09381e-05	GATA3	Body - shore	FALSE
cg19302183	-0.520966	-0.472487	-0.0871527	0.419971	3.59576e-08	1.09381e-05	MIR5095	IGR - open sea	TRUE
cg21118819	-0.41744	-0.496499	-0.0698841	0.415577	3.61389e-08	1.09851e-05	MXRA8	IGR - shore	FALSE
cg20455570	-0.489561	-0.14244	-0.0840864	0.475576	3.62651e-08	1.10154e-05	OSBPL3	5'UTR - open sea	TRUE
cg23083936	-0.23968	-1.02121	-0.0367299	0.330515	3.63933e-08	1.10461e-05	BCKDHA	Body - open sea	FALSE
cg26450254	-0.453233	-0.873738	-0.0713708	0.354539	3.66841e-08	1.11262e-05	PWWP2B	Body - island	FALSE
cg09852389	-0.613738	-2.40257	-0.0562451	0.162755	3.67236e-08	1.11299e-05	D4S234E, NSG1	Body - open sea, Body - open sea	TRUE
cg23044186	-0.410721	-1.41142	-0.0559647	0.274855	3.6884e-08	1.11703e-05	PCDH1	IGR - shore	TRUE
cg10045881	-0.929153	0.913054	-0.145322	0.647146	3.6949e-08	1.11817e-05	CHI3L2	1stExon - open sea	FALSE
cg20368567	-0.367866	0.95115	-0.0570521	0.658072	3.69902e-08	1.11832e-05	NF1, EVI2A	Body - open sea, TSS1500 - open sea	FALSE
cg04288108	-0.52318	-1.02581	-0.0800095	0.331533	3.70083e-08	1.11832e-05	MRGPRD	IGR - open sea	TRUE
cg00209066	0.277983	3.10571	0.0181292	0.895322	3.70623e-08	1.11913e-05	BRD1	TSS1500 - shore	TRUE
cg05804846	-0.276705	-0.051331	-0.047828	0.491134	3.70933e-08	1.11924e-05	SBF2-AS1	IGR - shelf	FALSE
cg14133752	-0.549217	1.38689	-0.0756593	0.720488	3.73122e-08	1.12502e-05	ALDH1B1	IGR - open sea	TRUE
cg26406441	-0.472312	-0.0868826	-0.0810806	0.485162	3.74161e-08	1.12733e-05	RNF19B	Body - shelf	FALSE
cg01403010	-0.379962	0.307703	-0.064899	0.552751	3.75628e-08	1.13092e-05	MAFF	5'UTR - shore	FALSE
cg03339817	-0.794668	0.949046	-0.121678	0.653959	3.7601e-08	1.13122e-05	SFT2D3	TSS1500 - shore	FALSE
cg00320765	-0.260069	-1.00237	-0.0401826	0.333484	3.76281e-08	1.13122e-05	C14orf181	TSS1500 - shore	FALSE
cg00973322	-0.303301	0.18267	-0.052196	0.531457	3.76676e-08	1.13158e-05	CNGB1	Body - open sea	TRUE
cg00510507	-0.452465	-2.65956	-0.0373828	0.138539	3.77596e-08	1.13283e-05	ANK3	Body - open sea	TRUE
cg03021100	-0.631787	0.563349	-0.104075	0.5944	3.77644e-08	1.13283e-05	STT3B	IGR - open sea	TRUE
cg15442728	-0.356746	-1.81383	-0.0425911	0.222748	3.80462e-08	1.14008e-05	C14orf159	TSS200 - open sea	FALSE
cg06319762	-0.327869	-0.463311	-0.0551384	0.420843	3.80654e-08	1.14008e-05	RPS2, RNF151	TSS1500 - shore, TSS1500 - shore	FALSE
cg23479586	-0.505471	-3.23373	-0.0310106	0.0980452	3.80892e-08	1.14008e-05	ARPP19	Body - shore	FALSE
cg27283345	-0.479856	-1.80446	-0.0579599	0.224945	3.81966e-08	1.14246e-05	TFAP2A	Body - shore	TRUE
cg20710266	-0.538398	-1.03792	-0.0815269	0.329858	3.82796e-08	1.14348e-05	NR2F2	Body - shore	FALSE
cg14395885	-0.502227	-1.73764	-0.0609851	0.233287	3.82865e-08	1.14348e-05	DPM2	TSS200 - shore	FALSE
cg19674178	-0.572357	1.00336	-0.0873739	0.664546	3.84855e-08	1.14859e-05	FGF7, C15orf33, FAM227B	Body - open sea, Body - open sea, Body - open sea	TRUE
cg15696506	-0.539058	-3.01372	-0.037747	0.112636	3.85576e-08	1.14991e-05	IGFBP7	Body - open sea	TRUE
cg19927836	-0.40385	-3.72574	-0.0189145	0.0712917	3.86846e-08	1.15286e-05	SYS1, SYS1-DBNDD2	Body - shore, Body - shore	FALSE
cg15615645	-0.380922	-0.229765	-0.0652139	0.46061	3.87389e-08	1.15364e-05	C10orf26, WBP1L	Body - open sea, Body - open sea	TRUE
cg02735733	-0.418743	0.164623	-0.0718211	0.528174	3.88686e-08	1.15643e-05	TRIM29	Body - open sea	FALSE
cg26688993	-0.256998	0.0513994	-0.0444317	0.508877	3.89136e-08	1.15643e-05	XIRP1	TSS1500 - open sea	FALSE
cg23894219	-0.367121	0.312554	-0.0625424	0.55354	3.89173e-08	1.15643e-05	LOC441869	1stExon - shore	TRUE
cg12322877	0.311709	2.54304	0.0272225	0.852636	3.90294e-08	1.15893e-05	ASPSCR1	Body - shore	TRUE
cg08122386	-1.29215	-3.44263	-0.0740025	0.0964001	3.93134e-08	1.16652e-05	HIST1H2AD	IGR - shore	FALSE
cg23648516	-0.458302	-0.634461	-0.075608	0.392897	3.93672e-08	1.16677e-05	EDNRB	IGR - open sea	TRUE
cg00970435	-0.488966	-2.26513	-0.0488365	0.174628	3.93787e-08	1.16677e-05	ARSG	Body - open sea	TRUE
cg04482075	-1.03157	1.97129	-0.115843	0.785893	3.9618e-08	1.17301e-05	SEPX1, MSRB1	Body - shore, Body - shore	FALSE
cg08923594	-0.54053	-3.67659	-0.0262332	0.0744182	3.9707e-08	1.1748e-05	CAMTA1	Body - open sea	TRUE
cg02112681	0.507379	3.9077	0.0203685	0.936099	3.9825e-08	1.17731e-05	C7orf50	Body - island	FALSE
cg12290217	-0.370399	-0.120729	-0.0637981	0.479242	3.98493e-08	1.17731e-05	PGPEP1L	IGR - shelf	FALSE
cg18938709	-0.259208	-1.37551	-0.0362674	0.278811	3.99335e-08	1.17809e-05	MESDC2	IGR - open sea	TRUE
cg18515624	-0.420958	-3.34117	-0.0243748	0.0911187	3.99521e-08	1.17809e-05	FAM59A, GAREM	Body - shore, Body - shore	FALSE
ch.2.161489025R	-0.386786	-2.88788	-0.028066	0.120301	3.99616e-08	1.17809e-05	TANK	IGR - open sea	FALSE
cg18879481	-0.370951	1.96454	-0.0421697	0.794624	4.00077e-08	1.1786e-05	TNFSF18	Body - open sea	TRUE
cg18351999	-0.558486	-1.91157	-0.0651654	0.213231	4.01177e-08	1.181e-05	SIGIRR	Body - island	TRUE
cg01852648	0.362867	2.6368	0.0302115	0.860267	4.02192e-08	1.18314e-05	MKL2	5'UTR - shelf	FALSE
cg02775489	-0.522874	1.39371	-0.0728124	0.721728	4.03689e-08	1.18669e-05	TJP2	TSS1500 - shore	FALSE
cg13633305	-0.353422	-0.655914	-0.0582066	0.388942	4.04878e-08	1.18933e-05	CPXM2	Body - shelf	FALSE
cg01512840	-0.408177	-1.52959	-0.0540346	0.258916	4.05875e-08	1.19141e-05	C10orf91	Body - open sea	TRUE
cg03645984	-0.397572	-0.954588	-0.0615571	0.341584	4.07421e-08	1.19509e-05	NAT14, SSC5D	3'UTR - shore, TSS1500 - shore	TRUE
cg23324731	-0.644893	0.250079	-0.109471	0.542281	4.08641e-08	1.19782e-05	CERKL	Body - open sea	FALSE
cg08470244	0.371889	4.00359	0.0141104	0.940594	4.10125e-08	1.20109e-05	MACF1	Body - open sea	TRUE
cg11206634	-0.553513	1.44623	-0.0764161	0.728602	4.10343e-08	1.20109e-05	SFT2D3	TSS200 - shore	FALSE
cg05821771	-0.408958	0.371042	-0.0693175	0.563378	4.10656e-08	1.20111e-05	MAPK8IP3	Body - shore	FALSE
cg15972264	0.577177	2.3429	0.0549139	0.832013	4.10933e-08	1.20111e-05	NEDD9	Body - open sea	FALSE
cg05144620	-0.367674	-1.88038	-0.0427365	0.214987	4.11979e-08	1.20331e-05	WSCD1	IGR - shelf	FALSE
cg02298570	-0.315172	-1.6981	-0.039271	0.236588	4.12529e-08	1.20406e-05	ZNF555	TSS1500 - shore	FALSE
cg19406975	-0.403229	0.64514	-0.0659958	0.609012	4.1447e-08	1.2087e-05	SH3BP5L	Body - open sea	FALSE
cg05268122	-0.555912	0.38393	-0.0931586	0.564891	4.14707e-08	1.2087e-05	ECI1	IGR - shore	FALSE
cg15973954	-0.984101	-2.27542	-0.0943105	0.180806	4.15595e-08	1.20974e-05	BASP1P1	IGR - open sea	FALSE
cg06765022	-0.244821	-0.612185	-0.0405503	0.395784	4.15655e-08	1.20974e-05	PMS2L11, DTX2P1-UPK3BP1-PMS2P11	Body - shore, Body - shore	FALSE
cg22535163	0.351728	2.75098	0.0273902	0.86956	4.18069e-08	1.21591e-05	PRDM8	IGR - open sea	TRUE
cg03813899	-0.320801	-0.629774	-0.0530552	0.393103	4.19231e-08	1.21842e-05	CTNND1	5'UTR - open sea	TRUE
cg22171607	-0.607193	-1.29766	-0.0859709	0.292586	4.19558e-08	1.21851e-05	ERRFI1	IGR - open sea	TRUE
cg13617225	-0.439776	1.57525	-0.0577545	0.746792	4.20623e-08	1.22074e-05	LINC00963	IGR - shore	FALSE
cg21174903	-0.36594	-0.417843	-0.0620226	0.428548	4.21363e-08	1.22202e-05	C9orf173	Body - shelf	FALSE
cg13376438	-0.3547	-1.1498	-0.0529027	0.311746	4.21846e-08	1.22256e-05	THAP5	IGR - shore	FALSE
cg26108017	-0.271156	0.178631	-0.0467152	0.530803	4.2325e-08	1.22576e-05	FAM178B	Body - open sea	TRUE
cg26843110	-0.377319	0.119215	-0.0649331	0.520466	4.23591e-08	1.22589e-05	EDC3	Body - open sea	TRUE
cg06550177	-0.712506	-2.52437	-0.0650755	0.153068	4.25217e-08	1.22973e-05	MIR589	IGR - shore	FALSE
cg13743251	-0.438702	-1.40055	-0.0605692	0.276576	4.26139e-08	1.23108e-05	NALCN	Body - open sea	TRUE
cg04240583	-0.417199	-2.49511	-0.0376202	0.152345	4.26284e-08	1.23108e-05	CGN	5'UTR - shore	TRUE
cg18918390	-0.455964	-0.502738	-0.0763687	0.414654	4.28436e-08	1.23643e-05	NEBL-AS1	IGR - open sea	TRUE
cg14502847	-0.501305	-2.08782	-0.054439	0.193047	4.29064e-08	1.23695e-05	ADAMTSL1	Body - open sea	FALSE
cg11027221	-0.215481	-0.474804	-0.0363265	0.41864	4.29219e-08	1.23695e-05	UNC93B1	Body - island	FALSE
cg26187205	-0.382381	-0.577843	-0.0634534	0.401912	4.29653e-08	1.23733e-05	IL12A	IGR - open sea	TRUE
cg03513309	-0.35132	0.0821542	-0.0605878	0.514132	4.30457e-08	1.23877e-05	PTBP2	IGR - open sea	TRUE
cg14941226	-0.513689	0.280025	-0.0871436	0.547572	4.3269e-08	1.24385e-05	AFF3	Body - open sea	TRUE
cg13739410	-0.5415	1.56171	-0.0705018	0.744004	4.32827e-08	1.24385e-05	ADAMTSL1	Body - open sea	FALSE
cg01965939	-0.363439	-4.21413	-0.0122871	0.0517442	4.3459e-08	1.24775e-05	SH3TC2	1stExon - open sea	TRUE
cg26140182	-0.439652	0.819687	-0.0702417	0.63702	4.34791e-08	1.24775e-05	PSG11	5'UTR - open sea	FALSE
cg27275553	-0.383098	-0.421349	-0.0645914	0.428074	4.35561e-08	1.24909e-05	SH2B2	Body - shelf	FALSE
ch.1.1026209F	-0.248526	-1.29089	-0.0354553	0.290677	4.35988e-08	1.24944e-05	NKAIN1	IGR - open sea	FALSE
cg26333454	-0.45885	0.497496	-0.0766868	0.58442	4.36359e-08	1.24963e-05	DACT1	IGR - open sea	TRUE
cg04835995	-0.315523	-0.99426	-0.0483897	0.335009	4.37001e-08	1.2506e-05	ZNF706	IGR - open sea	TRUE
cg15386377	-0.494756	-1.99587	-0.0548111	0.203007	4.37934e-08	1.25239e-05	LIFR	5'UTR - open sea	TRUE
cg21854184	-0.353582	2.0736	-0.0384633	0.806755	4.38441e-08	1.25297e-05	NCOR2	Body - shelf	TRUE
cg00415333	-0.534255	0.336321	-0.0907285	0.557135	4.38824e-08	1.25319e-05	IL22RA2	5'UTR - open sea	TRUE
cg11170796	0.248773	2.48847	0.0221331	0.848182	4.44182e-08	1.26761e-05	TCF3	Body - shelf	FALSE
cg25542319	-0.348113	-2.40027	-0.0322811	0.160444	4.44799e-08	1.26849e-05	MCC	Body - open sea	TRUE
cg26580095	-0.221508	-1.65679	-0.0280314	0.241255	4.45886e-08	1.27071e-05	BTBD8	TSS1500 - shore	FALSE
cg11509669	0.651011	-1.45618	0.0878486	0.271294	4.47151e-08	1.27343e-05	VSNL1	TSS1500 - shore	FALSE
cg00840341	-0.401494	0.801641	-0.0638153	0.634325	4.47878e-08	1.27462e-05	XYLT1	IGR - open sea	FALSE
cg05660681	-0.372873	-0.0577074	-0.064324	0.490059	4.48374e-08	1.27515e-05	ZNF611	1stExon - shelf	FALSE
cg11392689	-0.431518	-2.41737	-0.0397622	0.15951	4.50568e-08	1.28007e-05	BTF3L4	Body - shore	FALSE
cg22019970	-0.379245	-1.14888	-0.0560719	0.312064	4.51053e-08	1.28007e-05	PAFAH2	TSS1500 - shore	TRUE
cg13420383	-0.335431	1.37929	-0.0466473	0.721262	4.51308e-08	1.28007e-05	RECQL5	Body - open sea	FALSE
cg04314218	-0.487356	-4.88998	-0.0107499	0.0334015	4.51354e-08	1.28007e-05	HYI	5'UTR - island	FALSE
cg03537386	-0.428373	0.24084	-0.0732924	0.541252	4.51881e-08	1.28068e-05	COL16A1	Body - open sea	TRUE
cg24598187	-0.489691	1.10986	-0.0727197	0.681292	4.53867e-08	1.28543e-05	ERAP2	3'UTR - open sea	FALSE
cg09701896	-0.460367	0.295471	-0.0783351	0.550395	4.56332e-08	1.29064e-05	ERICH1	Body - shelf	FALSE
cg27307298	-0.60934	-1.96707	-0.0688394	0.207555	4.56336e-08	1.29064e-05	RNF207	Body - island	FALSE
cg07717588	-0.282918	-0.760415	-0.0458361	0.371693	4.57666e-08	1.29351e-05	SH3BP4	5'UTR - open sea	FALSE
cg22570970	-0.749254	-3.05886	-0.0505007	0.111799	4.58568e-08	1.29456e-05	JARID2	Body - open sea	TRUE
cg02470871	-0.557029	-2.71114	-0.0434026	0.135286	4.58666e-08	1.29456e-05	CD80	TSS200 - open sea	FALSE
cg15752436	0.226515	1.14846	0.0336587	0.688706	4.59477e-08	1.29595e-05	USP22	Body - open sea	TRUE
cg14800014	-0.367194	0.302061	-0.0625706	0.551762	4.62257e-08	1.3029e-05	GRAMD3	Body - open sea	FALSE
cg12191422	-0.327544	-2.72638	-0.0257971	0.132231	4.62613e-08	1.30301e-05	PDCD4	TSS1500 - shore	FALSE
cg11230112	-0.982635	2.08364	-0.108511	0.799198	4.63141e-08	1.30356e-05	SYNJ2	Body - open sea	TRUE
cg21544633	-0.323015	-1.54382	-0.0428593	0.256414	4.63444e-08	1.30356e-05	PARVA	Body - open sea	TRUE
cg13923497	-0.499824	-0.396535	-0.0842725	0.432631	4.63794e-08	1.30365e-05	FMNL2	Body - open sea	TRUE
cg02306844	-0.412744	0.430187	-0.0694435	0.573302	4.65373e-08	1.30719e-05	ADAMTS6	Body - open sea	TRUE
cg04707074	-0.370902	-1.62704	-0.0471757	0.245972	4.65824e-08	1.30757e-05	ZFP36L2	TSS1500 - shore	FALSE
cg00278359	0.267622	0.776966	0.0429434	0.631011	4.67036e-08	1.31007e-05	KIAA1949, PPP1R18	Body - shore, Body - shore	FALSE
cg01031312	-0.423846	0.159011	-0.0728294	0.527294	4.67805e-08	1.31134e-05	LINC00885	IGR - open sea	FALSE
cg08855551	-0.573373	0.583488	-0.094772	0.598153	4.68412e-08	1.31214e-05	CSN1S2B, CSN1S2BP	TSS1500 - open sea, TSS1500 - open sea	FALSE
cg27269279	-0.491546	0.318993	-0.083208	0.554246	4.69148e-08	1.31331e-05	BARX2	Body - shore	FALSE
cg07987890	-0.389063	-3.08159	-0.0256226	0.106873	4.70122e-08	1.31437e-05	MIR548H4	Body - island	FALSE
cg27531842	-0.355423	-0.538472	-0.0593632	0.408332	4.70167e-08	1.31437e-05	ARHGEF4	IGR - shore	FALSE
cg25961733	-0.481354	-0.0537466	-0.0828028	0.490782	4.71254e-08	1.31651e-05	PWWP2B	3'UTR - open sea	FALSE
cg25406518	-0.319281	-1.09891	-0.0477321	0.319139	4.7187e-08	1.31653e-05	DAK, DDB1	5'UTR - shore, TSS1500 - shore	FALSE
cg17505819	-0.433849	-1.50161	-0.0584692	0.262846	4.71902e-08	1.31653e-05	RGS7BP	Body - open sea	TRUE
cg22709202	-0.568706	-0.743981	-0.0914896	0.375896	4.72985e-08	1.31677e-05	ANKRD55	1stExon - open sea	FALSE
cg22011804	-0.315035	-0.336495	-0.053634	0.442264	4.72986e-08	1.31677e-05	FASTK, TMUB1	TSS1500 - island, Body - island	FALSE
cg10490795	-0.450151	-2.01674	-0.0493738	0.200256	4.73092e-08	1.31677e-05	SYNPO	Body - shore	FALSE
cg24997986	-0.521404	-1.39107	-0.0715978	0.278686	4.73486e-08	1.31677e-05	LINC00967	IGR - open sea	TRUE
cg25193782	-0.428765	2.40965	-0.040046	0.839781	4.7359e-08	1.31677e-05	TAC4	IGR - shelf	TRUE
ch.8.103893680R	-0.305431	-1.88268	-0.0355095	0.214282	4.7604e-08	1.32219e-05	AZIN1	IGR - shore	FALSE
cg17470397	-0.505501	0.678791	-0.0820317	0.613962	4.76186e-08	1.32219e-05	OPA1-AS1	IGR - shelf	FALSE
cg25637226	0.232907	1.64274	0.0296735	0.756905	4.77438e-08	1.32477e-05	CARS2	Body - shelf	TRUE
cg16218204	-0.431871	-3.74536	-0.0193895	0.0705152	4.78597e-08	1.32677e-05	CDK5, SLC4A2	TSS1500 - shore, TSS1500 - shore	FALSE
cg04953238	-0.419757	1.744	-0.0506771	0.768265	4.78805e-08	1.32677e-05	FMNL2	Body - shelf	FALSE
cg13859886	-0.30127	-0.313674	-0.0514711	0.446111	4.79753e-08	1.32851e-05	FXN	Body - open sea	TRUE
cg14696348	-0.698339	-2.47843	-0.061684	0.156897	4.81093e-08	1.33132e-05	MC1R	5'UTR - shore	FALSE
cg12152384	-0.36035	-2.39862	-0.0334738	0.16069	4.8296e-08	1.33558e-05	SLC38A4	Body - open sea	TRUE
cg14245199	-0.347732	-0.498848	-0.0584708	0.41492	4.84562e-08	1.339e-05	EVL	Body - open sea	TRUE
cg10687420	-0.678748	2.15688	-0.0700804	0.812073	4.84848e-08	1.339e-05	C7orf58, CPED1	3'UTR - open sea, 3'UTR - open sea	FALSE
cg19629428	-0.336265	0.792719	-0.0538751	0.63325	4.86675e-08	1.34315e-05	RAB3GAP2	IGR - open sea	TRUE
cg21564965	0.40209	4.72822	0.0101222	0.963053	4.87763e-08	1.34524e-05	ARHGAP23	Body - open sea	FALSE
cg00514486	-0.299971	0.712544	-0.0490266	0.620497	4.88199e-08	1.34554e-05	CDH29, CDHR4	TSS200 - shelf, TSS200 - shelf	FALSE
cg27078464	-0.419932	0.942255	-0.0649835	0.656346	4.88651e-08	1.34588e-05	LOC440839	Body - shelf	FALSE
cg11838898	-0.311335	-1.0216	-0.0478306	0.330776	4.90362e-08	1.34915e-05	ARHGEF4	TSS1500 - shore	FALSE
cg17885794	-0.487777	-0.489994	-0.081612	0.416946	4.90495e-08	1.34915e-05	PAPPA2	5'UTR - open sea	TRUE
cg10402198	-0.3923	1.86032	-0.0463432	0.78246	4.90901e-08	1.34937e-05	PDP1	IGR - open sea	TRUE
cg24749866	0.3083	1.12701	0.045786	0.685121	4.93312e-08	1.35403e-05	SH3BP4	5'UTR - open sea	TRUE
cg20118577	-0.277474	-0.909103	-0.0435387	0.348038	4.93575e-08	1.35403e-05	ZADH2	IGR - shelf	FALSE
cg06647026	-0.69103	1.20853	-0.0984184	0.693531	4.93811e-08	1.35403e-05	DAPK3	Body - island	FALSE
cg18623355	-0.323912	-0.640016	-0.0534195	0.39145	4.94133e-08	1.35403e-05	MIR4472-2	IGR - open sea	FALSE
cg24449885	-0.408371	-0.224933	-0.0700798	0.461389	4.94247e-08	1.35403e-05	BIN2	TSS1500 - open sea	FALSE
cg01358444	-0.491321	-2.5783	-0.042026	0.145736	4.95097e-08	1.35546e-05	DST	Body - shore	FALSE
cg01678802	-0.459566	0.404837	-0.0773613	0.568894	4.97238e-08	1.36041e-05	COBL	IGR - open sea	TRUE
cg12817389	-0.319835	-1.44654	-0.0437756	0.269404	4.97888e-08	1.36101e-05	ASPH	Body - open sea	TRUE
cg16353318	-0.499112	-0.110232	-0.0856663	0.481167	4.98119e-08	1.36101e-05	CMIP	Body - open sea	FALSE
cg03668982	-0.483833	0.163669	-0.0827952	0.527878	4.98971e-08	1.36243e-05	UBE2E1	Body - shore	FALSE
cg11958234	-0.368405	0.466838	-0.0619671	0.579632	4.99398e-08	1.36269e-05	FAM46C	IGR - open sea	TRUE
cg10747185	-0.470928	0.289677	-0.0802429	0.549447	5.01947e-08	1.36874e-05	TBL1XR1	5'UTR - open sea	TRUE
cg02268620	0.340601	2.88234	0.0245139	0.879584	5.04227e-08	1.37404e-05	MIR24-1, C9orf3	TSS1500 - shore, 3'UTR - shore	FALSE
cg23903035	-0.68676	-0.689861	-0.110868	0.385448	5.04772e-08	1.37461e-05	STRA8	Body - shore	FALSE
cg04202511	-0.627759	-2.32509	-0.0604066	0.17036	5.06361e-08	1.37803e-05	NFATC3	TSS1500 - shore	FALSE
cg13735018	-0.573704	0.705325	-0.0930918	0.617827	5.06908e-08	1.3786e-05	SYNJ2	Body - shore	FALSE
cg14143441	-0.738662	0.736751	-0.117048	0.621275	5.08177e-08	1.38114e-05	ST3GAL1	IGR - open sea	TRUE
cg19680308	-0.882654	1.46428	-0.118065	0.726379	5.0897e-08	1.38238e-05	NKAIN2	IGR - open sea	TRUE
cg13345122	-0.644624	0.353232	-0.108666	0.559661	5.11879e-08	1.38863e-05	STK39	Body - open sea	TRUE
ch.14.93511233R	-0.291079	-2.86918	-0.0212195	0.12111	5.11948e-08	1.38863e-05	LINC00521	IGR - open sea	FALSE
cg25565850	-0.471305	-2.3628	-0.0446119	0.165002	5.12379e-08	1.38888e-05	OBSL1	Body - shelf	TRUE
cg02547035	-0.440007	-0.224183	-0.0753316	0.461639	5.1475e-08	1.39417e-05	CMIP	Body - open sea	FALSE
cg21181162	-0.496625	0.540707	-0.082484	0.59142	5.15508e-08	1.39417e-05	LOC100132891	IGR - open sea	TRUE
cg03275461	-0.549091	-1.81909	-0.0663018	0.223973	5.16509e-08	1.39417e-05	MIR1284	IGR - open sea	FALSE
cg23240213	-0.229312	-0.569782	-0.0381465	0.402782	5.16784e-08	1.39417e-05	TAF1B	IGR - open sea	TRUE
cg00387621	-0.462094	0.390685	-0.078028	0.56649	5.17386e-08	1.39417e-05	CD34	IGR - shelf	FALSE
cg04384112	-0.604292	-2.79248	-0.0471238	0.129472	5.174e-08	1.39417e-05	CFDP1	Body - open sea	TRUE
cg00872683	-0.175551	-0.952798	-0.0273462	0.340856	5.17632e-08	1.39417e-05	MIR4802	IGR - open sea	TRUE
cg22897193	-0.251875	-0.0238819	-0.0435528	0.495876	5.17648e-08	1.39417e-05	ASB2	Body - shore	TRUE
cg26620900	-0.396496	-0.947218	-0.062037	0.342704	5.18121e-08	1.39417e-05	SMIM2-IT1	IGR - shore	TRUE
cg14195059	-0.277737	-1.36641	-0.038809	0.280185	5.18299e-08	1.39417e-05	TGM7	TSS200 - open sea	FALSE
cg24102222	0.235674	1.20039	0.0343957	0.696308	5.18795e-08	1.39417e-05	SLC15A4	Body - island	FALSE
cg02459936	-0.280931	-0.291827	-0.0480516	0.449819	5.18913e-08	1.39417e-05	SPSB3	Body - shore	FALSE
cg07605236	-0.972196	2.33913	-0.0986072	0.825353	5.19014e-08	1.39417e-05	SFXN5	TSS1500 - shore	FALSE
ch.1.55746252R	-0.51182	-3.35137	-0.0293978	0.0911737	5.19523e-08	1.39417e-05	MIR5095	IGR - open sea	FALSE
cg13642849	-0.603803	1.13948	-0.0883282	0.684523	5.19563e-08	1.39417e-05	AUH	IGR - shore	FALSE
cg21549434	0.417565	2.80113	0.0319018	0.872956	5.19762e-08	1.39417e-05	COL23A1	Body - open sea	FALSE
cg07974627	-0.424477	-1.49619	-0.0566163	0.263521	5.20357e-08	1.39486e-05	ZSCAN4	IGR - shelf	FALSE
cg17578341	-0.458478	-2.11102	-0.048798	0.190156	5.20869e-08	1.39532e-05	HGF	IGR - open sea	TRUE
cg02273889	-0.354537	-0.496104	-0.0596083	0.415405	5.24002e-08	1.40218e-05	ZNF608	IGR - open sea	TRUE
cg04824711	-0.428255	-2.12614	-0.04484	0.188277	5.24115e-08	1.40218e-05	PTEN, KILLIN, KLLN	TSS1500 - shore, 1stExon - shore, 1stExon - shore	FALSE
cg27247612	-0.319384	-0.638157	-0.0527353	0.391729	5.2509e-08	1.40388e-05	ASAP1	1stExon - open sea	FALSE
cg15739118	-0.429175	-0.0565346	-0.0739132	0.490254	5.26226e-08	1.406e-05	KLF10	IGR - open sea	TRUE
cg02014416	-0.402509	-0.88913	-0.0629393	0.351836	5.28247e-08	1.41017e-05	GNPAT, C1orf131	TSS1500 - shore, Body - shore	FALSE
cg14260002	-0.448514	-1.09894	-0.0675006	0.319983	5.28812e-08	1.41017e-05	LEPROTL1	Body - open sea	TRUE
cg26517376	0.223971	0.685264	0.0366354	0.616279	5.28819e-08	1.41017e-05	FAM53B	5'UTR - shelf	FALSE
cg19285688	-0.394775	-4.96781	-0.00834065	0.0314511	5.29169e-08	1.41019e-05	ANTXR2	TSS200 - shore	FALSE
cg07249730	-0.338623	-0.783041	-0.0545158	0.368284	5.31674e-08	1.41595e-05	MSI2	Body - open sea	TRUE
cg24554789	-0.375001	0.0899165	-0.0646119	0.515451	5.32458e-08	1.41625e-05	TINAGL1	Body - open sea	TRUE
cg22601415	-0.28162	-1.50832	-0.0375102	0.26087	5.33036e-08	1.41625e-05	ANK3	Body - open sea	FALSE
cg10317445	0.618913	3.71515	0.0293464	0.9268	5.33093e-08	1.41625e-05	NADK	Body - island	FALSE
cg09597710	0.706673	4.73611	0.0179177	0.961988	5.33166e-08	1.41625e-05	C7orf50	Body - shore	TRUE
cg12423658	0.33862	2.85972	0.0248311	0.87792	5.34741e-08	1.41951e-05	CARS2	Body - open sea	FALSE
cg11825899	-0.386122	-0.575621	-0.0640752	0.402305	5.35806e-08	1.42142e-05	TMEM8B	Body - shore	TRUE
cg00045607	0.28907	1.78932	0.0350476	0.774759	5.37267e-08	1.42438e-05	ARHGAP30	1stExon - open sea	TRUE
cg23687654	-0.370102	2.00481	-0.0410142	0.799109	5.37882e-08	1.42509e-05	GATA3	3'UTR - open sea	TRUE
cg00203564	-0.354739	-0.959553	-0.0549169	0.340569	5.40466e-08	1.43101e-05	TBL1XR1	IGR - open sea	TRUE
cg03474702	0.250659	1.89368	0.0288577	0.787315	5.42136e-08	1.43451e-05	IMPA2	3'UTR - open sea	FALSE
cg11131599	-0.337076	-0.264441	-0.0577586	0.454568	5.43905e-08	1.43826e-05	PLEKHA6	Body - shelf	TRUE
cg21708130	-0.528506	-0.351354	-0.0894307	0.440286	5.45035e-08	1.43968e-05	LRRFIP1	Body - shelf	TRUE
cg17806069	0.367119	1.47919	0.0492349	0.734664	5.45141e-08	1.43968e-05	LINC00319	IGR - shore	FALSE
cg20701461	-0.275705	-1.24739	-0.039859	0.297057	5.47115e-08	1.44396e-05	MUTYH	5'UTR - shelf	FALSE
cg11855643	-0.439271	-0.794288	-0.070372	0.367034	5.47974e-08	1.4453e-05	C1orf21	Body - open sea	TRUE
cg25500616	-0.515189	-0.0433016	-0.0884737	0.492546	5.48584e-08	1.4455e-05	ARHGEF4	Body - shelf	FALSE
cg06005559	-0.259132	-0.520414	-0.0434131	0.411084	5.48863e-08	1.4455e-05	SLC38A10	Body - open sea	FALSE
cg22672060	-0.488075	-0.798959	-0.0782853	0.366556	5.49106e-08	1.4455e-05	GUCY1A3	IGR - open sea	TRUE
cg16957824	-0.304968	-0.383332	-0.0518602	0.434266	5.50844e-08	1.44915e-05	RYK	Body - open sea	TRUE
cg12641184	-0.364357	-2.02949	-0.0396385	0.198127	5.52194e-08	1.45177e-05	FRS3, PRICKLE4	TSS1500 - shore, 5'UTR - shore	FALSE
cg12856114	-0.375939	-2.16844	-0.0390898	0.183428	5.54024e-08	1.45565e-05	CLDN4	IGR - shelf	FALSE
cg11598935	-0.36203	-0.743547	-0.0587519	0.374729	5.54803e-08	1.45593e-05	BMP7	Body - shore	FALSE
cg27185978	-0.402727	-2.98315	-0.0280191	0.113646	5.5484e-08	1.45593e-05	DOCK5	Body - open sea	TRUE
cg13936846	-0.525637	-1.08033	-0.07887	0.323428	5.56654e-08	1.45976e-05	MIR4669	IGR - shore	FALSE
cg19473994	0.257033	1.20006	0.0376155	0.69616	5.57024e-08	1.45979e-05	C7orf50	Body - open sea	TRUE
cg03393444	0.243901	0.982727	0.0376788	0.663548	5.58201e-08	1.46195e-05	MADD	5'UTR - shore	FALSE
cg03728780	-0.309402	-4.66294	-0.00794163	0.0383282	5.59328e-08	1.46396e-05	SLC2A1-AS1	IGR - shore	FALSE
cg13796110	-0.321983	-1.6563	-0.0408678	0.241899	5.60264e-08	1.46518e-05	OSTBETA, SLC51B	TSS200 - open sea, TSS200 - open sea	FALSE
cg10231126	-0.34607	2.30662	-0.033483	0.830655	5.60505e-08	1.46518e-05	ITGB4	3'UTR - shelf	FALSE
cg26763362	-0.326267	-1.2652	-0.0469167	0.294784	5.61031e-08	1.46562e-05	SHMT1	5'UTR - shore	FALSE
cg11815796	-0.363585	-2.57969	-0.0307777	0.144555	5.6507e-08	1.47523e-05	PRMT1	Body - island	FALSE
cg02499640	-0.744248	1.05765	-0.113219	0.6711	5.65962e-08	1.47662e-05	PDE4D	Body - open sea	TRUE
cg16285854	-0.248974	-0.601688	-0.0413801	0.397527	5.67641e-08	1.48006e-05	SYTL2	TSS1500 - open sea	FALSE
cg27359629	-0.536082	0.28062	-0.0908647	0.547611	5.68934e-08	1.48229e-05	DDX43	IGR - shelf	FALSE
cg03766174	-0.213358	-0.74841	-0.0346188	0.373416	5.69222e-08	1.48229e-05	CMIP	Body - open sea	TRUE
cg17710947	0.26352	1.58418	0.0343143	0.749212	5.69579e-08	1.48229e-05	ZNF296	TSS1500 - shore	FALSE
cg09649799	-0.465386	-2.91055	-0.0333487	0.119265	5.71269e-08	1.48575e-05	AIM1L	Body - island	TRUE
cg17132070	-0.628977	1.32112	-0.088871	0.710427	5.72389e-08	1.48772e-05	IL17F	3'UTR - open sea	FALSE
cg05477165	-0.29858	-2.06348	-0.0323158	0.193966	5.74142e-08	1.48993e-05	HS6ST1	Body - shore	FALSE
cg08172637	0.346801	2.99152	0.0239066	0.887303	5.74214e-08	1.48993e-05	GNG7	5'UTR - island	TRUE
cg13633756	0.194369	-0.971413	0.0301325	0.338027	5.74659e-08	1.48993e-05	EMP3	TSS1500 - shelf	FALSE
cg02524834	-0.569899	-0.160237	-0.097562	0.472594	5.75134e-08	1.48993e-05	CCND3	5'UTR - open sea	TRUE
cg08933276	-0.304301	-1.22053	-0.0444704	0.301095	5.75399e-08	1.48993e-05	GNA12	3'UTR - open sea	FALSE
cg06620723	0.282315	2.84742	0.0207511	0.877325	5.75415e-08	1.48993e-05	VPS13D	Body - open sea	FALSE
cg27181295	-0.3411	0.335198	-0.0580695	0.557458	5.76264e-08	1.49118e-05	GNG7	3'UTR - island	FALSE
ch.6.3866157F	-0.217318	-1.54551	-0.0286129	0.255614	5.76847e-08	1.49175e-05	HLA-DQA2	IGR - open sea	FALSE
cg08656816	-0.434401	-1.8192	-0.051729	0.222785	5.77865e-08	1.49344e-05	CCL5	TSS200 - open sea	FALSE
cg11952493	-0.276861	-0.720203	-0.0450035	0.378193	5.78418e-08	1.49393e-05	MPP7	5'UTR - open sea	TRUE
cg17214023	0.233995	0.42215	0.0395974	0.572429	5.82431e-08	1.50335e-05	KLF11	IGR - open sea	TRUE
cg25172279	-0.339188	-1.60308	-0.0435914	0.248822	5.83075e-08	1.50356e-05	DLX5	IGR - island	FALSE
cg24874191	-0.625946	1.12749	-0.0917889	0.682489	5.83663e-08	1.50356e-05	MGC42105	Body - open sea	FALSE
cg07103618	-0.617655	-3.60255	-0.0305638	0.078601	5.8371e-08	1.50356e-05	GJC2	TSS200 - open sea	FALSE
cg22292713	-0.293803	-0.485899	-0.0494533	0.41695	5.83977e-08	1.50356e-05	DUSP4	IGR - open sea	FALSE
cg04795662	-0.487797	-1.71534	-0.0599381	0.235936	5.85364e-08	1.50534e-05	TDO2	1stExon - open sea	FALSE
cg01210589	-0.374837	-0.853514	-0.0594377	0.357265	5.8576e-08	1.50534e-05	FOXN3	5'UTR - open sea	TRUE
cg16755214	-0.250333	-0.615203	-0.0414374	0.395309	5.85768e-08	1.50534e-05	CDKN3	IGR - open sea	TRUE
cg13973180	-0.368427	-0.467148	-0.0619665	0.420316	5.86956e-08	1.50745e-05	C17orf101, OGFOD3	Body - shore, Body - shore	FALSE
cg18018313	-0.473522	-1.89253	-0.0548747	0.214551	5.88706e-08	1.511e-05	IRS1	3'UTR - shore	FALSE
cg16654458	-0.665246	1.37172	-0.0911209	0.716929	5.89404e-08	1.51185e-05	TRIM8	IGR - open sea	TRUE
cg00563678	-0.586211	-3.12104	-0.0392607	0.105963	5.90126e-08	1.51276e-05	RNF150	Body - open sea	TRUE
cg05095252	-0.305943	-0.965688	-0.0475349	0.339358	5.92947e-08	1.51904e-05	LYPD6	Body - open sea	TRUE
cg14016676	0.588442	3.0528	0.0402611	0.889525	5.9737e-08	1.52942e-05	CDC42BPA	Body - open sea	TRUE
cg23653457	-0.490376	1.15341	-0.0727346	0.687746	5.98948e-08	1.53239e-05	LIMCH1	TSS1500 - shore	FALSE
cg02863179	-0.484637	-2.73032	-0.0386451	0.133132	5.99277e-08	1.53239e-05	ARID5B	Body - open sea	TRUE
cg01863042	-0.528578	-0.417579	-0.088906	0.429241	6.02227e-08	1.53897e-05	BASP1P1	IGR - open sea	FALSE
cg22400454	-0.342127	-0.812776	-0.0544826	0.363575	6.04273e-08	1.54313e-05	PTPN14	5'UTR - open sea	TRUE
cg15428496	0.339216	3.14243	0.0216094	0.897358	6.04605e-08	1.54313e-05	CTDSPL	Body - open sea	TRUE
cg15319126	-0.780799	0.696058	-0.125159	0.614631	6.05402e-08	1.5442e-05	LINC00535	IGR - open sea	TRUE
cg19011826	-0.642421	-2.72894	-0.0505466	0.134891	6.06208e-08	1.5453e-05	HES1	IGR - island	FALSE
ch.16.2072386R	-0.40183	-2.2838	-0.0397426	0.172022	6.06702e-08	1.5456e-05	ZCCHC14	Body - open sea	FALSE
cg07285167	-0.347829	-1.14779	-0.0517624	0.312025	6.07105e-08	1.54567e-05	CSF3R	TSS1500 - open sea	FALSE
cg17786894	0.2926	1.4929	0.0390832	0.736999	6.07563e-08	1.54588e-05	AC007386.2	IGR - open sea	TRUE
cg25597366	-0.616141	-0.852892	-0.0976774	0.358912	6.09306e-08	1.54935e-05	ABHD12B	IGR - open sea	TRUE
cg08611376	-0.222242	-1.13572	-0.0331559	0.313175	6.12876e-08	1.55746e-05	ZFAT, ZFATAS, ZFAT-AS1	Body - open sea, TSS200 - open sea, TSS200 - open sea	FALSE
cg01912455	-0.693538	2.12155	-0.0744767	0.808076	6.14522e-08	1.55983e-05	SMARCB1	TSS1500 - shore	FALSE
cg19300225	-0.259285	-0.376268	-0.0441425	0.435376	6.14566e-08	1.55983e-05	GNG7	IGR - shore	FALSE
cg03835824	-0.370338	-1.39161	-0.0507445	0.277307	6.15212e-08	1.5605e-05	SEMA4B	TSS1500 - shore	FALSE
cg11746359	-0.2711	-0.55645	-0.0451476	0.405113	6.1606e-08	1.56169e-05	MAML3	Body - open sea	TRUE
cg05942022	-0.442182	-1.3845	-0.0609216	0.27886	6.16554e-08	1.56193e-05	SLC2A1	Body - open sea	TRUE
cg08903381	-0.503111	-3.49563	-0.0261861	0.0831891	6.16916e-08	1.56193e-05	TBX6	TSS1500 - island	FALSE
cg13538637	-0.504103	1.05847	-0.0762736	0.673483	6.1768e-08	1.5629e-05	RPA3	TSS1500 - open sea	FALSE
cg17469359	-0.58283	-2.22038	-0.0588386	0.1802	6.20391e-08	1.56869e-05	POU6F2	Body - open sea	TRUE
cg05951776	-0.36292	-1.76694	-0.0443396	0.228473	6.20733e-08	1.56869e-05	PEX14	Body - open sea	TRUE
cg12827405	-0.45334	-2.20746	-0.0462712	0.180116	6.22498e-08	1.57219e-05	C6orf218, LINC00518	Body - open sea, Body - open sea	FALSE
cg20058744	-0.366368	-0.960241	-0.0567981	0.340531	6.23815e-08	1.57447e-05	C11orf66, PPP1R32	Body - open sea, Body - open sea	TRUE
cg27195224	-0.405221	-1.21715	-0.0588989	0.302264	6.2417e-08	1.57447e-05	BPIL2, BPIFC	Body - open sea, Body - open sea	FALSE
cg08449164	-0.280993	-0.339495	-0.0479874	0.44167	6.26956e-08	1.57875e-05	SPTBN1	TSS1500 - shore	FALSE
cg10301941	-0.353581	0.103018	-0.0609661	0.517743	6.27035e-08	1.57875e-05	KAT7	IGR - shelf	FALSE
cg10407113	-0.367256	0.16112	-0.0631938	0.527698	6.27286e-08	1.57875e-05	AP1G1	TSS1500 - shore	FALSE
cg18199208	-0.42745	-0.486367	-0.0717712	0.417285	6.27405e-08	1.57875e-05	SLC4A3	IGR - shelf	FALSE
cg11975790	-0.578457	-3.07198	-0.0391617	0.109139	6.29767e-08	1.58373e-05	DDR1	5'UTR - shore	TRUE
cg23022313	-0.242747	-0.902914	-0.0382377	0.348873	6.31097e-08	1.5861e-05	PC	5'UTR - open sea	TRUE
cg13935127	0.333559	1.71341	0.0414851	0.76517	6.32652e-08	1.58904e-05	RIMS3	5'UTR - shelf	TRUE
cg05776408	-0.309382	-0.210989	-0.0532278	0.463671	6.3406e-08	1.5916e-05	SURF6	Body - island	FALSE
cg08067969	0.429311	3.09152	0.0279216	0.893496	6.34811e-08	1.59251e-05	PPP1R13B	3'UTR - shelf	FALSE
cg02010481	-0.355571	-2.69258	-0.0283312	0.13513	6.36346e-08	1.5945e-05	JAZF1	Body - shore	FALSE
cg05575505	-0.567058	-3.05671	-0.0375724	0.109965	6.36707e-08	1.5945e-05	ASB7	IGR - open sea	TRUE
cg16953612	-0.271859	-0.577747	-0.0452694	0.401567	6.37068e-08	1.5945e-05	DNAJB8	5'UTR - open sea	FALSE
cg18097277	0.223683	0.547185	0.0373113	0.593461	6.37277e-08	1.5945e-05	IL16	Body - open sea	FALSE
cg13012868	-0.424474	1.08109	-0.0647313	0.677529	6.37545e-08	1.5945e-05	GPR68	TSS1500 - shore	FALSE
cg02417427	-0.438679	-1.76967	-0.0536085	0.228789	6.39892e-08	1.5994e-05	SERINC5	Body - open sea	TRUE
cg24627332	-0.502276	-3.60837	-0.0246426	0.077458	6.43474e-08	1.60672e-05	FILIP1	Body - open sea	TRUE
cg11348599	-0.38275	-0.200098	-0.0657062	0.465611	6.43604e-08	1.60672e-05	FLT1	IGR - shelf	FALSE
cg07886701	-0.68105	-1.49242	-0.0905424	0.26688	6.44424e-08	1.60779e-05	FABP9	TSS1500 - open sea	FALSE
cg13044649	-0.311293	-0.805264	-0.0500738	0.364606	6.46425e-08	1.61087e-05	LINC00885	IGR - open sea	TRUE
cg19404500	-0.404253	1.26953	-0.0574835	0.705268	6.46796e-08	1.61087e-05	MIR1244-3	IGR - shelf	FALSE
cg18693704	-0.389792	-2.8021	-0.0296949	0.126764	6.46836e-08	1.61087e-05	CMTM4	TSS1500 - shore	FALSE
cg13439730	-0.226793	-1.24612	-0.0328709	0.297009	6.47388e-08	1.61127e-05	PRSS8	1stExon - open sea	FALSE
cg19885306	-0.348911	-1.1856	-0.0513843	0.306464	6.48349e-08	1.61268e-05	MIR4642	IGR - open sea	TRUE
cg12690996	0.304397	1.69804	0.0379775	0.763456	6.50777e-08	1.61774e-05	KLHL21	3'UTR - shore	FALSE
cg02902946	-0.496198	-1.43352	-0.0679925	0.272626	6.51497e-08	1.61855e-05	SLMO2	Body - shore	FALSE
cg15512156	-0.501751	-0.625801	-0.0826931	0.394574	6.5389e-08	1.6228e-05	CAMSAP3	IGR - shelf	FALSE
cg12081303	0.243384	1.57778	0.0316725	0.748482	6.53997e-08	1.6228e-05	ARHGAP30	1stExon - open sea	TRUE
cg23254316	-0.402523	-0.154207	-0.0691109	0.473555	6.56466e-08	1.62794e-05	MICAL2	Body - open sea	TRUE
cg20959189	0.307253	2.96429	0.0214667	0.885623	6.58398e-08	1.63175e-05	ZBTB38	5'UTR - shore	FALSE
cg02332073	-0.335787	-1.33118	-0.047533	0.285472	6.59539e-08	1.63359e-05	TSGA13	TSS1500 - open sea	FALSE
cg19987356	-0.438213	-1.18747	-0.0641017	0.306852	6.60616e-08	1.63527e-05	PLEKHH3	Body - shore	FALSE
cg26431815	-0.345522	-0.311434	-0.0590189	0.446567	6.64255e-08	1.64329e-05	ERICH1	Body - shelf	FALSE
cg00923880	-0.539693	-0.493482	-0.0902757	0.416575	6.6541e-08	1.64418e-05	INTS10	IGR - shore	FALSE
cg09791743	0.351488	2.04501	0.0381781	0.803656	6.65529e-08	1.64418e-05	CNPY3	Body - shore	FALSE
cg04271289	0.575231	1.77855	0.0686836	0.770799	6.65816e-08	1.64418e-05	SBNO2	Body - island	FALSE
cg17923316	-0.30376	-0.674968	-0.049803	0.385655	6.66281e-08	1.64421e-05	EPHB4	Body - open sea	FALSE
cg27328839	-0.436651	0.161481	-0.0749993	0.527681	6.66631e-08	1.64421e-05	DLG5	Body - open sea	TRUE
cg04021672	-0.212938	-0.787401	-0.0341997	0.367134	6.70203e-08	1.65146e-05	C9orf25, FAM219A	Body - shore, Body - shore	FALSE
cg19715094	-0.468631	0.46563	-0.0784131	0.579005	6.70376e-08	1.65146e-05	TMEM25	Body - shore	FALSE
cg06671623	-0.432647	-0.314062	-0.0738109	0.446271	6.71699e-08	1.65373e-05	IGF1R	Body - open sea	TRUE
cg08869883	-0.311319	-0.728903	-0.0505898	0.376914	6.75175e-08	1.66129e-05	SILV, PMEL	Body - open sea, Body - open sea	TRUE
cg07341609	0.261673	1.43963	0.0355587	0.729979	6.76409e-08	1.66333e-05	CDC42EP1	Body - island	FALSE
cg22378237	-0.391491	-3.24815	-0.0237204	0.0964113	6.78867e-08	1.66838e-05	MCTP2	Body - open sea	TRUE
cg06340382	-0.679186	0.81725	-0.107445	0.634758	6.80052e-08	1.66995e-05	P2RY1	IGR - open sea	TRUE
cg04189320	-0.301713	-1.48966	-0.0406031	0.263489	6.80676e-08	1.66995e-05	KLF13	IGR - shore	TRUE
cg26427090	0.306776	1.7047	0.0381068	0.764269	6.80727e-08	1.66995e-05	BID	3'UTR - open sea	TRUE
cg11466449	-0.400234	-2.29321	-0.0385742	0.171077	6.82034e-08	1.67216e-05	MIR30D	IGR - shore	FALSE
cg26077359	-0.655369	0.0482294	-0.11169	0.508103	6.8489e-08	1.67816e-05	MIR4757	IGR - open sea	TRUE
cg16557964	-0.728689	1.79739	-0.0898938	0.771007	6.86638e-08	1.68144e-05	TMEM45A	5'UTR - open sea	TRUE
cg08969937	0.327236	2.10317	0.0344379	0.810089	6.8865e-08	1.68468e-05	ACOX3	Body - open sea	FALSE
cg11079619	-0.571191	-0.594457	-0.0948212	0.400028	6.88781e-08	1.68468e-05	INHBA	5'UTR - shelf	FALSE
cg04758273	-0.231725	2.97381	-0.0162327	0.886643	6.91096e-08	1.68933e-05	VTI1A	Body - open sea	TRUE
cg03598297	-0.56107	2.02049	-0.0623102	0.798917	6.92397e-08	1.69151e-05	BHLHE40	Body - island	FALSE
ch.9.2223115R	-0.41161	-0.460512	-0.0691056	0.42158	6.92919e-08	1.69178e-05	SMARCA2	IGR - open sea	FALSE
cg02180979	-0.375989	-1.36025	-0.0524949	0.281695	6.94666e-08	1.69503e-05	CDH23	3'UTR - open sea	FALSE
cg00566369	0.509751	3.60261	0.0254192	0.922202	6.96163e-08	1.69768e-05	EPPK1	IGR - open sea	TRUE
cg21656801	-0.473849	-1.73966	-0.0576506	0.232811	6.9867e-08	1.70186e-05	DLX6AS, DLX6-AS1	Body - open sea, Body - open sea	FALSE
cg11653675	-0.417416	0.160655	-0.0715864	0.527479	6.99069e-08	1.70186e-05	RHOQ, PIGF	3'UTR - open sea, Body - open sea	TRUE
cg09149784	-0.280871	-0.96287	-0.043664	0.339678	6.99121e-08	1.70186e-05	SEPN1	IGR - open sea	TRUE
cg02288791	-0.642103	0.570013	-0.105763	0.595448	7.02539e-08	1.70824e-05	MMP24	IGR - shelf	FALSE
cg05452692	-0.37775	0.551545	-0.0627784	0.593701	7.02574e-08	1.70824e-05	LINC00284	IGR - open sea	TRUE
cg25288455	0.205213	0.452396	0.0346166	0.577592	7.05058e-08	1.71327e-05	RPTOR	Body - island	FALSE
cg00214171	-0.325979	1.01368	-0.0503359	0.667926	7.05801e-08	1.71406e-05	RECQL5	Body - open sea	FALSE
cg10364862	-0.558896	-0.564139	-0.0923488	0.405054	7.06621e-08	1.71503e-05	CLEC16A	Body - open sea	FALSE
cg01233392	-0.599945	-0.721777	-0.0971457	0.379715	7.07085e-08	1.71515e-05	SYDE2	Body - shore	FALSE
cg08289839	0.253577	1.46812	0.0343208	0.733886	7.0759e-08	1.71536e-05	CARS2	Body - open sea	FALSE
cg15095917	-0.320443	-1.21468	-0.0467393	0.302058	7.08744e-08	1.71623e-05	CD68	TSS200 - shelf	FALSE
cg15458222	-0.461074	-0.450737	-0.0775459	0.423403	7.08784e-08	1.71623e-05	HCLS1	TSS1500 - open sea	FALSE
cg19768356	-0.34763	-2.15803	-0.0357105	0.184298	7.0975e-08	1.71755e-05	SRSF3	IGR - open sea	TRUE
cg24097814	-0.452891	-0.555656	-0.0751122	0.4059	7.12241e-08	1.72182e-05	KRT8	IGR - open sea	FALSE
cg16168509	-0.549583	0.372923	-0.0925102	0.563131	7.12351e-08	1.72182e-05	PCSK1	IGR - open sea	TRUE
cg07705604	-0.229038	-0.149266	-0.0395357	0.474221	7.13325e-08	1.72316e-05	TULP4	Body - open sea	TRUE
cg19632574	-0.400039	-4.21479	-0.0136625	0.051877	7.15025e-08	1.72625e-05	PAFAH2	5'UTR - shore	FALSE
cg10741568	-0.482666	1.46513	-0.0655028	0.731768	7.17552e-08	1.73071e-05	FNDC3A	IGR - shelf	FALSE
cg07436152	0.392545	1.0105	0.0597349	0.667002	7.17717e-08	1.73071e-05	TFAP2B	IGR - shore	FALSE
cg07963147	0.300699	2.02611	0.0328936	0.801942	7.19208e-08	1.73262e-05	ZBTB38	5'UTR - open sea	TRUE
cg21093060	-0.30495	-0.657438	-0.050076	0.388533	7.19353e-08	1.73262e-05	TXLNA	TSS1500 - shore	FALSE
ch.22.30020508R	-0.399828	-2.58866	-0.033727	0.144082	7.21385e-08	1.73586e-05	PIK3IP1	IGR - shelf	FALSE
cg26707013	-0.424361	-1.58757	-0.0550744	0.25152	7.2154e-08	1.73586e-05	PLA2G1B	IGR - shelf	FALSE
cg03493146	-0.730782	-2.73465	-0.0576285	0.135639	7.22097e-08	1.73618e-05	AUTS2	IGR - shore	FALSE
cg07813214	-0.578962	0.0271937	-0.0991523	0.504602	7.24906e-08	1.74149e-05	AP1S3	TSS1500 - shore	FALSE
cg16042943	-0.377277	-2.54154	-0.0324438	0.147959	7.25155e-08	1.74149e-05	DCAF5	Body - open sea	TRUE
cg01424562	-0.443885	-0.853574	-0.0703308	0.35768	7.26141e-08	1.74284e-05	ZFP36L1	Body - island	FALSE
cg13523072	-0.482835	-3.5475	-0.0249745	0.0804022	7.27688e-08	1.7448e-05	COASY	1stExon - island	FALSE
cg11113753	-0.24256	0.690059	-0.0397798	0.617013	7.28053e-08	1.7448e-05	ABCG5, ABCG8	Body - open sea, TSS1500 - open sea	FALSE
ch.12.91948412F	-0.432286	-1.98225	-0.0485946	0.203961	7.28348e-08	1.7448e-05	RP11-486A14.2	IGR - open sea	FALSE
cg21739816	0.283185	1.4286	0.0385318	0.728348	7.28659e-08	1.7448e-05	ADRA2C	IGR - shore	FALSE
cg23629722	-0.571298	-2.93075	-0.0407843	0.118802	7.31044e-08	1.7495e-05	SNORD49A, SNORD65, NCRNA00188, LRRC75A-AS1	Body - shore, TSS1500 - shore, Body - shore, Body - shore	FALSE
cg20512044	0.314299	3.50468	0.0165127	0.918349	7.3175e-08	1.74967e-05	NIN	Body - open sea	TRUE
cg05656770	-0.324387	-1.17696	-0.047822	0.307593	7.31968e-08	1.74967e-05	FBXW5	Body - island	FALSE
cg00077877	-0.355135	-1.40549	-0.049297	0.275269	7.3471e-08	1.7552e-05	ASAP1	TSS1500 - open sea	FALSE
cg26771582	-0.637173	-2.90789	-0.046468	0.121189	7.37456e-08	1.76074e-05	FBXO31	Body - shore	FALSE
cg20918393	-0.724917	-2.19025	-0.073579	0.185229	7.39778e-08	1.76525e-05	RIN2	IGR - open sea	FALSE
cg04133502	-0.528624	0.429769	-0.0887376	0.572799	7.41276e-08	1.7678e-05	DIRC3	IGR - open sea	TRUE
cg10163955	-0.360564	0.0561909	-0.0621782	0.509633	7.43522e-08	1.77213e-05	GATA3	Body - shore	FALSE
cg04038246	-0.297595	-0.538971	-0.0497696	0.408093	7.45572e-08	1.77598e-05	EHD1	Body - open sea	FALSE
cg25841309	-0.331608	-1.03724	-0.0503868	0.328537	7.47121e-08	1.77864e-05	NUDC	Body - shore	FALSE
cg18629334	-0.567806	-2.9377	-0.0407784	0.118288	7.47624e-08	1.77881e-05	HIST1H2BJ	TSS1500 - shore	FALSE
cg20843052	-0.479858	-3.17552	-0.0298171	0.101495	7.49655e-08	1.78261e-05	KIAA1841	5'UTR - shore	FALSE
cg11842367	-0.344388	-0.775082	-0.0555009	0.369608	7.51837e-08	1.78676e-05	MGC27382	Body - open sea	TRUE
cg04709931	-0.299222	-4.67153	-0.00759586	0.0380889	7.52776e-08	1.78796e-05	MAP2K1	Body - island	FALSE
cg13431342	0.302766	1.14846	0.0448849	0.688324	7.54589e-08	1.79123e-05	SSU72	Body - shelf	FALSE
cg06377626	-0.399016	0.180659	-0.0685274	0.530985	7.55291e-08	1.79186e-05	BIVM	5'UTR - shore	FALSE
cg25976672	-0.423292	-0.205459	-0.0726465	0.46476	7.55844e-08	1.79214e-05	SH3BP4	5'UTR - open sea	FALSE
cg10937989	-0.369421	0.00191198	-0.0637351	0.500306	7.56379e-08	1.79237e-05	SFRS2IP, SCAF11	5'UTR - shelf, 5'UTR - shelf	FALSE
cg23721586	0.473142	1.916	0.0539943	0.788133	7.57739e-08	1.79361e-05	TGFBR3	Body - open sea	TRUE
cg12396368	-0.395381	-1.41767	-0.0540613	0.273922	7.5792e-08	1.79361e-05	ICMT	Body - shore	FALSE
cg19015997	-0.389954	-1.23173	-0.0566356	0.300039	7.58212e-08	1.79361e-05	SCIN	Body - shore	FALSE
cg10892950	-0.518391	-2.51527	-0.0464207	0.151565	7.60703e-08	1.79847e-05	ANO6	Body - open sea	TRUE
cg06638913	0.29246	1.50356	0.0388631	0.738417	7.6336e-08	1.80371e-05	SH3BP4	5'UTR - open sea	TRUE
cg14654324	1.18235	-1.83481	0.135685	0.23352	7.64261e-08	1.8048e-05	RXRA	Body - island	FALSE
cg18527899	-0.394523	-3.12196	-0.0252634	0.104281	7.65716e-08	1.8072e-05	TMEM223	TSS200 - island	FALSE
cg12166570	-0.375352	-3.18046	-0.0237302	0.100475	7.66263e-08	1.80745e-05	C14orf43, ELMSAN1	5'UTR - island, 5'UTR - island	FALSE
cg14574951	-0.443649	0.356211	-0.0752606	0.560784	7.69085e-08	1.81217e-05	ERC2	Body - open sea	TRUE
cg10151901	0.268362	0.983728	0.041418	0.66359	7.69148e-08	1.81217e-05	NR2F2	IGR - shore	TRUE
cg17659300	0.269553	1.36622	0.0374311	0.719815	7.702e-08	1.81361e-05	C12orf75	IGR - open sea	TRUE
cg23757825	-0.386107	0.0628139	-0.0665172	0.510762	7.71052e-08	1.81457e-05	EGFR	Body - open sea	TRUE
cg04906886	-0.373969	-1.61045	-0.0479489	0.248155	7.71674e-08	1.815e-05	IMPG2	IGR - open sea	TRUE
cg08814206	-0.310323	-2.46035	-0.0278448	0.154707	7.75087e-08	1.82198e-05	PPT2	Body - shore	FALSE
cg13526488	0.284839	1.14264	0.0423176	0.687555	7.76414e-08	1.82406e-05	RPTOR	Body - shelf	TRUE
cg04428805	-0.403899	-1.45964	-0.0547305	0.268278	7.78845e-08	1.82872e-05	HELZ	5'UTR - shore	FALSE
cg01880929	-0.395992	-0.41181	-0.0669263	0.429731	7.79846e-08	1.83003e-05	CRIM1	Body - open sea	TRUE
cg06786219	-0.580462	-4.33518	-0.019137	0.048825	7.80877e-08	1.8314e-05	ITGB5	Body - open sea	TRUE
cg25691553	-0.672809	-2.77718	-0.0525694	0.131539	7.8183e-08	1.83259e-05	NDUFAF3, DALRD3, MIR425	TSS200 - shore, 5'UTR - shore, TSS1500 - shore	FALSE
cg26016267	0.340572	3.25234	0.020511	0.904132	7.82746e-08	1.83369e-05	TOLLIP	Body - open sea	FALSE
cg05051369	-0.436251	0.848973	-0.0685358	0.64158	7.8415e-08	1.835e-05	SPHAR	IGR - shelf	FALSE
cg23273465	-0.267106	-1.12765	-0.0398438	0.314581	7.84863e-08	1.835e-05	CRIM1	Body - shelf	TRUE
cg25141943	-0.345193	-1.43639	-0.0470472	0.270986	7.84968e-08	1.835e-05	IRF2BP2	Body - shore	FALSE
cg08541642	-0.402213	0.645464	-0.0657188	0.609056	7.85093e-08	1.835e-05	SYN2	3'UTR - open sea	FALSE
cg11499141	-0.449565	-4.31272	-0.0142971	0.0488483	7.8573e-08	1.83544e-05	CHRAC1	IGR - shore	FALSE
cg26068654	-0.61068	-0.334684	-0.103453	0.443275	7.86298e-08	1.83557e-05	CLCC1	5'UTR - shore	FALSE
cg09715353	0.729446	-0.307979	0.122945	0.448518	7.86678e-08	1.83557e-05	TMEM37	Body - island	TRUE
cg15590387	-0.315623	-3.69282	-0.0148204	0.0724073	7.88924e-08	1.83977e-05	SPAG9	IGR - island	TRUE
cg02228815	-0.443449	-0.473251	-0.0742495	0.419617	7.90518e-08	1.84139e-05	KLF13	IGR - island	FALSE
cg26800802	-0.43527	0.778302	-0.0697666	0.630418	7.90674e-08	1.84139e-05	JHDM1D, KDM7A	Body - open sea, Body - open sea	TRUE
cg21766191	0.286023	1.67167	0.0361769	0.76026	7.90965e-08	1.84139e-05	CIT	3'UTR - shelf	FALSE
cg10317380	-0.411917	-2.14049	-0.0430481	0.186662	7.92918e-08	1.84489e-05	HSPA8	TSS1500 - shore	FALSE
cg16962463	-0.568778	-1.19727	-0.0836035	0.306616	7.93984e-08	1.84632e-05	ATP2B1	IGR - open sea	TRUE
cg20116935	-0.217077	-1.76388	-0.0265576	0.227944	7.9622e-08	1.85048e-05	SEMA3B	TSS1500 - open sea	TRUE
cg06045121	-0.513479	-0.431931	-0.0859717	0.426843	7.97108e-08	1.85149e-05	DAB2	IGR - shelf	FALSE
cg16878214	0.30948	1.80577	0.0371039	0.776587	7.98028e-08	1.85258e-05	PLEKHF2	Body - open sea	TRUE
cg03061518	-0.282053	-0.516281	-0.0472827	0.411838	7.98599e-08	1.85286e-05	C12orf65	Body - open sea	FALSE
cg09854726	-0.285892	-0.811378	-0.0457527	0.363556	8.00513e-08	1.85593e-05	FKBP2	TSS1500 - shore	FALSE
cg02702693	-0.33471	-2.57522	-0.0287161	0.14477	8.00893e-08	1.85593e-05	MIR4472-2	IGR - open sea	TRUE
cg06155676	-0.351773	0.0424506	-0.0606917	0.507296	8.01278e-08	1.85593e-05	MIR551B	IGR - open sea	TRUE
cg22797644	-0.295397	0.0700851	-0.0509908	0.512072	8.01971e-08	1.85649e-05	HMGA1	5'UTR - shore	FALSE
cg04153489	0.255079	1.418	0.0349912	0.727053	8.02818e-08	1.8574e-05	ANK1	TSS1500 - island	TRUE
cg18977891	-0.419194	-0.758509	-0.0673576	0.372693	8.03629e-08	1.85795e-05	ST3GAL1	5'UTR - open sea	TRUE
cg00778928	-0.209755	-1.13789	-0.031361	0.312807	8.03962e-08	1.85795e-05	MYO7B	Body - shore	FALSE
cg03996539	-0.63909	-1.96373	-0.0715456	0.208422	8.04764e-08	1.85876e-05	FAM198B	TSS1500 - open sea	FALSE
cg12633680	-0.278037	-1.34047	-0.0391061	0.283832	8.05442e-08	1.85928e-05	FASTK, TMUB1	TSS1500 - island, Body - island	FALSE
cg23514211	-0.254234	0.593521	-0.0422872	0.6011	8.08409e-08	1.86461e-05	TMEM105	5'UTR - open sea	FALSE
cg21638454	-0.453325	0.971511	-0.0695267	0.66058	8.08657e-08	1.86461e-05	STK38L	IGR - open sea	TRUE
cg11382203	-0.40273	1.1631	-0.059599	0.689852	8.09874e-08	1.86524e-05	TSKU	IGR - open sea	TRUE
cg14556677	0.265701	1.21994	0.0386756	0.699007	8.10048e-08	1.86524e-05	NEK6	TSS1500 - open sea	TRUE
cg13718870	0.329214	2.42313	0.0306595	0.841763	8.10667e-08	1.86524e-05	BRD3	5'UTR - island	FALSE
cg09372808	-0.414872	-0.221747	-0.0712086	0.461963	8.10747e-08	1.86524e-05	ADCY10	Body - shore	TRUE
cg06371582	-0.272638	-1.28904	-0.0391717	0.291076	8.12317e-08	1.8678e-05	TMEM154	TSS1500 - open sea	FALSE
cg22168200	-0.344754	-0.711953	-0.056216	0.379803	8.13391e-08	1.86923e-05	LRFN1	IGR - shelf	FALSE
cg15847272	-0.309195	-1.58879	-0.0399649	0.250481	8.16912e-08	1.87627e-05	C2, CFB	3'UTR - open sea, TSS1500 - open sea	FALSE
cg01731500	-0.267066	-1.01581	-0.0410707	0.331471	8.17597e-08	1.87679e-05	SLC16A3	5'UTR - shelf	FALSE
ch.2.1471425F	-0.324138	-1.0478	-0.0491943	0.326896	8.18297e-08	1.87683e-05	LINC00309	IGR - open sea	FALSE
cg23535137	-0.619584	-3.66972	-0.0297417	0.0754065	8.18803e-08	1.87683e-05	CRADD	Body - open sea	TRUE
cg09404733	-0.307899	-0.50353	-0.0516063	0.414062	8.1907e-08	1.87683e-05	MYH10	Body - open sea	TRUE
cg20042798	-0.238827	-1.83824	-0.0281842	0.219126	8.19772e-08	1.87683e-05	IQSEC1	Body - shore	FALSE
cg13373589	-0.467088	-2.55917	-0.0405611	0.147214	8.20246e-08	1.87683e-05	TFAP2A	Body - shore	TRUE
cg00270654	0.540776	3.42133	0.029702	0.912477	8.20852e-08	1.87683e-05	LOC100129637	Body - shore	FALSE
cg02187503	-0.249978	0.749109	-0.0405682	0.626583	8.21162e-08	1.87683e-05	LOC400927	IGR - shelf	FALSE
cg20761840	-0.460582	-2.82411	-0.0353196	0.125695	8.21271e-08	1.87683e-05	SORBS2	5'UTR - open sea	TRUE
cg21697198	-0.566405	-4.29309	-0.0184566	0.0500643	8.22339e-08	1.87823e-05	BARX2	Body - island	FALSE
cg13840239	-0.26987	-0.71165	-0.0440231	0.37956	8.23132e-08	1.87838e-05	ZCCHC6	IGR - open sea	TRUE
cg11150383	-0.464831	1.42913	-0.0638046	0.727052	8.24315e-08	1.87838e-05	THAP5	IGR - shore	FALSE
cg22516566	-0.456683	0.128928	-0.078322	0.52199	8.24503e-08	1.87838e-05	LYSMD2	5'UTR - shore	FALSE
cg24571086	-0.655155	-0.10132	-0.11169	0.482804	8.25014e-08	1.87838e-05	FGFR2	IGR - shelf	FALSE
cg16442587	-0.28272	-0.187124	-0.0486848	0.46775	8.25174e-08	1.87838e-05	ZNF532	IGR - open sea	FALSE
cg22532475	0.252157	1.38925	0.0348489	0.723104	8.25576e-08	1.87838e-05	TRIM8	Body - open sea	TRUE
cg10382814	-0.286184	-2.86136	-0.0212519	0.121682	8.25607e-08	1.87838e-05	COPA, NCSTN	Body - shore, TSS1500 - shore	FALSE
cg26665891	-0.495682	-2.28362	-0.0480787	0.172933	8.30444e-08	1.88833e-05	KISS1	Body - island	FALSE
cg27612129	-0.264533	-0.758474	-0.0427021	0.371963	8.35465e-08	1.89796e-05	CETP	3'UTR - open sea	FALSE
cg13387232	-0.470672	1.27711	-0.0676141	0.705829	8.356e-08	1.89796e-05	CRIPAK	1stExon - shore	FALSE
cg22996170	-0.604182	-0.523289	-0.100237	0.411992	8.37035e-08	1.89991e-05	JUNB	IGR - shore	TRUE
cg19213045	-0.545056	0.621587	-0.0897196	0.60439	8.37386e-08	1.89991e-05	MIR4305	IGR - shelf	FALSE
cg00990977	-0.53597	0.364003	-0.0906445	0.561794	8.3862e-08	1.90166e-05	RRBP1	5'UTR - shelf	FALSE
ch.11.1877857R	-0.455758	-2.61422	-0.0381937	0.1424	8.41416e-08	1.90695e-05	GRM5-AS1	IGR - open sea	FALSE
cg24733614	-0.247045	0.684022	-0.0404292	0.616001	8.42188e-08	1.90754e-05	CHST11	Body - open sea	TRUE
cg14507891	-0.30256	-2.3715	-0.0284	0.162865	8.43e-08	1.90754e-05	KLHDC8B	TSS1500 - shore	FALSE
cg08006309	0.51556	2.82371	0.0394872	0.873774	8.43069e-08	1.90754e-05	IFT140, TMEM204	Body - island, Body - island	FALSE
cg01518459	0.290967	1.69287	0.0361008	0.762884	8.43657e-08	1.90767e-05	C19orf12	Body - open sea	FALSE
cg24079790	0.300945	2.5153	0.0266997	0.850243	8.44322e-08	1.90767e-05	ACAT1	Body - shore	FALSE
cg14240353	0.485198	-2.41388	0.0453716	0.160414	8.4452e-08	1.90767e-05	IGF1	Body - open sea	TRUE
cg01449715	0.221394	1.40162	0.030372	0.724959	8.48865e-08	1.91559e-05	RNASEH2B	Body - open sea	TRUE
ch.8.91747740F	-0.367532	-1.57608	-0.0472141	0.252562	8.48961e-08	1.91559e-05	TMEM64	IGR - open sea	FALSE
cg00128951	-0.465643	1.20291	-0.0680436	0.695163	8.51501e-08	1.92027e-05	PKN2	IGR - shore	FALSE
cg09400152	-0.323701	-0.599844	-0.0536448	0.39808	8.52886e-08	1.92234e-05	CPEB1	Body - open sea	FALSE
cg00914626	-0.391425	-3.90041	-0.0160196	0.0636405	8.53868e-08	1.92349e-05	HTR2B	IGR - island	FALSE
cg12098872	0.619477	-2.11344	0.0658011	0.191812	8.58792e-08	1.93353e-05	MIR3191	IGR - island	FALSE
cg04722391	-0.464599	-1.99837	-0.0520455	0.202496	8.5976e-08	1.93464e-05	DGKI	IGR - open sea	FALSE
cg09270255	-0.227727	-1.04736	-0.0346823	0.326495	8.61843e-08	1.93725e-05	PPP1R13B	TSS1500 - shore	FALSE
cg05402319	-0.423803	-1.96887	-0.048047	0.205398	8.6186e-08	1.93725e-05	DUOX2	IGR - open sea	TRUE
cg03197939	-0.384424	-1.67834	-0.0485515	0.239609	8.64167e-08	1.94137e-05	DTX4	Body - open sea	TRUE
cg08640824	-0.797517	-0.979893	-0.120902	0.341645	8.66291e-08	1.94413e-05	SKI	Body - shore	FALSE
ch.15.38229170R	-0.377396	-3.72595	-0.0169234	0.0711428	8.66341e-08	1.94413e-05	PAK6	IGR - open sea	FALSE
cg23352424	-0.309376	0.797812	-0.0497692	0.634192	8.67909e-08	1.94561e-05	LINC00284	IGR - open sea	TRUE
cg11063495	-0.301178	-0.18044	-0.0518456	0.468925	8.67948e-08	1.94561e-05	PLB1	5'UTR - open sea	FALSE
cg25032603	-0.433427	0.3308	-0.0735335	0.556456	8.70297e-08	1.9496e-05	C21orf82, LINC00310	Body - open sea, Body - open sea	FALSE
cg13905081	0.355946	0.291889	0.0609245	0.550079	8.70681e-08	1.9496e-05	EXD3	IGR - shore	FALSE
ch.13.1081090R	-0.408283	-1.28678	-0.0577365	0.292321	8.73316e-08	1.95444e-05	KLF12	3'UTR - open sea	FALSE
cg18763089	0.307574	3.87983	0.0129737	0.935843	8.74447e-08	1.9559e-05	NADK	3'UTR - shore	FALSE
cg01891736	-0.643078	-1.88582	-0.0752971	0.217405	8.75514e-08	1.95684e-05	LITAF	5'UTR - open sea	TRUE
cg20612128	0.486216	1.06541	0.0730504	0.674634	8.7637e-08	1.95684e-05	RFX7	IGR - shelf	FALSE
cg19453938	-0.426947	-3.43774	-0.0232436	0.0858139	8.76603e-08	1.95684e-05	WBSCR28	IGR - shelf	FALSE
cg10097651	-0.415081	-2.05918	-0.0451576	0.195352	8.77115e-08	1.95684e-05	PSMA6	IGR - open sea	TRUE
cg03302897	-0.39353	-1.914	-0.0455098	0.211363	8.77247e-08	1.95684e-05	P2RY6	5'UTR - open sea	TRUE
cg20329486	-0.419373	0.224305	-0.0717188	0.538405	8.82251e-08	1.96626e-05	COL11A2	Body - open sea	FALSE
cg17523415	0.260745	1.25593	0.0375657	0.704235	8.8243e-08	1.96626e-05	CTBP2	5'UTR - open sea	TRUE
cg10392572	-0.556836	-1.55157	-0.0731268	0.257573	8.83419e-08	1.96657e-05	MIR5095	IGR - open sea	FALSE
cg15204595	-0.495278	0.363549	-0.0838736	0.561854	8.83797e-08	1.96657e-05	GLT25D2, COLGALT2	Body - shelf, Body - shelf	FALSE
cg17840501	-0.318992	-2.17232	-0.0330381	0.18263	8.84006e-08	1.96657e-05	2017-09-09	5'UTR - open sea	TRUE
cg12063688	-0.328372	-0.947987	-0.0508578	0.34225	8.89054e-08	1.97643e-05	PLEKHG3	5'UTR - shore	TRUE
cg09234454	0.493835	3.04247	0.0332492	0.889681	8.89408e-08	1.97643e-05	ABCA4	Body - open sea	TRUE
cg13865488	0.701796	-1.177	0.100781	0.311277	8.89878e-08	1.97643e-05	RXRA	Body - island	FALSE
cg05397809	0.350477	1.55923	0.0462835	0.745384	8.90672e-08	1.97712e-05	URGCP	Body - open sea	FALSE
cg05931551	-0.599515	1.29357	-0.0849235	0.706777	8.92467e-08	1.97973e-05	ZCCHC11	Body - open sea	TRUE
cg13392029	-0.269424	-0.744465	-0.0435026	0.374253	8.92811e-08	1.97973e-05	ARTN	TSS1500 - shore	FALSE
cg05433222	-0.427014	2.61736	-0.0362922	0.858087	8.94914e-08	1.98332e-05	PON1	Body - open sea	FALSE
cg14250138	-0.376574	-3.0093	-0.025643	0.111681	8.97237e-08	1.9874e-05	CTSD, HCCA2, YY1AP1	TSS1500 - shore, TSS1500 - shore, TSS1500 - shore	FALSE
cg18557212	-0.414424	0.843111	-0.0658576	0.640839	8.99299e-08	1.99007e-05	DUSP4	IGR - open sea	FALSE
cg01413880	-0.498853	0.766092	-0.0806684	0.628066	8.99456e-08	1.99007e-05	MREG	IGR - open sea	TRUE
cg06972019	-0.401688	-1.86368	-0.0474251	0.217273	9.00094e-08	1.99007e-05	ENO1	5'UTR - shore	FALSE
cg13799671	-0.338443	1.05115	-0.051403	0.673532	9.00383e-08	1.99007e-05	CD58	Body - shelf	FALSE
cg27221424	-0.658638	-1.71936	-0.0808852	0.237564	9.01216e-08	1.99077e-05	SYN3, TIMP3	Body - shore, TSS1500 - shore	FALSE
cg05305099	-0.250559	-0.776429	-0.0404302	0.369018	9.01671e-08	1.99077e-05	GPR56, ADGRG1	5'UTR - open sea, 5'UTR - open sea	TRUE
cg15012678	-0.273334	0.256309	-0.0468452	0.544109	9.04825e-08	1.99666e-05	BDH1	5'UTR - shelf	FALSE
cg19292760	-0.298686	-1.1985	-0.0436363	0.304298	9.0576e-08	1.99765e-05	CD44	Body - open sea	TRUE
cg21224291	-0.340928	-3.97364	-0.0132731	0.0604758	9.07587e-08	2.00061e-05	FCHO2	TSS1500 - island	FALSE
cg02711479	0.223562	3.61582	0.0108722	0.924267	9.1011e-08	2.00509e-05	STK40	5'UTR - shelf	FALSE
cg06766536	-0.529558	1.25267	-0.0769855	0.701779	9.11406e-08	2.00687e-05	STRA8	Body - shore	FALSE
cg15610472	-0.254721	-1.02178	-0.0390719	0.330511	9.1333e-08	2.01003e-05	ARL15	Body - open sea	TRUE
cg11070260	-0.444455	-3.06354	-0.0301571	0.108519	9.15262e-08	2.0132e-05	COASY	TSS200 - shore	FALSE
cg26138144	-0.632844	-3.55557	-0.0319653	0.0811671	9.17683e-08	2.01745e-05	LGALS1	TSS1500 - shore	FALSE
cg04316126	-0.38738	-0.0346539	-0.0667935	0.494031	9.18535e-08	2.01824e-05	PNKP	Body - shore	FALSE
cg15343797	-0.39517	0.429879	-0.0665872	0.573303	9.19412e-08	2.01909e-05	NLRX1, PDZD3	3'UTR - open sea, TSS1500 - open sea	FALSE
cg24362923	-0.866834	-3.83797	-0.0378206	0.0699862	9.20716e-08	2.02087e-05	ELOVL3	TSS1500 - island	TRUE
cg12303160	-0.252958	-1.13953	-0.0377235	0.312749	9.21405e-08	2.0213e-05	LNX1	Body - open sea	TRUE
cg02365517	-0.572703	1.74346	-0.0711507	0.766523	9.23922e-08	2.02574e-05	C3orf79	TSS1500 - open sea	FALSE
cg16396191	-0.573935	-3.00704	-0.0402859	0.113552	9.25595e-08	2.02833e-05	KIAA0564, VWA8	Body - open sea, Body - open sea	TRUE
cg02556345	-0.43602	-1.12242	-0.0650887	0.316426	9.26496e-08	2.02847e-05	PLEKHA1	Body - open sea	FALSE
cg20083497	-0.358804	1.25355	-0.0515685	0.703297	9.2665e-08	2.02847e-05	MBD3	Body - shore	FALSE
cg01525498	0.263899	2.19506	0.0271944	0.820046	9.28927e-08	2.03237e-05	RPTOR	Body - shelf	FALSE
cg21189492	-0.537863	0.359361	-0.0908788	0.560921	9.306e-08	2.03495e-05	SLC20A2, C8orf40, SMIM19	5'UTR - shore, TSS1500 - shore, TSS1500 - shore	FALSE
cg23699648	-0.463612	0.384664	-0.0781754	0.565444	9.33463e-08	2.04013e-05	GJA1	TSS200 - open sea	FALSE
cg27390206	-0.29365	-0.427769	-0.0497035	0.426734	9.35453e-08	2.04339e-05	BLMH	Body - open sea	TRUE
cg07242931	-0.280959	-0.338103	-0.0478401	0.441933	9.36778e-08	2.04423e-05	MAN1C1	Body - open sea	TRUE
cg07267550	0.615166	2.24486	0.0601771	0.821824	9.36846e-08	2.04423e-05	PRCD	1stExon - shore	FALSE
cg25221975	0.61448	3.18044	0.0384719	0.8976	9.3733e-08	2.04423e-05	FBLN2	Body - open sea	FALSE
cg08761535	-0.284199	-1.24231	-0.0413043	0.297849	9.38427e-08	2.04467e-05	ZNRF1	Body - open sea	TRUE
cg22483095	-0.394515	0.611268	-0.0650637	0.603485	9.38569e-08	2.04467e-05	SBNO2	Body - island	TRUE
cg08485937	-0.215291	-1.25912	-0.0311578	0.295093	9.39028e-08	2.04467e-05	TNNC1, NISCH	1stExon - shore, TSS1500 - shore	TRUE
cg19118951	-0.498676	-0.297355	-0.0846762	0.449397	9.40058e-08	2.04583e-05	LINC00310	IGR - shore	FALSE
cg08561825	-0.786047	2.79054	-0.0619884	0.867884	9.40745e-08	2.04624e-05	SLC22A11	Body - shelf	FALSE
cg02017323	-0.333392	-3.71942	-0.0152179	0.0712569	9.46469e-08	2.05679e-05	ZNF48	IGR - island	FALSE
cg07385974	-0.509425	-0.0232054	-0.0874213	0.495933	9.46598e-08	2.05679e-05	ZNF775	IGR - shore	FALSE
cg06045576	-0.299176	0.18917	-0.0514944	0.532579	9.47187e-08	2.05698e-05	COMT	5'UTR - open sea	TRUE
cg04483989	-0.574845	-0.2725	-0.0978578	0.4537	9.48752e-08	2.05887e-05	C4orf22	Body - open sea	TRUE
cg24077260	-0.396083	-1.51563	-0.0524472	0.260735	9.49057e-08	2.05887e-05	MGC45800	IGR - shelf	FALSE
cg20783674	-0.447539	1.01435	-0.0684168	0.667205	9.53575e-08	2.06758e-05	PLA2G2F	1stExon - open sea	FALSE
cg26169213	-0.282686	-1.34162	-0.0397633	0.283701	9.54866e-08	2.06809e-05	SEMA7A	Body - shore	FALSE
cg08021727	0.257144	3.63957	0.0122757	0.925302	9.55036e-08	2.06809e-05	ADCY9	Body - open sea	TRUE
cg09139451	-0.537518	-4.03913	-0.0205347	0.0589272	9.55321e-08	2.06809e-05	TRAF5	TSS200 - shore	FALSE
cg19244380	0.422487	1.38865	0.0580209	0.721844	9.55847e-08	2.06814e-05	AMBRA1	5'UTR - shelf	FALSE
cg05740262	-0.2839	-1.03363	-0.0434134	0.328837	9.58473e-08	2.07273e-05	CMIP	Body - open sea	TRUE
cg01811674	-0.525105	0.174846	-0.0898254	0.529802	9.60362e-08	2.07572e-05	IYD	Body - open sea	FALSE
cg08870914	-0.343448	-3.38174	-0.019384	0.0884184	9.60988e-08	2.07576e-05	TVP23C-CDRT4	IGR - open sea	TRUE
cg07340020	-0.845216	1.98162	-0.0963701	0.790274	9.61668e-08	2.07576e-05	GLDN	TSS1500 - shore	FALSE
cg04989070	-0.315224	-2.27366	-0.0313171	0.17239	9.61898e-08	2.07576e-05	S100A10	5'UTR - shelf	TRUE
cg03105244	-0.552993	1.36483	-0.0764328	0.717255	9.62513e-08	2.0758e-05	NCK2	Body - shore	FALSE
cg23164054	0.283975	1.32058	0.0399114	0.713322	9.62929e-08	2.0758e-05	SPRED1	Body - open sea	TRUE
cg10433052	-0.286124	0.493763	-0.0479624	0.584363	9.63695e-08	2.07636e-05	DHDDS	Body - shelf	FALSE
cg03372385	-0.351102	-0.104208	-0.0605582	0.482042	9.64707e-08	2.07703e-05	LRRC16A	Body - open sea	TRUE
cg19580937	0.387728	2.02547	0.0423028	0.801206	9.65036e-08	2.07703e-05	UACA	IGR - open sea	FALSE
cg06155341	-0.248895	0.170012	-0.0429276	0.529343	9.65608e-08	2.07703e-05	CNIH2	Body - shore	TRUE
cg21807240	-0.604277	-4.07328	-0.0228234	0.0580897	9.66468e-08	2.07703e-05	HAUS4	5'UTR - shore	TRUE
cg10408430	-0.297466	-1.15841	-0.0441631	0.310177	9.66531e-08	2.07703e-05	P4HA3	Body - open sea	TRUE
cg03114804	-0.302853	1.24777	-0.0434855	0.702822	9.67203e-08	2.07738e-05	LRP1	Body - shelf	FALSE
cg07125256	0.237123	2.00008	0.0262053	0.799432	9.70694e-08	2.08379e-05	MIR143	TSS1500 - open sea	FALSE
cg21903122	-0.451743	0.321105	-0.0764946	0.554706	9.71973e-08	2.08473e-05	TMEM30B	IGR - open sea	TRUE
cg07736627	-0.269153	-0.293602	-0.0460558	0.449489	9.72148e-08	2.08473e-05	ALX4	Body - shelf	FALSE
cg13879495	-0.322668	-1.5088	-0.043035	0.261087	9.73127e-08	2.08574e-05	MIR301B	IGR - shore	FALSE
cg05074732	-0.444891	0.806566	-0.0709561	0.634856	9.73874e-08	2.08626e-05	MIR4774	IGR - open sea	TRUE
cg18008221	-0.46923	0.101956	-0.0806371	0.517448	9.76323e-08	2.09041e-05	TMEM194B	Body - shelf	FALSE
cg10512020	0.267783	2.64344	0.0222667	0.861361	9.79111e-08	2.09529e-05	FRS2	5'UTR - open sea	TRUE
cg16710348	-0.433408	0.181663	-0.0742107	0.531067	9.83758e-08	2.10414e-05	SLC15A2	3'UTR - open sea	FALSE
cg03385114	-0.595965	1.79883	-0.0713273	0.772917	9.87204e-08	2.10999e-05	WSB1	IGR - open sea	TRUE
cg22725222	0.244409	1.59351	0.031663	0.750508	9.87999e-08	2.10999e-05	TARBP2	Body - shelf	FALSE
cg23314972	-0.42426	0.575025	-0.0700207	0.597353	9.88036e-08	2.10999e-05	MRPL23	Body - island	FALSE
cg24954350	-0.508696	1.7081	-0.062748	0.76289	9.88675e-08	2.11026e-05	FAT3	Body - shelf	FALSE
cg26103526	0.302123	2.97861	0.0208165	0.886639	9.89298e-08	2.11049e-05	IL31RA	3'UTR - open sea	FALSE
cg07263853	-0.277338	-0.55099	-0.0462698	0.406044	9.90662e-08	2.1123e-05	FLT4	Body - island	FALSE
cg03628148	-0.362493	-4.28269	-0.0117601	0.0494844	9.91791e-08	2.11292e-05	LDHA	TSS200 - shore	FALSE
cg17904988	-0.388358	-3.67389	-0.017952	0.0736258	9.91982e-08	2.11292e-05	NDUFS2, ADAMTS4	TSS1500 - shelf, 1stExon - shelf	TRUE
cg05653018	-0.273516	-1.54172	-0.0361331	0.25642	9.9554e-08	2.1194e-05	ELF3	TSS200 - open sea	TRUE
cg16028599	-0.32393	0.514448	-0.0540253	0.587689	9.96799e-08	2.12098e-05	TNRC18	Body - island	FALSE
cg08268692	-0.531076	0.575477	-0.0877883	0.596957	1.00058e-07	2.12792e-05	GDPD4	TSS1500 - open sea	TRUE
cg04361126	-0.293229	-1.2291	-0.0426548	0.299813	1.00229e-07	2.12967e-05	SLC40A1	TSS1500 - shore	FALSE
cg18977727	-0.27616	-2.43552	-0.0253969	0.156771	1.00365e-07	2.12967e-05	CDC42EP1	IGR - shelf	FALSE
cg18222590	-0.266651	-1.48818	-0.0359594	0.263496	1.00377e-07	2.12967e-05	PLEKHA6	5'UTR - open sea	TRUE
cg22467534	-0.398197	-3.04096	-0.0269507	0.109693	1.00404e-07	2.12967e-05	UNC13D	TSS1500 - open sea	TRUE
cg09373136	-0.476415	-0.327617	-0.0810982	0.44408	1.00445e-07	2.12967e-05	TCAM1, TCAM1P	TSS1500 - open sea, TSS1500 - open sea	FALSE
cg21741081	-0.311119	-1.58999	-0.0405921	0.250344	1.00451e-07	2.12967e-05	ZP1	TSS1500 - open sea	FALSE
cg08688659	0.366532	1.51914	0.0487767	0.739972	1.00671e-07	2.13188e-05	CD44	Body - open sea	TRUE
cg25427580	-0.723465	2.34668	-0.0677729	0.8303	1.00685e-07	2.13188e-05	B3GALT1	5'UTR - open sea	FALSE
cg26123824	-0.235557	-0.469308	-0.0397142	0.419618	1.00711e-07	2.13188e-05	NANOS1	IGR - open sea	TRUE
cg09563851	-0.414701	0.510479	-0.0694225	0.58676	1.01324e-07	2.14361e-05	KRT27	TSS1500 - shelf	FALSE
cg07753366	-0.871627	-0.285903	-0.146133	0.452432	1.01421e-07	2.14361e-05	FST	IGR - open sea	TRUE
cg22064182	-0.256604	-0.323486	-0.0438811	0.444365	1.01422e-07	2.14361e-05	ARHGAP18	Body - open sea	TRUE
cg17052212	-0.279537	-1.2963	-0.0398784	0.290091	1.01509e-07	2.14434e-05	ANO6	Body - open sea	TRUE
cg08639843	-0.413692	-2.86583	-0.0307812	0.122196	1.01825e-07	2.14991e-05	TSPAN4	5'UTR - shore	FALSE
cg26477613	-0.241165	0.136458	-0.0415992	0.523545	1.01916e-07	2.15072e-05	GPR144	IGR - shore	FALSE
cg21946631	-0.45915	-1.91807	-0.0524134	0.211522	1.01984e-07	2.15105e-05	FZD1	IGR - open sea	TRUE
cg23824502	-0.732797	0.901502	-0.113358	0.647187	1.02069e-07	2.15175e-05	LINC00535	IGR - open sea	TRUE
cg11876912	-0.746415	-0.549221	-0.122388	0.408752	1.02193e-07	2.15326e-05	SYNPR	3'UTR - open sea	FALSE
cg27090678	-0.225632	-0.264088	-0.0387209	0.454487	1.0233e-07	2.15455e-05	GSE1	IGR - open sea	FALSE
cg02834871	0.276	1.34392	0.0386148	0.716653	1.0236e-07	2.15455e-05	SCAMP3, FAM189B	Body - shore, TSS1500 - shore	FALSE
cg02911270	-0.284678	-0.560979	-0.0474312	0.404401	1.02412e-07	2.15455e-05	EIF2C2, AGO2	Body - open sea, Body - open sea	FALSE
cg25747655	-0.246743	-0.998084	-0.0381453	0.334108	1.03111e-07	2.16815e-05	MIR4642	IGR - open sea	TRUE
cg10173586	-0.42633	-2.56219	-0.0362323	0.146589	1.03269e-07	2.17023e-05	MIR661, PLEC1, PLEC	TSS1500 - shore, Body - shore, Body - shore	TRUE
cg15887283	-0.520544	0.536237	-0.0862694	0.590521	1.03316e-07	2.17023e-05	PON1	TSS1500 - shore	FALSE
cg15895505	-0.293195	-0.228723	-0.0503691	0.460625	1.03546e-07	2.17395e-05	MTA1	Body - open sea	FALSE
cg05200540	-0.525429	-2.80865	-0.0398009	0.127484	1.03793e-07	2.17803e-05	ELOVL3	TSS1500 - island	TRUE
cg03078141	-0.461742	0.316339	-0.078324	0.55388	1.03997e-07	2.1812e-05	JADE1	IGR - open sea	TRUE
cg18081313	-0.33303	-0.674666	-0.054645	0.385826	1.04075e-07	2.18138e-05	ULK1	TSS1500 - shore	FALSE
cg13563668	-0.699359	0.841772	-0.109017	0.638195	1.04112e-07	2.18138e-05	KLHL31	TSS1500 - open sea	FALSE
cg02186748	-0.259217	-1.64038	-0.032966	0.243557	1.04386e-07	2.18601e-05	COL1A1	TSS1500 - shore	FALSE
cg01890417	0.348955	2.54581	0.0300834	0.852588	1.04565e-07	2.18865e-05	ZNF644	TSS1500 - shore	FALSE
cg20321319	-0.304508	-0.220044	-0.0522993	0.462134	1.04694e-07	2.19022e-05	CA8	IGR - shore	FALSE
cg20241876	-0.259128	-0.477105	-0.0436317	0.418356	1.04786e-07	2.19103e-05	NOTCH4	Body - open sea	FALSE
cg09649473	-0.537497	1.21374	-0.077422	0.696	1.04897e-07	2.19224e-05	TM4SF1	IGR - open sea	TRUE
cg06761850	-0.273096	-1.25359	-0.0393304	0.296169	1.05115e-07	2.19567e-05	TECPR2	Body - open sea	TRUE
cg16156617	-0.406759	-0.336172	-0.0690003	0.442564	1.05217e-07	2.19669e-05	SLC17A4	Body - open sea	FALSE
cg26058971	-0.257612	-0.969332	-0.0399804	0.33859	1.05304e-07	2.19739e-05	SPEN	Body - open sea	FALSE
cg13876650	-0.213556	-2.14727	-0.0222889	0.184622	1.05828e-07	2.20721e-05	FAM54B, MTFR1L	TSS1500 - shore, TSS1500 - shore	FALSE
cg08200293	-0.478675	-3.92928	-0.0197293	0.062929	1.06382e-07	2.21762e-05	MIR210	TSS1500 - island	FALSE
cg15304404	-0.329508	-2.09939	-0.0352065	0.190354	1.06517e-07	2.21932e-05	CAHM	IGR - open sea	TRUE
cg05816398	0.225393	2.6596	0.0185911	0.862894	1.06838e-07	2.22404e-05	LINC01004	IGR - shore	FALSE
cg07040244	-0.377453	-1.19662	-0.055462	0.305069	1.06859e-07	2.22404e-05	EGLN1	Body - shore	FALSE
cg25083732	-0.307184	-3.0361	-0.0206464	0.109456	1.06906e-07	2.22404e-05	S100P	TSS200 - open sea	FALSE
cg12735838	-0.276441	-2.3513	-0.0263429	0.16463	1.0726e-07	2.23026e-05	ATF6B	Body - open sea	FALSE
cg05085585	-0.426858	-2.5138	-0.0380206	0.150839	1.07488e-07	2.23388e-05	ZNF771	Body - shore	TRUE
cg05922993	-0.390303	0.0250116	-0.0672481	0.504277	1.07729e-07	2.23776e-05	MIR205	TSS1500 - open sea	FALSE
cg26764726	-0.265504	-1.39725	-0.0367245	0.275866	1.08275e-07	2.24796e-05	PDLIM2	Body - open sea	TRUE
cg27231335	-0.593193	-3.46158	-0.0322849	0.085813	1.08723e-07	2.25612e-05	CNN3	TSS1500 - shore	FALSE
cg09895190	0.301035	1.14375	0.0445973	0.687617	1.09016e-07	2.25999e-05	CDH23, C10orf54	Body - open sea, Body - open sea	FALSE
cg02899011	-0.670586	1.4795	-0.0880595	0.731358	1.091e-07	2.25999e-05	DACT1	IGR - open sea	TRUE
cg19563365	-0.479702	-0.62052	-0.0791021	0.395372	1.0911e-07	2.25999e-05	PRSS23	IGR - shelf	FALSE
cg18443571	-0.503405	-2.15733	-0.0529697	0.185845	1.09129e-07	2.25999e-05	ZNF710	5'UTR - shore	FALSE
cg06953325	-0.570785	-0.169187	-0.0976054	0.471181	1.0944e-07	2.26528e-05	PHC2	Body - shelf	FALSE
cg23459863	-0.364113	-0.160138	-0.0626222	0.472465	1.0981e-07	2.27086e-05	MACROD1	Body - open sea	FALSE
cg02450064	-0.258653	-0.937906	-0.0403401	0.343479	1.0982e-07	2.27086e-05	DHX58	Body - shore	TRUE
cg17701168	-0.398252	-3.06382	-0.0265218	0.108166	1.09925e-07	2.27088e-05	SET	5'UTR - open sea	FALSE
cg19154467	-0.566241	1.25015	-0.080135	0.7009	1.09932e-07	2.27088e-05	LINC01014	IGR - open sea	TRUE
cg07516712	-0.413479	-0.900763	-0.0647563	0.350095	1.09988e-07	2.2709e-05	NRCAM	TSS1500 - open sea	FALSE
ch.1.4190055F	-0.48794	-3.23812	-0.0291234	0.097718	1.10323e-07	2.27667e-05	CENPF	Body - open sea	FALSE
cg03669147	-0.469755	-2.43915	-0.0429591	0.157945	1.10452e-07	2.27819e-05	FGF20	Body - shore	FALSE
cg07264815	-0.212436	-0.325829	-0.0362981	0.44391	1.1069e-07	2.2791e-05	MAPK8IP3	Body - shore	FALSE
cg05608261	0.305167	1.67887	0.0381862	0.761026	1.10708e-07	2.2791e-05	UBASH3B	Body - open sea	FALSE
cg02128085	-0.224498	-0.428893	-0.0380322	0.42641	1.10719e-07	2.2791e-05	DIDO1	5'UTR - shore	FALSE
cg26817573	-0.274721	-2.32282	-0.0262055	0.167343	1.10744e-07	2.2791e-05	HERC1	TSS1500 - shore	FALSE
cg03611039	-0.442148	-2.24521	-0.0444628	0.176255	1.10774e-07	2.2791e-05	PPP2R2A	IGR - open sea	TRUE
cg26675182	0.390065	5.31536	0.00657669	0.975104	1.10902e-07	2.28059e-05	EIF3B	Body - open sea	FALSE
[truncated: 64,840 more rows]

## Sheet: Corrected
Corrected for fetal sex and gestational age
Probes listed in bold overlap with significantly differentially methylated positions in cluster 3
Probe	Delta M	Average M	Delta Beta	Average Beta	P-value	FDR q-value	Gene symbol(s)	Probe location(s)	Enhancer region	In a group of >=3 sig sites within 1000bp
cg10900537	0.408349	2.75424	0.0282545	0.870037	2.41744e-09	0.000992754	FOXN3	Body - open sea	TRUE	No
cg18498598	0.354766	1.80319	0.0333937	0.77655	2.06381e-08	0.00215294	CUX1	Body - open sea	FALSE	No
cg11235787	0.35752	1.72348	0.0440849	0.766603	2.9674e-08	0.00215294	MIR195	Body - shelf	FALSE	Yes
cg17850498	-0.927992	1.57921	-0.144916	0.740483	3.10216e-08	0.00215294	ECE1	Body - open sea	TRUE	No
cg01938025	0.619925	2.62168	0.0468554	0.857871	3.44777e-08	0.00215294	SKI	Body - shelf	FALSE	No
cg22807822	0.609091	3.48581	0.0298794	0.916298	3.54811e-08	0.00215294	KANK2	Body - shore	FALSE	Yes
cg14601621	0.54484	1.79375	0.0783126	0.773001	4.07686e-08	0.00215294	C9orf3	3'UTR - island	FALSE	Yes
cg00483891	-0.548507	1.9037	-0.062608	0.786772	4.19406e-08	0.00215294	CCDC115	Body - shore	FALSE	No
cg10994126	-0.626683	-0.227361	-0.127875	0.461521	6.80397e-08	0.00291859	PAPPA2	1stExon - open sea	FALSE	No
cg17107691	0.755122	3.13899	0.0485329	0.894557	8.85677e-08	0.00291859	KANK2	Body - shore	FALSE	Yes
cg01412654	-0.560191	-0.38148	-0.113093	0.435351	9.12819e-08	0.00291859	PPARG	TSS1500 - shore	FALSE	No
cg05359207	-0.516118	-2.61602	-0.0476037	0.142484	9.24395e-08	0.00291859	ZNF217	Body - shore	FALSE	No
cg06917772	-0.352778	-1.33487	-0.0603127	0.285154	9.24499e-08	0.00291859	MIR3167	IGR - shore	TRUE	No
cg24787238	0.344065	1.29234	0.0354775	0.709459	1.04025e-07	0.00291859	MAD1L1	Body - open sea	TRUE	No
cg21564965	0.533074	4.72822	0.0101222	0.963053	1.17524e-07	0.00291859	ARHGAP23	Body - open sea	FALSE	No
cg13562353	-0.525013	1.40309	-0.0883978	0.722795	1.21897e-07	0.00291859	CCL27	TSS200 - shelf	FALSE	No
cg26897909	0.445886	1.85396	0.0449654	0.781984	1.22964e-07	0.00291859	SRGAP2	Body - open sea	TRUE	No
cg09106999	-0.436871	-2.00928	-0.0477389	0.20052	1.35077e-07	0.00291859	CDK2, SILV, PMEL	TSS1500 - shore, TSS1500 - shore, TSS1500 - shore	FALSE	No
cg02006426	-0.390109	-0.229457	-0.0530411	0.460522	1.36686e-07	0.00291859	DYSF	IGR - shore	FALSE	No
cg19431235	0.363035	1.79478	0.0358025	0.77544	1.4214e-07	0.00291859	DIAPH3	Body - open sea	TRUE	No
cg26288577	-1.17646	-3.39751	-0.0700644	0.0952963	1.63396e-07	0.00308098	C14orf159	1stExon - open sea	FALSE	Yes
cg16780603	-0.650714	-3.32877	-0.0444162	0.0938997	1.78659e-07	0.00308098	NOSTRIN	5'UTR - open sea	TRUE	No
cg08202226	-0.450317	-0.298292	-0.0952817	0.449105	1.8158e-07	0.00308098	GATAD2B	TSS1500 - shore	FALSE	No
cg27410136	0.490363	2.45364	0.0349357	0.844208	1.85472e-07	0.00308098	ALOX12	3'UTR - shore	FALSE	No
cg11646887	-0.47899	-4.1856	-0.0123534	0.0527446	1.91281e-07	0.00308098	SCRN2	TSS200 - shore	FALSE	No
cg20352351	-0.866872	1.27378	-0.125387	0.70192	2.04403e-07	0.00308098	NCOR2	Body - shore	TRUE	Yes
cg02133624	-0.447657	-1.36097	-0.0728343	0.282147	2.04784e-07	0.00308098	TNK2	IGR - open sea	FALSE	No
cg24154271	0.267292	2.46803	0.0129748	0.846598	2.10931e-07	0.00308098	MIR4465	IGR - open sea	TRUE	No
cg03099780	-0.622069	-0.658127	-0.106678	0.389723	2.17571e-07	0.00308098	MBNL2	IGR - open sea	TRUE	No
cg12436772	-1.17415	-0.0838338	-0.207297	0.486346	2.37358e-07	0.00324915	LINC00607	IGR - open sea	TRUE	No
cg17338821	-0.559708	-0.40241	-0.100684	0.431746	2.6197e-07	0.00347037	FLNB	Body - shore	TRUE	No
cg08176140	0.393975	3.22375	0.0254734	0.902275	2.81447e-07	0.00361189	MIDN	Body - island	TRUE	No
cg05991539	0.376541	2.12376	0.0340764	0.812409	2.99578e-07	0.00372806	C6orf25	Body - shore	FALSE	Yes
cg26040816	-0.40423	-3.6004	-0.0120319	0.0767305	3.25983e-07	0.00393734	JPH2	1stExon - open sea	TRUE	No
cg24726137	0.362487	1.56414	0.0489731	0.746191	3.55688e-07	0.00409647	CYGB	Body - open sea	FALSE	No
cg04928693	-0.658103	-3.32227	-0.0393017	0.0936185	3.66975e-07	0.00409647	MTX1, THBS3	TSS1500 - shore, TSS1500 - shore	FALSE	No
cg15374518	-0.476339	0.176279	-0.0763867	0.530233	4.00081e-07	0.00409647	MIR3918	IGR - shore	FALSE	No
cg06638913	0.37554	1.50356	0.0388631	0.738417	4.07166e-07	0.00409647	SH3BP4	5'UTR - open sea	TRUE	No
cg14605117	-0.734345	1.03632	-0.128585	0.667837	4.21424e-07	0.00409647	GNA12	IGR - open sea	FALSE	No
cg21545548	-1.2936	2.03334	-0.176071	0.784596	4.2383e-07	0.00409647	HIST1H4H	IGR - open sea	TRUE	No
cg00753748	-0.371935	-2.06625	-0.0387836	0.193837	4.35903e-07	0.00409647	AMOTL2	IGR - open sea	TRUE	No
cg08900316	-0.487021	-0.5904	-0.0935992	0.400347	4.53125e-07	0.00409647	PRKCE	Body - open sea	TRUE	No
cg26625897	-1.06714	0.372187	-0.196256	0.560434	4.58769e-07	0.00409647	KRT19	IGR - open sea	TRUE	No
cg26458452	-0.500796	-1.67321	-0.0669475	0.241007	4.73462e-07	0.00409647	ADCK2	IGR - island	FALSE	No
cg22522598	-0.575054	-1.91093	-0.0605058	0.21262	4.76802e-07	0.00409647	BRD4	Body - open sea	TRUE	No
cg08289350	0.400184	2.2156	0.0380828	0.821634	4.88822e-07	0.00409647	CYGB	3'UTR - open sea	FALSE	No
cg20998539	-0.343956	-0.947885	-0.0612428	0.342304	4.92264e-07	0.00409647	ERN1	TSS1500 - shore	FALSE	No
cg05662500	-0.422998	-2.67555	-0.0374787	0.136854	4.9919e-07	0.00409647	GPD1L	TSS1500 - island	FALSE	No
cg14275354	0.555329	3.51437	0.0179056	0.918377	5.17897e-07	0.00409647	BARX2	IGR - shelf	FALSE	No
cg10586672	-0.453599	-0.577306	-0.0647269	0.401985	5.25371e-07	0.00409647	SLC6A6	Body - open sea	TRUE	No
cg25587091	-0.747855	-3.03435	-0.0537527	0.11285	5.3241e-07	0.00409647	RAB11A	IGR - open sea	TRUE	No
cg22176709	-0.609946	-2.53214	-0.0507388	0.150151	5.46515e-07	0.00409647	HES1	IGR - shore	FALSE	No
cg05820087	-0.443164	-0.652353	-0.0669945	0.389657	5.65524e-07	0.00409647	ATP13A4	1stExon - open sea	TRUE	No
cg21626573	-0.462085	0.0676116	-0.0922002	0.511594	5.94728e-07	0.00409647	NCOR2	Body - shore	TRUE	Yes
cg03461296	0.296581	1.68972	0.0342816	0.76271	6.06524e-07	0.00409647	TAF4	Body - shore	FALSE	No
cg07950244	-0.801329	1.19975	-0.112405	0.691942	6.16488e-07	0.00409647	CSRP1	IGR - shelf	FALSE	No
cg01386678	0.42806	3.07109	0.024428	0.892617	6.18057e-07	0.00409647	METT10D, METTL16	Body - open sea, Body - open sea	FALSE	No
cg05039671	0.417122	2.6204	0.0285046	0.859064	6.19066e-07	0.00409647	RHOH	Body - open sea	FALSE	No
cg01852648	0.44982	2.6368	0.0302115	0.860267	6.58204e-07	0.00409647	MKL2	5'UTR - shelf	FALSE	No
cg27290103	0.913371	3.93143	0.0407345	0.934055	6.62107e-07	0.00409647	TNS1	Body - open sea	FALSE	No
cg20059881	-0.589481	-0.318478	-0.101645	0.445903	6.75768e-07	0.00409647	COQ10A	IGR - shelf	FALSE	No
cg24204017	-0.71202	-1.15691	-0.107406	0.31356	6.77646e-07	0.00409647	FLNB	Body - open sea	TRUE	No
cg18236464	-1.0774	-1.68814	-0.146499	0.248122	6.89987e-07	0.00409647	PAPPA2	Body - open sea	FALSE	No
cg00592695	-0.729226	0.275631	-0.15256	0.545985	6.95543e-07	0.00409647	ST3GAL1	5'UTR - open sea	TRUE	No
cg13373343	-0.546859	-2.96417	-0.0207455	0.115049	6.96526e-07	0.00409647	TMEM56-RWDD3	IGR - open sea	TRUE	No
cg23696886	-0.454132	-2.65552	-0.0338775	0.138487	7.16016e-07	0.00409647	PDLIM2	TSS1500 - shore	TRUE	No
cg14553338	0.492312	2.0197	0.037207	0.800684	7.18269e-07	0.00409647	MEIS1	Body - open sea	TRUE	No
cg00237010	0.323463	1.57907	0.0276024	0.748651	7.24784e-07	0.00409647	NINJ2	TSS200 - open sea	TRUE	No
cg17710536	0.556249	2.84675	0.0413704	0.875736	7.4798e-07	0.00409647	URGCP	Body - open sea	FALSE	Yes
cg04981492	-0.56768	-0.899776	-0.102691	0.35152	7.49609e-07	0.00409647	SYDE1	Body - shore	FALSE	No
cg19461252	0.403136	2.41843	0.0285277	0.841404	7.60457e-07	0.00409647	PNMA1, C14orf43, ELMSAN1	TSS1500 - shore, 3'UTR - shore, 3'UTR - shore	FALSE	No
cg03822934	-0.897238	1.55731	-0.119686	0.739287	7.60829e-07	0.00409647	LIMCH1	Body - open sea	TRUE	No
cg10173586	-0.541644	-2.56219	-0.0362323	0.146589	7.61964e-07	0.00409647	MIR661, PLEC1, PLEC	TSS1500 - shore, Body - shore, Body - shore	TRUE	No
cg24967553	-0.585979	-0.628758	-0.103006	0.39441	7.63858e-07	0.00409647	C3orf59, MB21D2	Body - open sea, Body - open sea	FALSE	No
cg20272648	0.257128	0.553564	0.0286714	0.594585	7.65956e-07	0.00409647	GPR124, ADGRA2	Body - open sea, Body - open sea	TRUE	No
cg09152042	0.395408	3.00683	0.0190061	0.888599	7.66712e-07	0.00409647	PHF1	Body - shelf	FALSE	No
cg09676376	-0.467493	-0.103586	-0.0908841	0.482247	7.82723e-07	0.00409647	ZNF385A	Body - open sea	TRUE	No
cg22035959	-0.75547	-1.45381	-0.10787	0.272625	8.0292e-07	0.00409647	ARID3A	Body - shore	FALSE	No
cg06641593	-0.850017	2.13155	-0.0861085	0.80835	8.03827e-07	0.00409647	VILL	TSS1500 - shore	TRUE	No
cg05346193	-0.328741	-2.67795	-0.0281756	0.136024	8.05994e-07	0.00409647	RELT	TSS1500 - shore	FALSE	No
cg07486199	0.353863	1.4559	0.0317563	0.732153	8.07994e-07	0.00409647	MAP1LC3A	Body - island	FALSE	No
cg14523979	0.625709	1.63095	0.0649324	0.753226	8.39406e-07	0.00420383	NFKBIA	IGR - island	FALSE	No
cg01713086	-0.611098	-1.33012	-0.105749	0.288595	8.74829e-07	0.00431893	FBXO16	IGR - shore	FALSE	No
cg10827767	0.437658	2.67522	0.0310068	0.863366	8.83424e-07	0.00431893	DRG1	TSS1500 - shore	FALSE	No
cg04625338	-0.78626	-2.99839	-0.0490842	0.11505	9.17842e-07	0.00438773	EGFR	Body - open sea	TRUE	No
cg11335171	-0.317979	-0.349151	-0.058279	0.440089	9.22444e-07	0.00438773	HSD17B8	Body - shore	FALSE	Yes
cg02030908	0.444147	3.48884	0.0201577	0.917257	9.33697e-07	0.00438773	THRA, NR1D1	Body - island, Body - island	FALSE	Yes
cg17035539	-0.440938	-1.70804	-0.0624365	0.236398	9.44e-07	0.00438773	ACTA1	IGR - shore	TRUE	No
cg01915791	0.328447	-0.0252184	0.0559403	0.495661	9.67709e-07	0.00438773	HSPB6	Body - island	FALSE	No
cg22598885	0.631126	2.63372	0.0489233	0.858357	9.69271e-07	0.00438773	WHSC1L1	Body - open sea	FALSE	Yes
cg08112737	-0.505438	-0.205645	-0.0929197	0.464794	9.72288e-07	0.00438773	KIAA1211	Body - shelf	FALSE	No
cg27485596	0.556525	1.3101	0.0539466	0.710877	9.92668e-07	0.00439221	ARHGEF7	Body - open sea	TRUE	No
cg18058048	0.465027	2.42017	0.0349067	0.841145	9.9467e-07	0.00439221	C6orf25, LY6G6C	TSS1500 - shore, TSS1500 - shore	FALSE	Yes
cg14548272	0.315636	1.69022	0.0274556	0.762836	1.04266e-06	0.00455512	OSR2	5'UTR - island	FALSE	Yes
cg24134959	0.528028	2.00488	0.0675557	0.797464	1.06666e-06	0.0045937	CTBP2	Body - open sea	TRUE	No
cg18151262	0.578172	2.02063	0.0702944	0.798863	1.07386e-06	0.0045937	MIDN	Body - island	FALSE	No
cg07113653	0.363491	1.08179	0.0401623	0.678464	1.12274e-06	0.0047533	GFOD1	Body - open sea	TRUE	No
cg13502395	-0.401126	-0.416999	-0.0713416	0.42877	1.14821e-06	0.00476321	KIAA1026	Body - open sea	TRUE	No
cg21012455	0.460833	2.17047	0.0280748	0.817007	1.15565e-06	0.00476321	WDR8, WRAP73	TSS1500 - island, TSS1500 - island	FALSE	No
cg27498387	0.445097	2.20909	0.0330032	0.820945	1.15988e-06	0.00476321	ANK1	TSS1500 - island	TRUE	Yes
cg04752680	0.285809	0.868794	0.027663	0.645833	1.17335e-06	0.00477083	RFX1	5'UTR - shelf	FALSE	No
cg12728588	0.340035	2.54967	0.0301708	0.853167	1.24575e-06	0.00495842	NCDN	Body - shore	FALSE	No
cg16937168	0.369129	1.32506	0.025569	0.714021	1.25378e-06	0.00495842	SNED1	TSS1500 - shore	TRUE	No
cg05582470	-0.314053	-5.09052	-0.00444621	0.0286857	1.25571e-06	0.00495842	FNBP1	Body - island	FALSE	No
cg27574071	0.568129	3.29593	0.0344711	0.905444	1.28971e-06	0.00504416	CTBP1	Body - island	FALSE	No
cg22783058	0.315665	1.74466	0.0461219	0.769062	1.35874e-06	0.00526401	SBNO2	5'UTR - island	FALSE	Yes
cg06153192	0.292189	1.53831	0.0307055	0.743335	1.3983e-06	0.00532573	TELO2	3'UTR - island	FALSE	No
cg03653726	-0.558735	-0.160507	-0.111374	0.472606	1.40061e-06	0.00532573	GNA12	3'UTR - open sea	TRUE	Yes
cg20551922	0.333327	2.14403	0.0271711	0.81477	1.41944e-06	0.00533813	SPNS3	3'UTR - open sea	FALSE	No
cg14174320	0.286201	1.30374	0.0344358	0.711188	1.42987e-06	0.00533813	PC	Body - shore	FALSE	No
cg20953257	0.423396	2.14944	0.040907	0.814643	1.47207e-06	0.00536436	KANK2	Body - shore	FALSE	Yes
cg02232751	-0.402941	-0.947053	-0.0715887	0.34283	1.48021e-06	0.00536436	LDHA	TSS200 - shore	FALSE	Yes
cg25591418	0.282727	3.1984	0.0109442	0.901408	1.4853e-06	0.00536436	LOC730668	TSS1500 - open sea	FALSE	No
cg06679494	0.5536	2.40542	0.0430197	0.839097	1.51597e-06	0.00536436	MIR497, MIR195	Body - shelf, TSS1500 - shelf	FALSE	Yes
cg24232662	0.316843	2.71983	0.0118885	0.867676	1.51668e-06	0.00536436	MIR1827	TSS200 - open sea	FALSE	No
cg08256939	0.242032	0.904553	0.0237984	0.651565	1.52473e-06	0.00536436	ADORA3	Body - island	TRUE	No
cg01047778	0.394208	3.19423	0.0135695	0.900766	1.53643e-06	0.00536436	SHANK2	Body - open sea	FALSE	No
cg12934258	-0.464501	-1.49604	-0.0567824	0.263362	1.5436e-06	0.00536436	SYTL3	Body - open sea	TRUE	No
cg11636557	-0.812439	-4.22221	-0.0383358	0.0552197	1.56443e-06	0.00536436	COASY	1stExon - island	FALSE	Yes
cg09217644	0.416896	3.09966	0.0250791	0.894437	1.5715e-06	0.00536436	DYSF	IGR - open sea	TRUE	No
cg13613748	-0.644699	-3.94038	-0.029572	0.0635168	1.58708e-06	0.00536436	VPS4B	TSS1500 - island	FALSE	No
cg02643782	0.32434	0.341319	0.0376905	0.558669	1.59399e-06	0.00536436	FGD5	IGR - shore	FALSE	No
cg21067905	0.252563	0.996617	0.0352392	0.665774	1.60671e-06	0.00536436	IGIP	IGR - shore	TRUE	No
cg21919809	0.360171	0.556296	0.0442376	0.594809	1.63135e-06	0.00539314	ETV2	1stExon - shore	FALSE	No
cg20905680	0.317146	1.79319	0.0406445	0.775123	1.65971e-06	0.00539314	AGER	Body - open sea	FALSE	Yes
cg06174078	0.351647	3.05866	0.0231244	0.892013	1.66108e-06	0.00539314	TOLLIP	Body - open sea	FALSE	Yes
cg24504194	0.359318	1.10508	0.0386632	0.681971	1.66786e-06	0.00539314	LTA	IGR - open sea	TRUE	No
cg18370407	0.348634	2.44316	0.0207586	0.843986	1.71527e-06	0.00547132	STRN4	Body - shelf	FALSE	No
cg01924561	-0.600184	-1.08887	-0.0894876	0.32231	1.72523e-06	0.00547132	SLC2A1	Body - open sea	TRUE	No
cg06111140	-0.54772	-2.4499	-0.0513785	0.157336	1.74185e-06	0.00547132	ESYT2	Body - open sea	FALSE	No
cg26986629	0.472173	1.66551	0.0385127	0.758944	1.75294e-06	0.00547132	QPCT	IGR - open sea	TRUE	No
cg16402893	0.452101	2.49082	0.0292787	0.847715	1.75865e-06	0.00547132	SCAMP3, FAM189B	Body - shore, TSS1500 - shore	FALSE	No
cg17115419	-0.599643	0.304741	-0.105118	0.551598	1.82742e-06	0.00554926	CALML3	IGR - open sea	FALSE	No
cg02558026	0.32112	1.48297	0.0284401	0.735896	1.83593e-06	0.00554926	MIR762, BCL7C	TSS1500 - shore, Body - shore	FALSE	No
cg01889893	-0.29288	-1.52524	-0.0378429	0.258528	1.8429e-06	0.00554926	ERRFI1	5'UTR - shore	FALSE	No
cg08817507	0.640489	2.6098	0.0346144	0.856865	1.85113e-06	0.00554926	ASPSCR1	IGR - shelf	FALSE	Yes
cg15903956	-0.572876	0.237741	-0.104035	0.540416	1.8532e-06	0.00554926	CYP11A1	IGR - open sea	TRUE	No
cg06806862	0.389101	2.70443	0.0276423	0.865962	1.87407e-06	0.00554926	EHHADH	Body - open sea	TRUE	No
cg00513984	0.274882	1.21875	0.0355285	0.698975	1.87829e-06	0.00554926	SCARB1	IGR - island	FALSE	No
cg25304198	0.425616	2.4101	0.0289564	0.840514	1.89284e-06	0.00555231	DLEU7-AS1	IGR - open sea	TRUE	No
cg22679725	0.357132	2.6732	0.021923	0.863718	1.96799e-06	0.0056977	FCN3	TSS1500 - open sea	FALSE	No
cg17413194	-0.634791	-2.10138	-0.0812528	0.193664	2.0053e-06	0.0056977	GNA13	TSS1500 - shore	FALSE	No
cg03695871	-0.444856	-0.506582	-0.0758647	0.413929	2.01853e-06	0.0056977	DKFZp761E198	1stExon - shore	TRUE	No
cg15770575	0.428296	1.34545	0.0414956	0.716527	2.01971e-06	0.0056977	NFAM1	IGR - shelf	FALSE	No
cg10313278	-0.367143	2.59122	-0.0346659	0.856404	2.02826e-06	0.0056977	FHAD1	Body - open sea	TRUE	No
cg13811469	0.455867	2.36283	0.0434752	0.83544	2.04615e-06	0.0056977	MIR185, C22orf25, TANGO2	TSS200 - open sea, 5'UTR - open sea, 5'UTR - open sea	FALSE	No
cg10612775	0.295874	1.50738	0.0362563	0.739125	2.05523e-06	0.0056977	RICS, ARHGAP32	Body - open sea, Body - open sea	FALSE	No
cg18352793	0.338733	2.48029	0.0224295	0.847308	2.07395e-06	0.0056977	MAPK1	Body - open sea	FALSE	No
cg00179196	0.542014	2.73736	0.044696	0.867002	2.07509e-06	0.0056977	RHBDF1	5'UTR - open sea	TRUE	No
cg07598341	0.46679	0.60124	0.0773939	0.601656	2.08983e-06	0.0056977	ST3GAL3	Body - open sea	TRUE	No
cg20634074	0.530467	3.52795	0.0272825	0.918588	2.1005e-06	0.0056977	PDGFA	IGR - shelf	FALSE	No
cg02211741	0.281658	1.21548	0.0456847	0.698304	2.1089e-06	0.0056977	DGKZ	Body - shelf	TRUE	No
cg15444217	0.491702	2.50891	0.0311056	0.84908	2.1405e-06	0.00572962	PPP2R2D	5'UTR - shore	FALSE	No
cg13190306	-0.51135	-3.70362	-0.0245642	0.072782	2.14862e-06	0.00572962	LDHA	TSS200 - island	FALSE	Yes
cg17588293	0.401667	1.731	0.0344424	0.767462	2.19447e-06	0.00581412	ZBTB7B	5'UTR - shelf	FALSE	No
cg12261055	-0.639441	-0.956595	-0.0873849	0.342337	2.23056e-06	0.00582483	INHBA-AS1	IGR - open sea	TRUE	No
cg25564535	0.303453	2.00182	0.0331766	0.799413	2.24735e-06	0.00582483	ZAP70	TSS1500 - open sea	FALSE	No
cg22218316	-0.278268	-1.15022	-0.0570179	0.311565	2.24908e-06	0.00582483	TSPAN9	IGR - open sea	TRUE	No
cg11155784	-0.283272	-1.5008	-0.0427695	0.261893	2.26892e-06	0.00582483	PBX1	Body - open sea	TRUE	No
cg08106066	0.393608	2.51616	0.0265086	0.850216	2.28601e-06	0.00582483	ACOT11	IGR - shore	TRUE	No
cg22119665	-0.383325	-0.299059	-0.049807	0.448623	2.29427e-06	0.00582483	ZDHHC8P, ZDHHC8P1	TSS1500 - open sea, TSS1500 - open sea	FALSE	No
cg04326023	-0.278881	0.0908943	-0.0551465	0.515672	2.2978e-06	0.00582483	RNF222	3'UTR - shore	TRUE	No
cg02796939	0.651777	3.51742	0.0343852	0.917097	2.33446e-06	0.00585573	FOXK2	Body - shore	FALSE	Yes
cg02005755	-0.416432	-0.774127	-0.0671669	0.369946	2.3385e-06	0.00585573	SLC13A4	5'UTR - open sea	TRUE	Yes
cg02277530	0.282858	0.621871	0.0377045	0.60583	2.4121e-06	0.00598528	2017-09-09	5'UTR - shore	TRUE	No
cg26968498	0.31501	1.56901	0.0312255	0.747277	2.41939e-06	0.00598528	RBPJ	IGR - open sea	TRUE	No
cg02389084	0.313034	2.6835	0.0184544	0.864712	2.45975e-06	0.00604104	SNX10	Body - open sea	FALSE	No
cg00334507	0.41902	2.38422	0.0383154	0.83777	2.47135e-06	0.00604104	PRRT2	Body - shore	FALSE	No
cg26248552	-0.738835	-1.68905	-0.117283	0.243804	2.50299e-06	0.00604737	TNPO1	TSS1500 - shore	FALSE	No
cg10420527	-0.425684	-1.48732	-0.0699429	0.26496	2.50339e-06	0.00604737	LRP5	Body - open sea	FALSE	Yes
cg04389704	-0.741126	-3.91194	-0.0319222	0.0652216	2.52012e-06	0.00605218	FBXL19	Body - open sea	TRUE	No
cg25438517	0.351805	2.77196	0.0170635	0.871489	2.57735e-06	0.00612376	AP3B1	IGR - shore	FALSE	Yes
cg09559798	0.371324	2.09908	0.0443699	0.809325	2.59681e-06	0.00612376	CTBP2	Body - shore	TRUE	No
cg06099014	0.33345	1.53071	0.0295516	0.74221	2.60047e-06	0.00612376	TFF1	1stExon - open sea	FALSE	No
cg17523415	0.31335	1.25593	0.0375657	0.704235	2.61099e-06	0.00612376	CTBP2	5'UTR - open sea	TRUE	No
cg05492306	-0.444383	-3.31226	-0.0266257	0.092786	2.62449e-06	0.00612376	ERCC1	TSS1500 - shore	FALSE	No
cg17341113	0.583629	2.62794	0.064006	0.856417	2.68332e-06	0.00620637	MYEOV	IGR - open sea	FALSE	No
cg22532475	0.289845	1.38925	0.0348489	0.723104	2.7234e-06	0.00620637	TRIM8	Body - open sea	TRUE	No
cg07187268	0.306971	1.27126	0.0454199	0.706284	2.74947e-06	0.00620637	C22orf15	TSS200 - open sea	TRUE	No
cg05712295	0.274406	1.67652	0.0268076	0.761209	2.75129e-06	0.00620637	CTBP1	Body - shore	FALSE	No
cg05834036	0.283417	2.89819	0.0104358	0.881335	2.75773e-06	0.00620637	PDGFRA	IGR - open sea	TRUE	No
cg26559015	-0.674457	-2.8945	-0.0634514	0.12351	2.76057e-06	0.00620637	NAGLU	TSS200 - shore	FALSE	Yes
cg03087897	0.350093	1.36151	0.0391263	0.718991	2.76568e-06	0.00620637	PKN1	TSS1500 - shore	FALSE	Yes
cg01482376	0.357958	2.55843	0.0285288	0.853905	2.80121e-06	0.00622206	TEAD1	Body - open sea	TRUE	No
cg12160741	0.315265	1.46542	0.0432669	0.73327	2.81103e-06	0.00622206	BRF1	Body - open sea	TRUE	No
cg15244101	0.411618	1.8122	0.0402203	0.777118	2.81938e-06	0.00622206	TUBA1C	IGR - shore	TRUE	No
cg09202659	0.309889	2.89593	0.0207899	0.880926	2.83328e-06	0.00622206	JARID2	Body - open sea	TRUE	No
cg26651514	-0.796968	0.839811	-0.126686	0.637616	2.86344e-06	0.00625484	STARD13-AS	IGR - open sea	TRUE	No
cg26252077	0.351089	1.4223	0.0385829	0.727451	2.90187e-06	0.00630525	NFIA	Body - open sea	TRUE	No
cg15958839	0.282265	1.27099	0.0332683	0.706502	2.94484e-06	0.00636494	SPTBN1	Body - open sea	FALSE	No
cg13186286	-0.699596	-3.81193	-0.033572	0.0693957	2.97978e-06	0.00639241	C14orf159	1stExon - open sea	FALSE	Yes
cg27453857	0.348865	1.0788	0.0324803	0.678066	2.98868e-06	0.00639241	VMO1	1stExon - shore	FALSE	Yes
cg24735129	-0.469617	-0.833682	-0.0824169	0.36094	3.02957e-06	0.0064463	FLJ42102	IGR - open sea	TRUE	No
cg16103203	-0.447341	-0.803355	-0.0818848	0.365656	3.06207e-06	0.00645741	TINAGL1	TSS1500 - open sea	FALSE	Yes
cg01059881	0.340665	1.319	0.0569342	0.712671	3.06624e-06	0.00645741	LAMA5	Body - shore	FALSE	No
cg18167466	0.491281	2.71445	0.0275946	0.866354	3.12627e-06	0.00654003	ACOT7	Body - open sea	TRUE	Yes
cg08612539	-0.471127	-0.258445	-0.0847017	0.455797	3.15343e-06	0.00654003	NCF4	5'UTR - open sea	FALSE	No
cg14178899	-0.428664	-0.297736	-0.0983624	0.449314	3.18898e-06	0.00654003	ERRFI1	5'UTR - open sea	TRUE	No
cg10505580	0.34823	1.66205	0.0294794	0.759118	3.19281e-06	0.00654003	MIR4254	IGR - island	FALSE	No
cg03139255	0.40885	2.51731	0.037773	0.84982	3.19307e-06	0.00654003	PHF1	Body - shelf	FALSE	No
cg08047629	-0.373948	-0.647187	-0.067312	0.390453	3.20102e-06	0.00654003	GDPD3	TSS200 - open sea	FALSE	No
cg03393444	0.282133	0.982727	0.0376788	0.663548	3.22824e-06	0.00656299	MADD	5'UTR - shore	FALSE	No
cg18456459	-0.84896	-3.12114	-0.0632908	0.109239	3.272e-06	0.00661918	RAB31	TSS1500 - island	FALSE	No
cg10187713	-0.608313	0.66498	-0.105687	0.61108	3.3108e-06	0.00662606	PARD6B	IGR - shore	FALSE	Yes
cg11461670	-1.35543	-4.42966	-0.0500159	0.0528449	3.32381e-06	0.00662606	PDLIM2	3'UTR - shore	TRUE	No
cg18564881	-0.427784	-0.675009	-0.0708433	0.386141	3.32977e-06	0.00662606	MIR548K	IGR - open sea	TRUE	No
cg07351322	-0.551025	-1.1882	-0.0626032	0.306804	3.33994e-06	0.00662606	MLL5, KMT2E	Body - open sea, Body - open sea	TRUE	No
cg17066452	-0.400461	0.084024	-0.0953098	0.514368	3.40996e-06	0.00673244	HSD17B8	Body - shore	FALSE	Yes
cg13898051	0.377126	2.13147	0.0306712	0.813197	3.43976e-06	0.0067516	TRIP13	Body - shelf	FALSE	No
cg11032534	0.350407	-0.643696	0.0451988	0.390727	3.47079e-06	0.0067516	VMO1	TSS200 - shore	FALSE	Yes
cg25065191	0.313014	3.36279	0.0123141	0.910963	3.47153e-06	0.0067516	SMG7	5'UTR - open sea	TRUE	No
cg19131731	0.28678	2.1659	0.0197322	0.817256	3.48543e-06	0.0067516	LIF	TSS1500 - shore	FALSE	No
cg20340720	-0.424259	-0.567071	-0.077559	0.403855	3.53641e-06	0.0068182	C10orf26, WBP1L	Body - open sea, Body - open sea	TRUE	No
cg03089651	0.351851	1.41861	0.0428212	0.726858	3.57379e-06	0.00685759	ARHGAP30	1stExon - open sea	TRUE	Yes
cg13935127	0.388861	1.71341	0.0414851	0.76517	3.59024e-06	0.00685759	RIMS3	5'UTR - shelf	TRUE	No
cg05951817	-0.553737	-2.01974	-0.0617657	0.200679	3.61443e-06	0.00687183	SLC6A4	5'UTR - shore	FALSE	No
cg16749930	0.236152	0.508105	0.0361743	0.586955	3.66162e-06	0.00690258	IL18BP	TSS1500 - open sea	FALSE	Yes
cg08474467	0.52906	3.12074	0.030165	0.895172	3.66422e-06	0.00690258	SOLH, CAPN15	5'UTR - island, 5'UTR - island	FALSE	No
cg13705556	-0.341549	-0.557924	-0.0596974	0.405038	3.72477e-06	0.00693024	ZBTB7A	5'UTR - shore	TRUE	No
cg23801272	0.299447	1.66377	0.0254154	0.759499	3.72707e-06	0.00693024	VIPR2	Body - island	FALSE	No
cg12779575	-0.708545	0.790696	-0.134307	0.629938	3.72953e-06	0.00693024	ERN1	TSS1500 - shore	FALSE	No
cg13672136	-0.909832	1.33502	-0.148901	0.707491	3.74987e-06	0.00693665	LTF	3'UTR - open sea	FALSE	No
cg25518868	-0.419112	-3.66863	-0.020578	0.0739723	3.84788e-06	0.00708603	DIAPH1	Body - open sea	TRUE	No
cg17631894	0.411859	2.94614	0.0160666	0.884288	3.88141e-06	0.00710174	FOXK1	Body - shelf	FALSE	Yes
cg18190824	-0.472058	0.640029	-0.0804711	0.607932	3.89099e-06	0.00710174	ANKH	Body - open sea	TRUE	No
cg08276755	-0.433796	-1.74191	-0.0604344	0.232215	3.92264e-06	0.0071059	MIR3193	IGR - shore	FALSE	No
cg26185836	-0.348686	-0.806466	-0.062963	0.364629	3.93337e-06	0.0071059	SLC2A1	3'UTR - shelf	FALSE	No
cg17779658	0.360388	2.54742	0.0308545	0.852849	3.97912e-06	0.0071059	C8orf75, LINC00589	TSS1500 - open sea, TSS1500 - open sea	FALSE	No
cg02908083	0.34921	2.99229	0.0170737	0.887705	3.98004e-06	0.0071059	RAB5C	5'UTR - shelf	FALSE	No
cg13467459	-0.527525	-0.529375	-0.0656178	0.410096	3.98666e-06	0.0071059	STX6	IGR - shelf	FALSE	No
cg04858987	-1.00887	1.36987	-0.166003	0.710591	4.01403e-06	0.0071059	SH3BP5	Body - open sea	TRUE	No
cg13800349	0.722418	3.99231	0.0277544	0.938319	4.02101e-06	0.0071059	B3GNTL1	Body - shore	TRUE	No
cg10512020	0.316517	2.64344	0.0222667	0.861361	4.0317e-06	0.0071059	FRS2	5'UTR - open sea	TRUE	No
cg26517376	0.241469	0.685264	0.0366354	0.616279	4.07359e-06	0.00710783	FAM53B	5'UTR - shelf	FALSE	No
cg14829516	0.399101	2.90962	0.0281174	0.881376	4.09069e-06	0.00710783	THRA, NR1D1	Body - island, Body - island	FALSE	Yes
cg03223959	0.370093	2.05416	0.0338116	0.804811	4.09899e-06	0.00710783	MIR5093	IGR - open sea	FALSE	No
cg22442180	0.408903	1.59083	0.0413896	0.749553	4.11775e-06	0.00710783	NADK	Body - shore	FALSE	Yes
cg15887927	-0.510731	-0.123438	-0.115065	0.478939	4.11934e-06	0.00710783	POMP	IGR - open sea	FALSE	No
cg15293061	0.325648	1.839	0.0263263	0.780856	4.14393e-06	0.00711168	GNL1	Body - shore	FALSE	No
cg08195491	0.29594	1.43849	0.0321549	0.729871	4.1562e-06	0.00711168	NOD2	Body - open sea	FALSE	No
cg03474702	0.288895	1.89368	0.0288577	0.787315	4.18289e-06	0.00711982	IMPA2	3'UTR - open sea	FALSE	No
cg26427090	0.351041	1.7047	0.0381068	0.764269	4.19563e-06	0.00711982	BID	3'UTR - open sea	TRUE	No
cg08460580	0.325392	2.51825	0.0312268	0.850386	4.22781e-06	0.00713347	EXOC2	5'UTR - shelf	FALSE	No
cg10937989	-0.432425	0.00191198	-0.0637351	0.500306	4.24821e-06	0.00713347	SFRS2IP, SCAF11	5'UTR - shelf, 5'UTR - shelf	FALSE	No
cg01888395	-0.477726	-1.73847	-0.0610996	0.232747	4.25579e-06	0.00713347	C9orf106	IGR - shore	TRUE	No
cg10455940	0.330368	1.81124	0.0212251	0.777574	4.36426e-06	0.00726793	BTRC	Body - open sea	TRUE	No
cg25843426	0.290986	0.722925	0.0280353	0.622403	4.37141e-06	0.00726793	MICALL2	Body - shore	FALSE	No
cg15765546	-0.403366	-0.466912	-0.0724923	0.420464	4.4631e-06	0.00739046	RYK	IGR - open sea	TRUE	No
cg26861995	0.284596	0.661888	0.0371641	0.612406	4.52001e-06	0.00745464	RUVBL1	Body - open sea	TRUE	No
cg00437864	0.342012	1.49904	0.0350899	0.737872	4.69875e-06	0.0076814	BANP	5'UTR - shore	FALSE	No
cg25199005	0.286453	2.54621	0.015722	0.853339	4.70847e-06	0.0076814	SMYD3	Body - open sea	TRUE	No
cg01438403	0.371393	0.336712	0.0383779	0.557807	4.71466e-06	0.0076814	NGFR	Body - shore	FALSE	No
cg09646896	0.269076	3.28739	0.0125569	0.90673	4.73891e-06	0.0076814	INO80D	5'UTR - open sea	TRUE	No
cg13783238	0.39458	2.37151	0.0196223	0.837116	4.79533e-06	0.0076814	SMC4, MIR15B, MIR16-2	Body - shelf, TSS1500 - shelf, TSS1500 - shelf	FALSE	No
cg04210566	0.303608	1.24409	0.0352739	0.702545	4.80313e-06	0.0076814	ABHD14A	Body - shore	FALSE	No
cg07125256	0.278074	2.00008	0.0262053	0.799432	4.81371e-06	0.0076814	MIR143	TSS1500 - open sea	FALSE	No
cg01468711	0.35006	1.90475	0.0465949	0.787804	4.8141e-06	0.0076814	QPRT	Body - island	FALSE	No
cg00779167	-0.366605	-0.938678	-0.062391	0.343844	4.84013e-06	0.0076814	SARS	IGR - shelf	FALSE	No
cg12033615	-0.333611	-2.54211	-0.0323316	0.147618	4.89956e-06	0.0076814	MIR4466	IGR - shore	TRUE	No
cg23055236	-0.506018	-0.351213	-0.0989168	0.44029	4.9134e-06	0.0076814	SERPINE2	5'UTR - open sea	TRUE	No
cg07891531	0.33393	1.38699	0.0339905	0.722685	4.92068e-06	0.0076814	OR1F1	IGR - island	TRUE	No
cg23730027	-0.913225	-1.34466	-0.139909	0.290327	4.92199e-06	0.0076814	FLNB	Body - island	FALSE	No
cg05771459	-0.217834	-0.684809	-0.0353079	0.383742	4.97244e-06	0.0076814	PDE4DIP	Body - open sea	FALSE	No
cg25399267	0.708896	2.36694	0.0650002	0.833246	4.9751e-06	0.0076814	C21orf29, TSPEAR	Body - island, Body - island	FALSE	Yes
cg22996170	-0.700144	-0.523289	-0.100237	0.411992	4.98573e-06	0.0076814	JUNB	IGR - shore	TRUE	No
cg11668573	0.296055	3.33023	0.0121098	0.909156	4.99214e-06	0.0076814	FNIP2	Body - open sea	TRUE	No
cg00756887	-0.472339	0.562418	-0.0953705	0.59487	4.99419e-06	0.0076814	PVRL4	TSS1500 - open sea	FALSE	No
cg27359636	-0.343181	-0.72541	-0.0801124	0.378064	5.11203e-06	0.00778989	RP11-367J11.2	IGR - open sea	TRUE	No
cg26314281	-0.703122	1.60157	-0.110663	0.746361	5.11712e-06	0.00778989	VPS8	TSS1500 - shore	FALSE	No
cg24254891	0.307987	1.42729	0.0356522	0.728283	5.15167e-06	0.00778989	FAM83F	Body - shelf	TRUE	No
cg02766770	-0.470623	-0.765469	-0.0790766	0.371722	5.1574e-06	0.00778989	YPEL5	5'UTR - shore	TRUE	No
cg04601090	0.354561	1.29893	0.0429641	0.710123	5.15957e-06	0.00778989	PLEKHG5	5'UTR - open sea	TRUE	No
cg04993082	0.323066	1.90919	0.0286379	0.789001	5.23361e-06	0.00785234	C1orf55, SDE2	Body - open sea, Body - open sea	FALSE	No
cg05599723	0.329548	1.53696	0.0328016	0.742961	5.24025e-06	0.00785234	TNFRSF1B	Body - open sea	FALSE	No
cg13823840	-0.229571	-0.590584	-0.0447421	0.399352	5.27647e-06	0.00785234	SUGT1P1, SPINK4	Body - open sea, Body - open sea	FALSE	No
cg07857225	0.606725	4.2112	0.0281524	0.946279	5.29876e-06	0.00785234	PLXND1	Body - open sea	FALSE	No
cg26862316	0.479989	1.5818	0.0492225	0.747923	5.31772e-06	0.00785234	AKT2	TSS1500 - shore	FALSE	No
cg24478926	0.73098	4.04174	0.032946	0.939387	5.34582e-06	0.00785234	MYEOV	IGR - open sea	FALSE	No
cg13625816	-0.607372	-0.255164	-0.0790181	0.456536	5.34948e-06	0.00785234	RAB11FIP1	Body - shore	FALSE	No
cg26280911	0.251977	0.908578	0.0270613	0.652147	5.3539e-06	0.00785234	PHF15, JADE2	Body - open sea, Body - open sea	TRUE	No
cg26187205	-0.432315	-0.577843	-0.0634534	0.401912	5.42038e-06	0.00792155	IL12A	IGR - open sea	TRUE	No
cg26273417	0.424631	2.17684	0.0274769	0.817704	5.58393e-06	0.00811314	EFNB2	Body - shore	FALSE	No
cg03471436	0.294788	1.93308	0.0321265	0.791719	5.60649e-06	0.00811314	SOX13	5'UTR - shore	FALSE	No
cg06252276	0.625849	2.74229	0.0438213	0.867132	5.61921e-06	0.00811314	APIP	IGR - open sea	TRUE	No
cg11693364	-0.472162	-3.16915	-0.0376508	0.102314	5.66878e-06	0.00811314	ZNF69	TSS1500 - shore	FALSE	No
cg21245875	0.377743	0.723387	0.0595091	0.622035	5.66956e-06	0.00811314	TLE3	Body - open sea	FALSE	No
cg08448751	0.336267	1.80239	0.0340231	0.776311	5.67001e-06	0.00811314	SEMA3G	TSS1500 - open sea	FALSE	No
cg04719721	-0.462272	-1.55901	-0.0637165	0.255499	5.71992e-06	0.00812819	SBF2-AS1	IGR - open sea	TRUE	No
cg12156512	0.70673	2.63617	0.0472147	0.858018	5.72012e-06	0.00812819	FKRP	5'UTR - shore	FALSE	No
cg00079056	0.429628	2.57595	0.0305401	0.855075	5.79687e-06	0.00820633	SUGT1P1, SPINK4	Body - open sea, TSS1500 - open sea	FALSE	No
cg22229906	0.519759	2.50039	0.0243219	0.848095	5.81507e-06	0.00820633	BCAT1	Body - shore	TRUE	No
cg14022778	0.270536	0.914763	0.0315655	0.653042	5.87282e-06	0.00825943	FHAD1	Body - open sea	FALSE	No
cg08802053	0.285333	0.55566	0.0277115	0.59485	5.90878e-06	0.00828165	NR2F1	IGR - shore	TRUE	No
cg24212268	0.302409	1.39314	0.0407313	0.723507	5.93489e-06	0.00828995	SVIL	5'UTR - open sea	TRUE	No
cg17596142	0.393062	3.17819	0.0171802	0.899708	5.95662e-06	0.0082921	SOX13	Body - open sea	FALSE	No
cg21335012	-0.469088	-1.76551	-0.0734166	0.230313	6.10047e-06	0.0084084	LBH	IGR - open sea	TRUE	No
cg03791074	0.440636	1.5642	0.0331315	0.746051	6.12272e-06	0.0084084	C7orf50	Body - shelf	FALSE	Yes
cg17434577	0.250151	2.04169	0.0217781	0.804144	6.1278e-06	0.0084084	RPTOR	Body - open sea	FALSE	No
cg00850996	0.239409	1.5146	0.0222248	0.74037	6.16005e-06	0.0084084	PEAR1	Body - shelf	FALSE	No
cg21698385	0.304862	3.32244	0.0130434	0.908662	6.17265e-06	0.0084084	MAP4K4	Body - open sea	TRUE	No
cg01313363	-0.272196	-0.41865	-0.0620288	0.428344	6.18347e-06	0.0084084	PLXNB1	TSS1500 - shore	FALSE	Yes
cg14858786	0.62084	3.72864	0.0288777	0.927518	6.18883e-06	0.0084084	PLEKHG6	Body - shore	FALSE	No
cg04379703	-0.32186	-0.581855	-0.04831	0.400914	6.2493e-06	0.0084084	IQSEC1	Body - open sea	TRUE	No
cg26620021	0.303121	1.52533	0.0338889	0.741476	6.30843e-06	0.0084084	MIR641, AKT2	TSS1500 - shore, 5'UTR - shore	FALSE	No
cg24926185	-0.284938	-0.38437	-0.0539327	0.434063	6.33181e-06	0.0084084	SNX27	IGR - open sea	TRUE	No
cg13584882	0.380995	1.51755	0.0284774	0.740228	6.3552e-06	0.0084084	P4HA1	5'UTR - open sea	TRUE	No
cg04430582	0.400189	1.93469	0.0476336	0.791054	6.38395e-06	0.0084084	MIR195, MIR497	TSS1500 - shelf, TSS1500 - shelf	FALSE	No
cg11234637	0.444714	2.43318	0.0235675	0.842538	6.40849e-06	0.0084084	CYP26C1	TSS200 - island	FALSE	No
cg14010720	0.32192	2.17175	0.0315997	0.817431	6.40947e-06	0.0084084	PTK6	TSS200 - shore	TRUE	Yes
cg04060571	-0.280517	-0.881798	-0.0380994	0.35222	6.42262e-06	0.0084084	BCAR1	Body - shore	TRUE	No
cg12578575	0.32614	2.81227	0.0189968	0.874714	6.42711e-06	0.0084084	DPRX	TSS200 - open sea	FALSE	No
cg18400751	0.436715	2.79179	0.0316076	0.87238	6.4443e-06	0.0084084	ZBTB7A	IGR - island	TRUE	No
cg12790698	0.289341	1.85544	0.0263871	0.782882	6.44591e-06	0.0084084	SLC24A1	IGR - open sea	TRUE	No
cg02753742	-0.569687	0.955901	-0.0911401	0.657554	6.45267e-06	0.0084084	C4orf45	5'UTR - open sea	FALSE	No
cg10809165	-0.393007	-3.22694	-0.0236558	0.0975698	6.50624e-06	0.0084084	HIST4H4	IGR - open sea	TRUE	No
cg09451457	0.380452	0.502057	0.029554	0.585656	6.50927e-06	0.0084084	TMEM161B	IGR - shelf	FALSE	Yes
cg11846236	0.307998	0.816249	0.0297061	0.637349	6.5274e-06	0.0084084	COL7A1	1stExon - island	TRUE	Yes
cg03375056	-0.40946	-1.9384	-0.0438561	0.208373	6.52793e-06	0.0084084	YTHDF2	TSS1500 - shore	FALSE	No
cg06748884	-0.335035	-0.833141	-0.0541209	0.360202	6.55848e-06	0.0084084	CLEC16A	Body - open sea	TRUE	No
cg10583043	0.25271	1.12735	0.0235509	0.685632	6.55976e-06	0.0084084	NR2F1	IGR - shore	FALSE	No
cg16435627	0.238358	2.85155	0.0152618	0.877934	6.57733e-06	0.0084084	NIN	5'UTR - open sea	FALSE	No
cg25175240	-0.398059	-0.838606	-0.0700479	0.359765	6.59713e-06	0.0084084	RP11-279F6.1	IGR - open sea	TRUE	No
cg26366616	-0.438906	-0.91585	-0.0672655	0.347657	6.62052e-06	0.0084084	PDLIM2	Body - shelf	FALSE	No
cg00464757	-0.384752	-1.39105	-0.0406697	0.277037	6.63395e-06	0.0084084	RGS12	IGR - open sea	TRUE	No
cg22679890	0.532243	2.15024	0.0388	0.81406	6.68177e-06	0.00844296	ZBTB18	IGR - open sea	TRUE	No
cg08132573	0.321454	1.98686	0.00708653	0.797775	6.72406e-06	0.00847033	SNORA14B	IGR - open sea	TRUE	No
cg09262171	0.395777	1.44031	0.03858	0.729687	6.76758e-06	0.00848143	ADCY9	Body - open sea	TRUE	No
cg20251225	0.432723	1.92871	0.0481487	0.79026	6.78387e-06	0.00848143	CDK11B	Body - shore	FALSE	Yes
cg13526488	0.324253	1.14264	0.0423176	0.687555	6.82118e-06	0.00848143	RPTOR	Body - shelf	TRUE	No
cg06210783	0.43626	5.0116	0.00849397	0.969427	6.86471e-06	0.00848143	LRP5	Body - shore	FALSE	No
cg00146864	0.314666	1.2997	0.0436609	0.710324	6.87164e-06	0.00848143	MAP3K14	5'UTR - shore	FALSE	No
cg20309677	0.389944	1.38043	0.0466739	0.721345	6.87603e-06	0.00848143	ATP1A1	TSS1500 - open sea	FALSE	No
cg09006420	0.251522	2.10988	0.0208614	0.811469	6.87744e-06	0.00848143	VPS53	Body - open sea	TRUE	No
cg07168214	-0.341192	0.380643	-0.0752113	0.565048	6.94814e-06	0.0085275	ZBTB4	5'UTR - shelf	TRUE	No
cg15458977	0.387027	1.36431	0.042888	0.719216	6.97275e-06	0.0085275	MTUS1	Body - open sea	TRUE	No
cg18978680	0.389547	2.88812	0.0196762	0.880122	6.98419e-06	0.0085275	TULP4	1stExon - open sea	FALSE	Yes
cg23068621	0.337959	1.1753	0.0240324	0.692419	6.99785e-06	0.0085275	TBCA	IGR - shore	FALSE	No
cg11147155	-0.448094	-0.877979	-0.0690457	0.353734	7.02181e-06	0.00853137	ENSA	3'UTR - open sea	FALSE	No
cg02147231	-0.257102	-0.773042	-0.0427164	0.369548	7.04649e-06	0.0085361	LINC00838	IGR - open sea	TRUE	No
cg10959672	0.276116	1.56237	0.0398872	0.746277	7.07715e-06	0.00854803	KIAA0319L	Body - open sea	TRUE	No
cg15349696	0.340925	2.16435	0.0279031	0.816759	7.11934e-06	0.00855668	FOXK2	Body - island	FALSE	Yes
cg08901558	0.262121	0.462145	0.0361494	0.579202	7.12599e-06	0.00855668	TBX2	IGR - shore	FALSE	No
cg25117600	-0.761432	-3.07695	-0.0575277	0.111213	7.16987e-06	0.00857686	SLC2A9	TSS200 - shelf	FALSE	No
cg00736681	-0.432329	-0.502162	-0.0960893	0.41498	7.18456e-06	0.00857686	ST3GAL1	5'UTR - open sea	TRUE	No
cg04177945	0.341403	0.973108	0.0413043	0.661851	7.23396e-06	0.00857853	NFKBIA	IGR - island	FALSE	No
cg22193385	-0.631886	-0.212051	-0.100028	0.463841	7.2429e-06	0.00857853	KRT7	Body - shore	TRUE	No
cg02992067	-0.283108	-1.26919	-0.0428882	0.293939	7.24863e-06	0.00857853	FTO	Body - open sea	TRUE	No
cg19223782	0.485215	2.64428	0.030175	0.860565	7.34399e-06	0.00866433	RNH1	5'UTR - shore	TRUE	No
cg27191457	-0.307881	-0.210103	-0.0658232	0.463891	7.38134e-06	0.00866433	ANP32A	Body - open sea	FALSE	No
cg03188976	-0.465493	-0.468348	-0.0965565	0.420659	7.38442e-06	0.00866433	CALD1	IGR - open sea	TRUE	No
cg19818271	0.297003	1.18846	0.0268353	0.694548	7.45435e-06	0.00872146	PHTF2	TSS1500 - open sea	FALSE	No
cg03110787	-0.36376	0.367339	-0.077364	0.562763	7.53868e-06	0.00878287	MLLT1	Body - shelf	TRUE	No
cg05467828	-0.352276	-0.0435695	-0.0622059	0.492491	7.54961e-06	0.00878287	PWWP2B	IGR - shelf	FALSE	No
cg15862841	0.379183	2.78267	0.0202624	0.872249	7.63916e-06	0.00883505	SLC25A29	3'UTR - shore	TRUE	No
cg13028250	-0.617922	-4.56968	-0.023781	0.0426572	7.65883e-06	0.00883505	COASY	5'UTR - island	FALSE	Yes
cg07196571	0.422197	2.53063	0.0272894	0.851285	7.65901e-06	0.00883505	SNX22	TSS1500 - shore	FALSE	No
cg05275153	0.651155	4.58768	0.0148056	0.958782	7.71063e-06	0.008862	RGS12	Body - open sea	FALSE	No
cg20698942	0.358544	2.84667	0.01933	0.877183	7.72553e-06	0.008862	EPS15	Body - open sea	TRUE	No
cg01872840	-0.37046	0.315265	-0.0728188	0.553946	7.75876e-06	0.00886331	ANKRD39	3'UTR - open sea	FALSE	No
cg01773858	0.412512	2.16893	0.0356664	0.816769	7.76984e-06	0.00886331	ARHGEF17	Body - shelf	FALSE	No
cg02795014	-0.352583	-1.52829	-0.0405542	0.258389	7.79605e-06	0.00886858	C1QTNF1-AS1	IGR - shelf	FALSE	No
cg27215100	0.564094	3.57854	0.0282139	0.920843	7.84476e-06	0.00889934	C17orf62	5'UTR - shore	FALSE	Yes
cg26658743	0.263317	3.40093	0.00328804	0.913184	7.8826e-06	0.00891763	SLC7A5	IGR - shelf	FALSE	No
cg26174807	0.420686	3.00534	0.0171084	0.888313	7.93489e-06	0.00895213	MIR3688-1	IGR - open sea	TRUE	No
cg18086521	0.291734	3.13615	0.00921657	0.897449	7.98697e-06	0.0089862	LGALS8	Body - shelf	FALSE	No
cg21519701	0.343584	1.21576	0.0430355	0.698205	8.04245e-06	0.00902389	TEX2	Body - open sea	TRUE	No
cg23702727	-0.356552	-0.749868	-0.0602927	0.373654	8.10578e-06	0.00905396	RECQL5	Body - open sea	FALSE	Yes
cg15158106	0.333895	0.858755	0.0357954	0.644012	8.11335e-06	0.00905396	MACF1	Body - shore	FALSE	No
cg04930693	-0.655757	1.33065	-0.112292	0.710562	8.13873e-06	0.00905768	ERRFI1	5'UTR - shelf	FALSE	No
cg12036303	0.329093	1.66952	0.0325711	0.760029	8.20381e-06	0.00908422	KIAA1949, PPP1R18	Body - shore, Body - shore	FALSE	Yes
cg01341751	0.545496	2.58868	0.0474038	0.854785	8.20682e-06	0.00908422	THRA, NR1D1	Body - island, Body - island	FALSE	Yes
cg08015762	0.411544	2.67831	0.0239797	0.863799	8.25719e-06	0.00909993	CCDC85C	Body - open sea	FALSE	No
cg13583414	0.39832	2.31656	0.0434146	0.831085	8.27542e-06	0.00909993	LZTS1	Body - shelf	FALSE	No
cg26013796	0.377021	2.0841	0.0449491	0.807604	8.28749e-06	0.00909993	SLC38A2	IGR - open sea	TRUE	No
cg10303107	0.830859	2.99882	0.0570923	0.883554	8.43951e-06	0.00918891	PRDM11	Body - shelf	FALSE	No
cg05955436	-0.609553	-3.18464	-0.0416487	0.102125	8.45762e-06	0.00918891	RRBP1	5'UTR - shore	FALSE	No
cg19954537	0.410633	1.55871	0.0461746	0.745252	8.46385e-06	0.00918891	ARID5A	Body - shore	TRUE	No
cg17383421	0.323328	2.51731	0.0276847	0.850418	8.47869e-06	0.00918891	SUCNR1	Body - open sea	FALSE	No
cg04608651	0.333013	3.78109	0.0139352	0.931627	8.48041e-06	0.00918891	PTRF	Body - island	FALSE	No
cg03160174	0.294674	3.17934	0.0107887	0.900165	8.53084e-06	0.00921923	ETV6	Body - open sea	TRUE	No
cg03535099	-0.288882	-0.959541	-0.0462026	0.340194	8.56297e-06	0.00922967	TBCD	Body - open sea	TRUE	Yes
cg03922423	0.314927	1.60062	0.047771	0.750902	8.58982e-06	0.00923437	TOP1MT	Body - open sea	FALSE	No
cg11046602	0.323671	3.3507	0.0191239	0.910001	8.66734e-06	0.009283	SPOP	Body - open sea	TRUE	No
cg24733560	0.460162	2.34127	0.0361715	0.833547	8.70225e-06	0.009283	TAF4	Body - shelf	TRUE	No
cg12632411	-0.636908	-0.617636	-0.135084	0.397677	8.70287e-06	0.009283	RRBP1	Body - island	FALSE	No
cg09262100	0.329772	1.84455	0.0303339	0.781401	8.72956e-06	0.00928735	CDC42BPB	Body - open sea	TRUE	No
cg13445604	-0.300082	-0.290881	-0.0493388	0.449951	8.79472e-06	0.00932856	MYLK	TSS1500 - open sea	FALSE	No
cg13304638	-0.46064	-2.22153	-0.0557857	0.179131	8.82711e-06	0.00932856	TBCD	Body - open sea	TRUE	No
cg06164260	-0.349205	-0.493817	-0.0718632	0.415946	8.83645e-06	0.00932856	BCL6	5'UTR - shore	FALSE	Yes
cg02011430	0.251194	0.943601	0.032409	0.657577	8.94761e-06	0.00935294	ZDHHC7	Body - open sea	TRUE	No
cg13068216	0.421805	2.26611	0.0261494	0.826716	8.95353e-06	0.00935294	TULP4	1stExon - open sea	FALSE	Yes
cg21171115	-0.659635	-1.69567	-0.100217	0.24168	8.964e-06	0.00935294	AKAP2, PALM2-AKAP2	Body - open sea, Body - open sea	TRUE	No
cg01790646	-0.530664	-2.17029	-0.0694887	0.185574	8.96411e-06	0.00935294	HDAC4	5'UTR - shore	FALSE	No
cg26832686	0.358664	2.95867	0.020074	0.885235	8.97342e-06	0.00935294	WWP2	TSS1500 - open sea	TRUE	No
cg26863750	-0.50028	-1.61589	-0.0470678	0.247792	9.05402e-06	0.0093729	UBE2I	IGR - open sea	FALSE	No
cg18290233	0.405065	1.80357	0.0270909	0.776071	9.06204e-06	0.0093729	NR2F1	IGR - shore	FALSE	No
cg26005086	0.267533	1.36956	0.0365373	0.720377	9.06469e-06	0.0093729	JAG1	3'UTR - open sea	TRUE	No
cg25106645	-0.396928	-2.95316	-0.0309683	0.11575	9.08386e-06	0.0093729	TBX3	IGR - shore	FALSE	No
cg09258804	0.288984	0.522083	0.0325132	0.589224	9.27138e-06	0.00950921	TBX4	TSS1500 - island	FALSE	No
cg15081886	-0.351098	0.271974	-0.0658321	0.546654	9.28074e-06	0.00950921	LOC441869	TSS1500 - shore	FALSE	Yes
cg09777775	0.515103	2.78938	0.0351456	0.871589	9.28543e-06	0.00950921	AGPAT3	5'UTR - open sea	FALSE	No
cg04574732	0.299373	2.65046	0.022979	0.861925	9.36502e-06	0.00955726	ABL2	TSS1500 - shore	FALSE	No
cg15700009	-0.590836	-3.08778	-0.0426753	0.108172	9.41993e-06	0.00955726	LDHA	TSS1500 - shore	FALSE	Yes
cg26838345	0.348328	1.70243	0.0352952	0.764008	9.45812e-06	0.00955726	MLLT1	Body - shelf	FALSE	No
cg00032912	0.318157	1.72033	0.0335464	0.766358	9.48508e-06	0.00955726	NR2F2	IGR - island	TRUE	Yes
cg12558347	-0.355164	-2.22972	-0.0327948	0.176919	9.54435e-06	0.00955726	SLC22A5	Body - open sea	TRUE	No
cg16007742	-0.315479	-1.44282	-0.0316585	0.269601	9.54839e-06	0.00955726	SCGB1D4	TSS200 - open sea	FALSE	No
cg24990808	1.16856	3.42365	0.0891053	0.901061	9.5543e-06	0.00955726	IGF1R	Body - island	FALSE	No
cg23848889	-0.353706	0.602677	-0.0755657	0.60207	9.5638e-06	0.00955726	SHANK2	Body - open sea	FALSE	No
cg25152404	0.294763	1.10881	0.0325671	0.682671	9.57226e-06	0.00955726	EPHX1	5'UTR - shore	TRUE	No
cg14066207	0.357482	2.95223	0.015455	0.884882	9.58201e-06	0.00955726	RGS6	3'UTR - open sea	FALSE	No
cg25561291	0.295315	1.76115	0.0262747	0.771568	9.58835e-06	0.00955726	SH3GL1	Body - shelf	FALSE	No
cg14519150	0.349501	1.47669	0.0385569	0.734767	9.65081e-06	0.00957481	DDOST	Body - shelf	FALSE	No
cg13048591	-0.196993	-1.16783	-0.0203476	0.308208	9.66271e-06	0.00957481	HSPB7	TSS1500 - open sea	FALSE	Yes
cg21266630	-0.2533	-1.08084	-0.0478221	0.321714	9.6759e-06	0.00957481	UFC1	IGR - shelf	FALSE	No
cg14313184	0.451186	1.73356	0.0441631	0.767081	9.71749e-06	0.00959285	IL15RA	IGR - open sea	TRUE	No
cg07236912	0.307888	1.37587	0.0312003	0.721228	9.77095e-06	0.00962249	PDLIM5	Body - open sea	TRUE	No
cg11251690	0.535247	3.35607	0.018057	0.909582	9.8898e-06	0.00969453	MICALL2	Body - shore	TRUE	No
cg04105597	0.53587	2.56616	0.0355766	0.85353	9.89132e-06	0.00969453	ELK4	3'UTR - open sea	FALSE	No
cg22083866	-0.667317	1.29905	-0.112114	0.706014	9.93788e-06	0.00971697	MIR629	IGR - shelf	FALSE	No
cg15935770	0.282641	1.23624	0.0388889	0.701388	9.98501e-06	0.00973986	KIAA0247, SUSD6	Body - open sea, Body - open sea	TRUE	No
cg19011826	-0.713184	-2.72894	-0.0505466	0.134891	1.00463e-05	0.00976112	HES1	IGR - island	FALSE	No
cg01400924	0.225967	1.2924	0.0261279	0.709752	1.0069e-05	0.00976112	NCOR2	Body - shelf	FALSE	No
cg19907796	0.311716	0.95775	0.0316203	0.659607	1.00781e-05	0.00976112	VAX2	Body - island	TRUE	No
cg26450254	-0.46608	-0.873738	-0.0713708	0.354539	1.01291e-05	0.00978747	PWWP2B	Body - island	FALSE	No
cg05641778	-0.41908	-0.203462	-0.0822744	0.465148	1.016e-05	0.0097942	DNAJB6	Body - shore	FALSE	No
cg14442061	-0.431282	-4.14178	-0.0101632	0.0542309	1.02387e-05	0.00982363	SREBF1	TSS200 - island	FALSE	No
cg11051158	-0.490396	-2.37158	-0.0562769	0.164833	1.0274e-05	0.00982363	C2orf3, GCFC2	TSS200 - shore, TSS200 - shore	FALSE	No
cg09814128	0.294859	1.57191	0.0315852	0.747629	1.02764e-05	0.00982363	NEIL3	Body - open sea	TRUE	No
cg05521767	-0.707078	1.17922	-0.117091	0.688939	1.02941e-05	0.00982363	GDPD5	5'UTR - open sea	TRUE	No
cg17786894	0.322821	1.4929	0.0390832	0.736999	1.0316e-05	0.00982363	AC007386.2	IGR - open sea	TRUE	No
cg22488568	0.455369	2.58395	0.0290383	0.855583	1.03547e-05	0.00982363	SLC9A1	Body - open sea	FALSE	No
cg27018424	-0.344798	-1.81905	-0.0477808	0.222218	1.03613e-05	0.00982363	HSD17B8	Body - shore	FALSE	Yes
cg24617203	-0.442416	0.216096	-0.0908876	0.536898	1.03952e-05	0.00982363	IL1R2	5'UTR - open sea	FALSE	No
cg03488456	0.592924	2.94584	0.0494152	0.881611	1.04058e-05	0.00982363	QPRT	Body - island	FALSE	No
cg16005240	0.254084	1.63786	0.0230567	0.756376	1.05421e-05	0.00991602	PRRG4	IGR - shelf	FALSE	No
cg22707691	0.337927	2.4642	0.0246891	0.845756	1.06106e-05	0.00991602	NADK	3'UTR - shore	FALSE	Yes
cg14630032	-0.36684	-1.06763	-0.0635225	0.324275	1.0617e-05	0.00991602	CP	Body - open sea	TRUE	No
cg10241823	0.26928	1.67333	0.0238353	0.760802	1.06313e-05	0.00991602	NXN	Body - open sea	FALSE	No
cg24282479	-0.459464	-1.7484	-0.0429516	0.230943	1.06349e-05	0.00991602	PERP	IGR - open sea	TRUE	No
cg14105458	0.585981	4.46141	0.0159796	0.955324	1.06632e-05	0.00991602	ABCA2	Body - island	FALSE	No
cg04411307	0.39621	1.69892	0.0416554	0.763234	1.06727e-05	0.00991602	ANTXR1	Body - open sea	TRUE	No
cg03585912	0.247244	1.02457	0.0336615	0.670042	1.07064e-05	0.00992492	TFAP2A-AS1	IGR - shore	FALSE	Yes
cg14226929	0.246534	1.92521	0.0206671	0.791156	1.07429e-05	0.00993629	PDE6G	5'UTR - open sea	FALSE	No
cg11283860	-0.625359	0.516796	-0.121011	0.586554	1.07706e-05	0.00993959	SLC45A1	IGR - shore	FALSE	No
cg23079866	0.258117	1.33137	0.0145014	0.715226	1.09397e-05	0.00999957	SPDYC	TSS1500 - open sea	TRUE	No
cg13907255	0.416118	3.22539	0.0182907	0.90248	1.09397e-05	0.00999957	MIR5197	IGR - open sea	TRUE	No
cg08540745	0.261218	1.10936	0.0286696	0.6829	1.0982e-05	0.00999957	LDLRAP1	IGR - shelf	FALSE	No
cg02448743	-0.456622	0.922807	-0.0817769	0.652929	1.09826e-05	0.00999957	KAZALD1	Body - shore	FALSE	No
cg09093212	-0.475901	-1.28618	-0.0762179	0.293167	1.10231e-05	0.00999957	LOC100133893	TSS200 - open sea	FALSE	No
cg04612203	0.295441	1.18983	0.0287639	0.694725	1.10295e-05	0.00999957	MAEA	Body - open sea	TRUE	No
cg15765813	-0.291643	-2.31982	-0.0341401	0.16791	1.103e-05	0.00999957	CYP46A1	IGR - island	TRUE	No
cg06677321	-0.30608	-2.8311	-0.0196498	0.123853	1.10304e-05	0.00999957	MAP2K6	IGR - open sea	TRUE	No
cg11028872	0.272433	2.01166	0.0189248	0.800798	1.1142e-05	0.0100785	CD28	IGR - open sea	TRUE	No
cg26883161	-0.347575	-1.37616	-0.0499219	0.279207	1.12319e-05	0.0101375	RGL1	5'UTR - open sea	TRUE	No
cg14457429	0.263439	1.82227	0.0171636	0.779115	1.12609e-05	0.0101414	AUH	IGR - shelf	FALSE	No
cg06118584	-0.219657	-0.622356	-0.0421415	0.394076	1.13209e-05	0.0101715	SNN	3'UTR - open sea	TRUE	No
cg20429981	0.356315	2.09851	0.0332774	0.80965	1.14002e-05	0.0101715	CDK11B	Body - shore	TRUE	Yes
cg18869485	0.296078	2.9128	0.0182268	0.882195	1.14004e-05	0.0101715	PCDHGA4, PCDHGA12, PCDHGA11, PCDHGA9, PCDHGA1, PCDHGB1, PCDHGC3, PCDHGB6, PCDHGB3, PCDHGB7, PCDHGA6, PCDHGA8, PCDHGA10, PCDHGA5, PCDHGB4, PCDHGA3, PCDHGA2, PCDHGA7, PCDHGB2, PCDHGB5	Body - shore, Body - shore, Body - shore, Body - shore, Body - shore, Body - shore, TSS1500 - shore, Body - shore, Body - shore, Body - shore, Body - shore, Body - shore, Body - shore, Body - shore, Body - shore, Body - shore, Body - shore, Body - shore, Body - shore, Body - shore	FALSE	No
cg06186790	0.312539	-0.501846	0.0359424	0.414205	1.1421e-05	0.0101715	PRSS22	3'UTR - island	FALSE	No
cg22709202	-0.580686	-0.743981	-0.0914896	0.375896	1.15133e-05	0.0101715	ANKRD55	1stExon - open sea	FALSE	No
cg17848496	0.409672	2.32179	0.0202011	0.83222	1.15161e-05	0.0101715	IRS1	1stExon - shore	FALSE	No
cg20785796	0.443644	1.65126	0.0370119	0.757143	1.15167e-05	0.0101715	SATB2	TSS1500 - island	FALSE	No
cg00366252	0.391125	1.33729	0.0490479	0.715236	1.15525e-05	0.0101715	MIR5093	IGR - open sea	TRUE	No
cg24102222	0.256202	1.20039	0.0343957	0.696308	1.15982e-05	0.0101715	SLC15A4	Body - island	FALSE	Yes
cg24198941	0.253691	1.45959	0.026226	0.732915	1.16194e-05	0.0101715	SYNGAP1	Body - shelf	FALSE	Yes
cg02341503	-0.473057	-2.5029	-0.0475513	0.152351	1.16346e-05	0.0101715	ZMYND8, LOC100131496	Body - open sea, TSS200 - open sea	TRUE	No
cg25251478	-0.484297	-1.98381	-0.0663072	0.204865	1.16408e-05	0.0101715	DDR1	5'UTR - shore	TRUE	Yes
cg01368217	0.454131	1.94143	0.0447163	0.791693	1.1661e-05	0.0101715	ADAM12	Body - open sea	TRUE	No
cg18183163	0.420845	1.4906	0.0409562	0.736295	1.16819e-05	0.0101715	SP5	3'UTR - shore	FALSE	No
cg21549434	0.44901	2.80113	0.0319018	0.872956	1.16868e-05	0.0101715	COL23A1	Body - open sea	FALSE	No
cg07819010	-0.382623	0.0157014	-0.0794345	0.502704	1.16907e-05	0.0101715	HARBI1	IGR - shelf	FALSE	No
cg07241925	0.305437	1.73896	0.0325681	0.768727	1.18108e-05	0.0102487	MAEA	Body - open sea	TRUE	No
cg00291478	0.401634	2.20225	0.0364759	0.820129	1.18293e-05	0.0102487	RGS10	Body - shore	FALSE	No
cg26580095	-0.221293	-1.65679	-0.0280314	0.241255	1.18593e-05	0.010253	BTBD8	TSS1500 - shore	FALSE	No
cg17298279	-0.595892	-3.3425	-0.0386974	0.0926097	1.2035e-05	0.0103565	TMEM181	Body - shore	FALSE	No
cg13487666	-0.981353	-3.22791	-0.0546598	0.103179	1.20515e-05	0.0103565	NEK6	5'UTR - shore	FALSE	No
cg05236720	0.361143	1.75021	0.0306499	0.769933	1.20546e-05	0.0103565	CDC42EP3	5'UTR - open sea	TRUE	No
cg09791743	0.383583	2.04501	0.0381781	0.803656	1.21192e-05	0.0103618	CNPY3	Body - shore	FALSE	No
cg13173305	-0.384678	1.07761	-0.0639209	0.677198	1.2137e-05	0.0103618	UBR4	IGR - open sea	FALSE	No
cg01449715	0.243526	1.40162	0.030372	0.724959	1.21508e-05	0.0103618	RNASEH2B	Body - open sea	TRUE	No
cg06281235	0.431931	2.28969	0.0442593	0.828348	1.21635e-05	0.0103618	ZNF609	Body - open sea	TRUE	No
cg16853770	0.315301	0.943358	0.0305882	0.65736	1.2187e-05	0.0103618	VPS37B	Body - shelf	FALSE	No
cg11170796	0.261396	2.48847	0.0221331	0.848182	1.22358e-05	0.0103785	TCF3	Body - shelf	FALSE	No
cg23677911	-0.617896	1.08719	-0.0977731	0.676606	1.22572e-05	0.0103785	GALNT2	Body - open sea	TRUE	No
cg22014398	0.281952	1.48411	0.0269315	0.736122	1.22878e-05	0.0103812	MGAT4B	Body - shore	TRUE	Yes
cg12081303	0.266841	1.57778	0.0316725	0.748482	1.2362e-05	0.0103812	ARHGAP30	1stExon - open sea	TRUE	Yes
cg01242602	0.272945	3.32333	0.00770917	0.908831	1.24044e-05	0.0103812	SFRS18, PNISR	5'UTR - shore, 5'UTR - shore	FALSE	No
cg24136690	-0.633579	-3.31038	-0.040927	0.0947557	1.24134e-05	0.0103812	CALML3	IGR - open sea	TRUE	No
cg10059484	-0.492618	-2.95568	-0.0292475	0.115848	1.24565e-05	0.0103812	DCTD	TSS1500 - shore	FALSE	No
cg12322877	0.326306	2.54304	0.0272225	0.852636	1.24573e-05	0.0103812	ASPSCR1	Body - shore	TRUE	No
cg26630171	0.500425	2.17454	0.0335671	0.816894	1.24713e-05	0.0103812	NFIC	Body - shelf	FALSE	No
cg21160774	0.273926	3.03269	0.0104784	0.890721	1.2472e-05	0.0103812	SLC27A1	Body - island	TRUE	No
cg19351617	0.313497	2.81051	0.0146039	0.874654	1.24879e-05	0.0103812	SIGIRR	Body - shore	FALSE	No
cg26626042	0.301963	1.98758	0.0337214	0.797737	1.26311e-05	0.0104556	AGER	Body - open sea	FALSE	Yes
cg03886898	0.336004	2.00005	0.0234454	0.799201	1.26426e-05	0.0104556	DIO1	TSS1500 - shelf	FALSE	Yes
cg26280695	0.297482	1.64281	0.030272	0.75678	1.26537e-05	0.0104556	ITPRIP	3'UTR - shelf	FALSE	No
cg08271229	0.355772	1.24204	0.0483756	0.701789	1.27315e-05	0.010492	SKI	Body - shore	TRUE	No
cg17054640	0.244024	2.88381	0.00685168	0.880359	1.28014e-05	0.010492	RANGAP1	5'UTR - shelf	FALSE	No
cg03082060	-0.350328	-1.22562	-0.0650531	0.300993	1.28536e-05	0.010492	LGALS8	TSS1500 - open sea	TRUE	No
cg13553455	-0.591155	-1.11605	-0.0889296	0.318523	1.28631e-05	0.010492	COL17A1	TSS1500 - open sea	FALSE	No
cg15003812	-0.48079	-0.51143	-0.0890896	0.413405	1.28788e-05	0.010492	TTC23L	3'UTR - open sea	TRUE	No
cg10409560	-0.38887	-0.60636	-0.0572279	0.397114	1.28967e-05	0.010492	C4orf26	1stExon - open sea	FALSE	No
cg02742418	0.334825	2.69369	0.0253104	0.865243	1.28991e-05	0.010492	SLC15A4	Body - island	FALSE	Yes
cg13987674	-0.335054	-0.125457	-0.0655961	0.478406	1.29022e-05	0.010492	GRHL3	TSS200 - shore	FALSE	No
cg16516639	-0.807928	-3.54771	-0.0502636	0.084622	1.29421e-05	0.0105037	KCNA10	IGR - open sea	TRUE	No
cg24279243	-0.553115	-1.44942	-0.109944	0.273052	1.29918e-05	0.0105232	KLF3	5'UTR - open sea	TRUE	No
cg25304107	0.468303	-0.0935705	0.0533808	0.483902	1.30395e-05	0.010541	HOXD4	Body - island	FALSE	No
cg18163342	-0.687257	-2.00785	-0.0866832	0.204593	1.30848e-05	0.0105518	KIAA0284, CEP170B	5'UTR - island, 5'UTR - island	FALSE	No
cg25929976	-0.407975	-1.475	-0.0693574	0.266744	1.31543e-05	0.0105518	PPARG	TSS1500 - shore	FALSE	No
cg06728793	0.295555	1.4236	0.0421493	0.727622	1.31751e-05	0.0105518	PRKAR1B	Body - shore	FALSE	No
cg00045607	0.31178	1.78932	0.0350476	0.774759	1.31789e-05	0.0105518	ARHGAP30	1stExon - open sea	TRUE	Yes
cg06832359	-0.189208	-0.209033	-0.0314715	0.463897	1.31891e-05	0.0105518	SLC45A3	Body - shore	TRUE	No
cg11216632	0.248947	1.29012	0.0298233	0.709337	1.3215e-05	0.0105518	ARHGEF2	Body - shelf	FALSE	No
cg14461974	0.641316	2.87467	0.0348175	0.877403	1.32578e-05	0.0105518	TSSC1	Body - shore	TRUE	No
cg18063278	-0.638575	-0.558964	-0.144565	0.407397	1.32888e-05	0.0105518	PPARG	TSS1500 - shore	FALSE	No
cg08649439	0.658935	3.76716	0.0142743	0.929792	1.33081e-05	0.0105518	FOXK1	Body - shelf	FALSE	Yes
cg08284638	0.386479	2.86262	0.0238178	0.878115	1.33098e-05	0.0105518	POLR1A	Body - open sea	FALSE	No
cg02711479	0.245539	3.61582	0.0108722	0.924267	1.34284e-05	0.0105931	STK40	5'UTR - shelf	FALSE	No
cg01990910	0.538226	3.05076	0.0171393	0.890792	1.34429e-05	0.0105931	SNX29	Body - shelf	FALSE	No
cg22460466	0.264457	1.67546	0.0117183	0.761104	1.34666e-05	0.0105931	MAD1L1	Body - island	FALSE	No
cg07197480	0.416495	1.60849	0.0538752	0.751345	1.35065e-05	0.0105931	LMF1	Body - shelf	FALSE	No
cg01518459	0.305427	1.69287	0.0361008	0.762884	1.3514e-05	0.0105931	C19orf12	Body - open sea	FALSE	No
cg09580922	-0.374409	-0.906684	-0.0620578	0.34891	1.35417e-05	0.0105931	DNAH17	IGR - shelf	TRUE	No
cg08081390	0.270562	2.97097	0.0160541	0.886398	1.35424e-05	0.0105931	FUS	Body - shelf	FALSE	No
cg15554421	0.376879	1.36273	0.0268598	0.71913	1.35921e-05	0.0106117	FILIP1L, C3orf26, CMSS1	5'UTR - open sea, Body - open sea, Body - open sea	TRUE	No
cg00585213	0.254976	3.53762	0.00715045	0.920447	1.36852e-05	0.0106585	AGAP1	Body - open sea	FALSE	No
cg22589728	0.362571	1.56441	0.0300598	0.746431	1.37126e-05	0.0106585	FOXP1	5'UTR - open sea	TRUE	No
cg14896003	-0.356036	-0.465029	-0.0638804	0.420617	1.37298e-05	0.0106585	RASSF7	Body - shore	FALSE	No
cg19376973	0.321924	1.86614	0.030635	0.783904	1.37751e-05	0.0106735	PKDCC	IGR - open sea	FALSE	No
cg26985681	0.343394	1.57039	0.0327669	0.747194	1.38766e-05	0.0107231	NTAN1	Body - open sea	TRUE	No
cg09304381	0.275777	1.80788	0.0330122	0.777124	1.38914e-05	0.0107231	THRA, NR1D1	Body - island, Body - island	FALSE	Yes
cg18231690	0.244923	3.11254	0.00661502	0.896062	1.39541e-05	0.0107513	ZNF592	5'UTR - shelf	FALSE	No
cg01127412	-0.372126	0.0106095	-0.079596	0.501809	1.40049e-05	0.0107702	XIRP1	5'UTR - open sea	TRUE	No
cg26819611	-0.314064	-1.39381	-0.0449661	0.276563	1.40596e-05	0.0107921	KIFC3	5'UTR - shelf	FALSE	No
cg03777414	-0.664429	0.719362	-0.122109	0.618951	1.41315e-05	0.0108074	FAM18A, TVP23A	Body - open sea, Body - open sea	FALSE	No
cg10565512	-0.519009	1.21236	-0.0895549	0.695635	1.41505e-05	0.0108074	FOS	3'UTR - shore	FALSE	No
cg18751231	-0.934774	-0.941071	-0.139921	0.348376	1.41584e-05	0.0108074	SCHIP1	Body - open sea	TRUE	No
cg05134426	0.33121	1.9251	0.0334066	0.790637	1.42697e-05	0.0108252	ZNF608	1stExon - open sea	FALSE	No
cg11637968	-0.490451	-0.342525	-0.0998323	0.441801	1.42902e-05	0.0108252	FNIP2	Body - open sea	TRUE	No
cg00624799	0.312836	1.65435	0.0397352	0.757961	1.43015e-05	0.0108252	ZNF710	5'UTR - open sea	TRUE	No
cg27231624	0.287168	1.83436	0.0281212	0.780331	1.43098e-05	0.0108252	ZFHX3	Body - open sea	FALSE	No
cg14094027	-0.352602	-1.38784	-0.0406154	0.277415	1.43506e-05	0.0108252	PXN	5'UTR - open sea	FALSE	No
cg24776480	-0.275672	-0.381491	-0.0471516	0.434515	1.44298e-05	0.0108252	PRKCZ	5'UTR - island	FALSE	No
cg04186580	0.414902	2.34237	0.0356303	0.833772	1.44458e-05	0.0108252	RPLP0P2	TSS1500 - open sea	FALSE	No
cg12884495	-0.410545	-1.80522	-0.0598518	0.224639	1.44722e-05	0.0108252	WBP2, UNC13D	3'UTR - open sea, TSS1500 - open sea	TRUE	No
cg17774960	0.423341	2.34357	0.0350014	0.833962	1.44787e-05	0.0108252	EEF1D	5'UTR - island	FALSE	No
cg13633305	-0.377258	-0.655914	-0.0582066	0.388942	1.44817e-05	0.0108252	CPXM2	Body - shelf	FALSE	No
cg20675971	0.49416	3.18953	0.0227661	0.899812	1.44842e-05	0.0108252	SBNO2	5'UTR - island	TRUE	Yes
cg09573890	-0.473781	-3.8765	-0.0212729	0.0650759	1.45214e-05	0.0108252	RELT	TSS1500 - shore	FALSE	No
cg24561305	-0.413839	-0.632139	-0.0862952	0.393415	1.45463e-05	0.0108252	POMP	IGR - open sea	FALSE	No
cg13946929	0.226058	0.790395	0.0265031	0.63341	1.45509e-05	0.0108252	CDK18	5'UTR - shelf	FALSE	No
cg19216211	-0.472179	-3.01742	-0.0369013	0.112077	1.46296e-05	0.0108641	C8orf58	TSS1500 - shore	FALSE	No
cg16432022	-0.348505	-4.13132	-0.0083681	0.0544905	1.46813e-05	0.0108828	C1orf74	IGR - island	TRUE	No
cg07913153	-0.495314	-1.45513	-0.0948537	0.271146	1.4937e-05	0.0110417	LGALS8	TSS1500 - open sea	FALSE	No
cg22441770	0.308015	2.43079	0.0231148	0.842839	1.49658e-05	0.0110417	CRTC2	Body - shore	FALSE	No
cg07546943	0.350478	1.72074	0.0343807	0.766264	1.49955e-05	0.0110417	AGAP1	Body - open sea	TRUE	No
cg21767036	0.328855	1.65777	0.0301362	0.758532	1.50032e-05	0.0110417	GFRA3	TSS1500 - shore	FALSE	No
cg21200703	-0.394858	-2.25769	-0.0328955	0.174291	1.50774e-05	0.0110591	SLC34A2	5'UTR - shore	FALSE	No
cg18473642	-0.288899	-0.506345	-0.0588238	0.413585	1.51026e-05	0.0110591	ABCB9	5'UTR - shore	TRUE	No
cg27344162	-0.433827	-0.543685	-0.0797638	0.407826	1.51076e-05	0.0110591	CMIP	Body - open sea	FALSE	No
cg15401913	0.347554	1.84103	0.0449758	0.780432	1.51747e-05	0.0110721	CTBP2	Body - open sea	TRUE	No
cg01606029	0.270975	3.54183	0.00912363	0.920601	1.51888e-05	0.0110721	SKI	Body - open sea	FALSE	No
cg15408734	-0.312575	-2.19095	-0.0366252	0.180766	1.52063e-05	0.0110721	C2orf42	IGR - island	FALSE	No
cg08080174	0.448	3.04906	0.021557	0.89103	1.52421e-05	0.0110786	ZFHX3	Body - shore	FALSE	No
cg00013451	-0.578904	-2.71691	-0.0448032	0.134842	1.53387e-05	0.0111183	STC1	Body - open sea	FALSE	No
cg02816525	-0.323409	-1.32136	-0.061031	0.287272	1.53607e-05	0.0111183	ADAM10	Body - open sea	TRUE	No
cg07222861	0.268164	1.21738	0.0278948	0.698796	1.53779e-05	0.0111183	PTP4A2	IGR - open sea	FALSE	No
cg20981615	0.375476	3.69209	0.0133969	0.927535	1.55161e-05	0.0111835	TXK	TSS200 - open sea	FALSE	No
cg24300446	0.605656	3.9698	0.0214292	0.938298	1.55604e-05	0.0111835	MIDN	Body - island	TRUE	No
cg04407063	0.285352	1.63581	0.0212779	0.756007	1.5568e-05	0.0111835	ADRBK1	Body - shore	FALSE	No
cg05797770	-0.568769	-0.515055	-0.106715	0.413359	1.55771e-05	0.0111835	EPHA2	Body - open sea	FALSE	No
cg04556938	0.269728	1.12479	0.0306469	0.685161	1.56182e-05	0.0111934	BAIAP2-AS1	IGR - open sea	TRUE	Yes
cg17010118	-0.753222	1.46042	-0.111215	0.727598	1.5665e-05	0.0112074	SLC11A1	Body - shore	FALSE	No
cg04431829	0.342334	2.23227	0.0271624	0.823609	1.57576e-05	0.0112541	IQCE	Body - island	FALSE	No
cg00578437	0.29846	3.45821	0.00623115	0.916201	1.58344e-05	0.0112733	MAPK1	Body - shelf	FALSE	No
cg17632711	-0.225658	-1.05387	-0.0354412	0.325487	1.58555e-05	0.0112733	MSX2	IGR - open sea	TRUE	No
cg19008720	0.344415	2.30941	0.0295902	0.831148	1.5867e-05	0.0112733	HMHA1	Body - shore	FALSE	Yes
cg11597902	0.46108	2.45944	0.0470625	0.84386	1.58944e-05	0.0112733	SEC14L1	IGR - open sea	FALSE	No
cg05399718	-0.357656	-0.665079	-0.0615453	0.387473	1.59832e-05	0.0113099	PITPNM2	5'UTR - open sea	TRUE	No
cg09911083	-0.291246	0.201085	-0.0643935	0.53457	1.60011e-05	0.0113099	KDM6B	Body - island	FALSE	No
cg07125725	-0.212492	-1.26235	-0.0341827	0.294647	1.60968e-05	0.0113562	ZKSCAN1	TSS1500 - shore	FALSE	No
cg17669365	-0.244425	-0.258312	-0.0500703	0.455523	1.61256e-05	0.0113562	ATP6V1B1	Body - open sea	TRUE	No
cg06650255	0.243604	0.845775	0.0361002	0.642145	1.61495e-05	0.0113562	CXXC5	IGR - shore	FALSE	No
cg24593138	-0.232378	-0.786054	-0.0440151	0.367458	1.62023e-05	0.0113739	CAPZB	Body - open sea	FALSE	No
cg09026379	0.243679	0.316291	0.0366596	0.554437	1.62429e-05	0.0113829	KCNK4, C11orf20, TEX40	3'UTR - island, TSS1500 - island, TSS1500 - island	FALSE	No
cg24495350	0.24564	1.59259	0.0222623	0.750568	1.6354e-05	0.0114254	HEXA	Body - open sea	TRUE	No
cg12341429	-0.303513	-1.27894	-0.041735	0.292573	1.63593e-05	0.0114254	TANK	IGR - open sea	TRUE	No
cg17923316	-0.327419	-0.674968	-0.049803	0.385655	1.6392e-05	0.0114289	EPHB4	Body - open sea	FALSE	No
cg24569276	-0.348959	1.01675	-0.0565652	0.66825	1.64348e-05	0.0114299	PIGS	Body - open sea	TRUE	No
cg00078245	0.358341	2.52394	0.018125	0.851044	1.64708e-05	0.0114299	ZNF740	Body - shelf	FALSE	No
cg10909506	0.330848	3.26411	0.0127499	0.905162	1.65795e-05	0.0114299	ORMDL3	5'UTR - shore	FALSE	No
cg03771385	-0.566457	-3.64607	-0.0228548	0.07563	1.66739e-05	0.0114299	ZFP36L2	TSS1500 - island	FALSE	Yes
cg17745339	0.353261	2.76224	0.020502	0.870727	1.66853e-05	0.0114299	LMAN2	IGR - shelf	FALSE	No
cg05110828	0.310135	2.39636	0.0222018	0.839664	1.66955e-05	0.0114299	PTPRG	Body - open sea	TRUE	No
cg26172544	0.380245	-0.0387126	0.0452604	0.493308	1.6696e-05	0.0114299	ASCC3	IGR - shore	TRUE	No
cg19504179	-0.471395	2.20054	-0.0572286	0.818594	1.67112e-05	0.0114299	SLC20A2	5'UTR - open sea	TRUE	No
cg13329346	0.279497	1.40304	0.0343651	0.725012	1.67121e-05	0.0114299	STC2	Body - shelf	TRUE	Yes
cg27338353	0.311453	1.60445	0.0294208	0.751824	1.67466e-05	0.0114299	MIR3619	IGR - shelf	FALSE	No
cg22725222	0.268401	1.59351	0.031663	0.750508	1.67507e-05	0.0114299	TARBP2	Body - shelf	FALSE	No
cg09849319	0.456694	3.38975	0.01637	0.911873	1.67674e-05	0.0114299	LPCAT1	Body - island	FALSE	No
cg25853622	0.271835	1.94686	0.0220898	0.793514	1.67944e-05	0.0114299	LPP	Body - open sea	TRUE	No
cg04337828	0.29427	1.11451	0.0444956	0.683344	1.68231e-05	0.0114299	BANP	5'UTR - shore	FALSE	No
cg04573500	-0.372635	-1.1977	-0.0560169	0.304826	1.68266e-05	0.0114299	MSI2	Body - open sea	TRUE	No
cg13339881	0.268024	1.22806	0.0412759	0.700184	1.68388e-05	0.0114299	COL23A1	Body - island	FALSE	Yes
cg24313592	0.323639	1.87373	0.0387497	0.78453	1.69254e-05	0.0114514	CLPB	Body - open sea	TRUE	No
cg18623355	-0.344592	-0.640016	-0.0534195	0.39145	1.69357e-05	0.0114514	MIR4472-2	IGR - open sea	FALSE	No
cg06191390	-0.424034	-2.4896	-0.0488681	0.153528	1.69541e-05	0.0114514	SFXN5	TSS1500 - shore	FALSE	Yes
cg16175792	-0.592284	0.801722	-0.103905	0.632832	1.6999e-05	0.0114564	HSD3B1	Body - open sea	FALSE	No
cg05608261	0.336631	1.67887	0.0381862	0.761026	1.70174e-05	0.0114564	UBASH3B	Body - open sea	FALSE	No
cg11847468	-0.678371	-3.0855	-0.0529554	0.110013	1.71193e-05	0.0115062	KLF6	Body - shore	FALSE	No
cg25318189	-0.309468	-2.27384	-0.0345214	0.172461	1.72366e-05	0.0115509	GNA12	Body - shelf	TRUE	No
cg15879228	-0.296058	-0.882309	-0.0384581	0.352189	1.72421e-05	0.0115509	TMC1	TSS1500 - open sea	FALSE	No
cg26568031	-0.403185	-0.769361	-0.0761201	0.370936	1.73329e-05	0.0115928	MIR107	IGR - open sea	TRUE	No
cg12126038	-0.495617	-3.14704	-0.0334927	0.103402	1.74528e-05	0.0116342	EAPP	IGR - open sea	TRUE	No
cg06856735	0.368406	2.87429	0.0217941	0.879077	1.74628e-05	0.0116342	TBC1D16	Body - island	FALSE	Yes
cg22695637	-0.541794	1.57595	-0.0908355	0.744754	1.74999e-05	0.0116342	CLLU1OS	IGR - open sea	TRUE	No
cg20970886	-0.395594	0.199876	-0.0920183	0.534146	1.75588e-05	0.0116342	C3orf59, MB21D2	Body - open sea, Body - open sea	TRUE	No
cg04084026	-0.342505	-0.374932	-0.0707569	0.435879	1.75766e-05	0.0116342	KIFC3	TSS1500 - shelf	FALSE	No
cg25659902	0.257947	1.05832	0.0315725	0.675178	1.76205e-05	0.0116342	KIAA1949, PPP1R18	Body - shelf, Body - shelf	FALSE	Yes
cg16552271	0.371187	2.51398	0.0137729	0.850122	1.76538e-05	0.0116342	KIAA1026	Body - open sea	FALSE	No
cg14582550	0.390715	1.80225	0.0385486	0.775913	1.76611e-05	0.0116342	C9orf3	Body - open sea	TRUE	No
cg05733497	0.549409	2.81506	0.038616	0.873155	1.76641e-05	0.0116342	ABLIM2	3'UTR - open sea	FALSE	Yes
cg13705830	0.292051	1.91174	0.0209228	0.789443	1.77016e-05	0.0116342	GAS1	IGR - open sea	TRUE	No
cg21211645	0.358573	1.88913	0.0400016	0.786206	1.7716e-05	0.0116342	LARS2	3'UTR - open sea	FALSE	No
cg12426293	-0.281377	-0.64181	-0.0492635	0.39102	1.77559e-05	0.0116342	RAB12	Body - shelf	FALSE	No
cg00158683	0.239348	0.813378	0.0305237	0.637025	1.78266e-05	0.0116342	COL7A1	TSS200 - island	TRUE	Yes
cg17499941	0.2771	1.07809	0.037076	0.678063	1.78315e-05	0.0116342	LOC645323	Body - shore	FALSE	No
cg26366091	-0.545708	-0.685617	-0.0878159	0.385041	1.78417e-05	0.0116342	CHI3L2	TSS200 - open sea	FALSE	No
cg07942687	0.351679	2.03601	0.0182707	0.803117	1.7848e-05	0.0116342	C16orf91	Body - shore	FALSE	No
cg05978306	0.365286	2.63086	0.0311341	0.859778	1.79547e-05	0.0116852	MYO1C	Body - shore	FALSE	No
cg15190834	0.36973	2.47211	0.0229528	0.846357	1.80163e-05	0.0116906	BMPER	Body - open sea	TRUE	No
cg20302069	0.220691	0.65945	0.0240898	0.612144	1.80199e-05	0.0116906	AGAP1	Body - open sea	FALSE	No
cg06480942	-0.491425	-0.272106	-0.100664	0.453661	1.81099e-05	0.0117304	STX1A	Body - shelf	FALSE	No
cg17545399	-0.329493	-0.670751	-0.0661109	0.386588	1.82095e-05	0.0117583	FRMPD2	Body - open sea	TRUE	No
cg12662084	0.323097	3.092	0.0181612	0.894345	1.82644e-05	0.0117583	KIF13A	Body - open sea	TRUE	No
cg02061173	0.411516	1.84417	0.0414216	0.78069	1.8265e-05	0.0117583	LHFPL2	Body - shore	TRUE	No
cg11650460	0.383895	0.854251	0.0557794	0.642935	1.82728e-05	0.0117583	RAB35	Body - shore	TRUE	No
cg11958827	0.293861	1.4479	0.0349952	0.731054	1.82962e-05	0.0117583	ST3GAL3	Body - open sea	TRUE	No
cg25386194	0.443009	4.14243	0.00466595	0.945675	1.83428e-05	0.0117699	PSPN	1stExon - shelf	FALSE	No
cg13026729	-0.40202	-2.82263	-0.0323167	0.12539	1.83802e-05	0.0117714	EZR	TSS1500 - island	FALSE	No
cg10535500	0.266027	1.42476	0.0178081	0.728162	1.84026e-05	0.0117714	SYNGAP1	Body - shelf	FALSE	Yes
cg17474524	0.228859	0.056824	0.0417481	0.509815	1.8474e-05	0.0117986	PTK6	TSS200 - shore	TRUE	Yes
cg17659300	0.290167	1.36622	0.0374311	0.719815	1.85025e-05	0.0117986	C12orf75	IGR - open sea	TRUE	No
cg06250720	-0.371158	-0.654609	-0.0555598	0.389135	1.85535e-05	0.0117994	CALML3	IGR - open sea	FALSE	No
cg12332902	0.238828	0.899793	0.0267839	0.650763	1.85894e-05	0.0117994	ZAP70	TSS200 - open sea	FALSE	No
cg12601909	0.269746	1.9232	0.0226549	0.790813	1.86625e-05	0.0117994	TOLLIP	Body - open sea	FALSE	No
cg20083497	-0.389461	1.25355	-0.0515685	0.703297	1.8675e-05	0.0117994	MBD3	Body - shore	FALSE	No
cg08639379	0.253651	2.47985	0.0101243	0.847592	1.86833e-05	0.0117994	F3	IGR - open sea	TRUE	No
cg13173552	0.30203	1.96649	0.0249033	0.795583	1.87048e-05	0.0117994	FBLIM1	1stExon - open sea	FALSE	No
cg05302095	-0.355067	-1.86985	-0.0348969	0.215872	1.8741e-05	0.0117994	TSKU	IGR - open sea	TRUE	No
cg26590603	0.449415	2.60488	0.0336182	0.857201	1.8741e-05	0.0117994	C6orf154, LRRC73	TSS200 - island, TSS200 - island	FALSE	No
cg15262516	-0.56443	-3.19985	-0.0480086	0.101921	1.87623e-05	0.0117994	COL4A1, COL4A2	Body - shore, TSS1500 - shore	FALSE	No
cg12208770	0.226682	1.227	0.0267656	0.700318	1.88245e-05	0.0118204	TMEM88B	1stExon - island	FALSE	No
cg08998657	-0.402922	-1.14806	-0.0727791	0.312694	1.88912e-05	0.0118215	GPT2	IGR - open sea	TRUE	No
cg08587534	0.330046	1.96246	0.0262387	0.794999	1.89119e-05	0.0118215	GNAS	TSS1500 - shore	TRUE	Yes
cg02570920	0.332271	1.35943	0.036532	0.718753	1.89126e-05	0.0118215	PTBP2	IGR - open sea	TRUE	No
cg22535163	0.359344	2.75098	0.0273902	0.86956	1.89953e-05	0.0118422	PRDM8	IGR - open sea	TRUE	No
cg25930591	0.345104	0.667793	0.0329143	0.613219	1.90131e-05	0.0118422	DLX6AS, DLX6-AS1	Body - shelf, Body - shelf	FALSE	No
cg25154801	0.211727	0.93947	0.0182431	0.657058	1.90323e-05	0.0118422	ANK1	TSS1500 - island	TRUE	Yes
cg12351042	0.309144	1.86856	0.0206257	0.78432	1.90709e-05	0.011843	OR2B2	1stExon - open sea	FALSE	No
cg21207636	0.284199	3.49709	0.00804642	0.918283	1.90912e-05	0.011843	SLC45A4	Body - shore	FALSE	No
cg09163720	0.429975	2.01054	0.041116	0.799567	1.91373e-05	0.0118537	INPP5A	Body - open sea	FALSE	Yes
cg06161540	0.377367	1.65062	0.0379353	0.757279	1.91947e-05	0.0118714	UBE2I	5'UTR - shore	TRUE	No
cg24749866	0.315129	1.12701	0.045786	0.685121	1.92317e-05	0.0118763	SH3BP4	5'UTR - open sea	TRUE	No
cg20906291	0.255023	1.39392	0.0261447	0.723915	1.92764e-05	0.011886	TFAP2A-AS1	IGR - island	FALSE	Yes
cg07580479	0.339232	3.11262	0.0185884	0.895631	1.94303e-05	0.011963	FOXO3	Body - open sea	TRUE	No
cg08732805	0.362534	1.93781	0.0330727	0.791887	1.94979e-05	0.0119867	ASPSCR1	IGR - shelf	FALSE	Yes
cg12911095	0.384174	1.68088	0.0515017	0.760666	1.95576e-05	0.0120054	LIFR	IGR - open sea	TRUE	No
cg16782719	0.200656	1.18787	0.0268713	0.694666	1.96304e-05	0.0120151	SLC15A4	Body - island	FALSE	Yes
cg04543901	-0.53657	-1.94803	-0.0680182	0.209103	1.9632e-05	0.0120151	AXIN2	IGR - open sea	TRUE	No
cg02052915	0.27743	2.5173	0.0154522	0.8508	1.97007e-05	0.0120392	PRAC1	IGR - shore	TRUE	No
cg14536517	-0.40554	-1.09847	-0.0405618	0.319418	1.9759e-05	0.0120569	GLRX3	IGR - open sea	FALSE	No
cg27122888	0.244929	1.36999	0.0161734	0.720636	1.97934e-05	0.01206	NRXN2	Body - shelf	FALSE	No
cg07462448	0.316047	3.11306	0.0128693	0.895834	1.98278e-05	0.0120631	CASP7	5'UTR - shore	FALSE	No
cg14173033	0.270558	2.76368	0.0158355	0.871168	1.98973e-05	0.0120798	FOXK2	Body - shore	FALSE	Yes
cg18561261	-0.67731	-1.41125	-0.10913	0.278481	1.99186e-05	0.0120798	LMOD2	IGR - open sea	TRUE	No
cg06941429	-0.397562	-2.03075	-0.0323311	0.197865	1.99436e-05	0.0120798	LRIG3	IGR - open sea	TRUE	No
cg16405166	-0.630444	-3.88985	-0.0233673	0.065145	2.00347e-05	0.012105	COL4A2	Body - shore	FALSE	No
cg02112681	0.530842	3.9077	0.0203685	0.936099	2.00441e-05	0.012105	C7orf50	Body - island	FALSE	No
cg04863713	-0.428426	-3.95651	-0.015358	0.0613935	2.02597e-05	0.0122024	ADAMTSL4	TSS1500 - shore	FALSE	No
cg25007705	0.27668	0.662923	0.0236411	0.612593	2.02649e-05	0.0122024	ECE1	Body - open sea	TRUE	No
cg03259212	0.319302	1.54032	0.032809	0.743316	2.03391e-05	0.0122292	AMOTL1	3'UTR - open sea	TRUE	No
cg01089639	0.240437	1.19148	0.0276558	0.695094	2.06929e-05	0.0123636	JAK3	TSS1500 - shore	TRUE	No
cg02027979	0.295665	2.14757	0.0199055	0.815242	2.0698e-05	0.0123636	NXF1	3'UTR - shelf	FALSE	No
cg03654273	0.266227	0.822337	0.0335303	0.63837	2.07301e-05	0.0123636	CAPZB	Body - open sea	TRUE	No
cg02029843	0.5885	2.43502	0.0470402	0.841067	2.07307e-05	0.0123636	NEDD9	Body - open sea	TRUE	No
cg23029021	0.259724	0.858461	0.0373802	0.644104	2.07905e-05	0.0123636	SIGIRR	1stExon - shore	FALSE	Yes
cg22120446	0.254557	0.32417	0.0254067	0.555799	2.07924e-05	0.0123636	FOXL2	IGR - shore	FALSE	No
cg12754854	0.362856	2.32976	0.0215243	0.833171	2.07925e-05	0.0123636	PHYHD1	TSS1500 - open sea	FALSE	No
cg19627034	0.2261	1.22329	0.0268052	0.699786	2.08213e-05	0.0123636	CSF1	IGR - open sea	TRUE	No
cg13589810	-0.237881	-1.10695	-0.0476474	0.317749	2.08752e-05	0.0123636	TMEM45B	IGR - open sea	FALSE	Yes
cg26922780	0.424229	2.70832	0.0200621	0.866164	2.08816e-05	0.0123636	RNF166	Body - shelf	FALSE	No
cg25487404	-0.435139	-4.51244	-0.00757632	0.042504	2.10274e-05	0.0123636	ZNF703	TSS1500 - island	FALSE	No
cg15293063	0.302313	2.53095	0.0157255	0.851905	2.10373e-05	0.0123636	2017-09-09	5'UTR - open sea	TRUE	No
cg20566897	0.368463	1.79217	0.0375415	0.774808	2.11001e-05	0.0123636	IFITM1	TSS1500 - shelf	FALSE	Yes
cg26787199	-0.400544	-1.27851	-0.0705699	0.293787	2.11015e-05	0.0123636	SYNGR3	3'UTR - shore	FALSE	No
cg08792314	-0.62493	-3.28421	-0.0537054	0.0979792	2.11222e-05	0.0123636	COASY	5'UTR - island	FALSE	Yes
cg23164054	0.305396	1.32058	0.0399114	0.713322	2.11463e-05	0.0123636	SPRED1	Body - open sea	TRUE	No
cg18166915	0.294337	2.78914	0.0161426	0.873058	2.11553e-05	0.0123636	CD200R1	TSS1500 - open sea	FALSE	No
cg27058077	0.23193	1.32651	0.0267143	0.714546	2.12405e-05	0.0123636	LINC00862	IGR - open sea	TRUE	No
cg10024094	0.268411	2.49242	0.0145346	0.848607	2.12406e-05	0.0123636	ABR	Body - island	FALSE	No
cg05470166	-0.245687	-2.0403	-0.0358793	0.196458	2.12559e-05	0.0123636	HRCT1	TSS1500 - open sea	FALSE	No
cg11084269	0.251096	2.28442	0.0165776	0.829262	2.13133e-05	0.0123636	C10orf91	IGR - open sea	FALSE	No
cg04577249	-0.484605	-1.05422	-0.0843728	0.327226	2.13157e-05	0.0123636	DUSP1	IGR - shelf	FALSE	No
cg10502150	0.284928	1.53857	0.0308031	0.74328	2.13338e-05	0.0123636	ODF4	TSS1500 - open sea	TRUE	No
cg13781414	0.356839	1.92245	0.0328782	0.790113	2.13451e-05	0.0123636	NACC2	5'UTR - open sea	TRUE	No
cg06419268	0.403574	1.72817	0.0393873	0.766825	2.13542e-05	0.0123636	MAPKAPK2	Body - open sea	TRUE	No
cg21578195	0.204045	0.679975	0.0391109	0.615414	2.13881e-05	0.0123636	PTK6	TSS200 - shore	FALSE	Yes
cg19499884	0.327062	1.07914	0.0431363	0.677988	2.14135e-05	0.0123636	LZTS2	5'UTR - shore	FALSE	Yes
cg08108321	-0.808195	-4.23418	-0.0382391	0.0552281	2.14391e-05	0.0123636	COASY	TSS200 - shore	FALSE	Yes
cg03500164	-0.35188	-0.936166	-0.0451148	0.343991	2.1462e-05	0.0123636	LOC645638	IGR - shelf	FALSE	No
cg13215995	0.276131	1.33487	0.0306974	0.715567	2.14866e-05	0.0123636	HEXIM1	IGR - island	FALSE	No
cg24950402	0.328578	1.78416	0.0365616	0.773987	2.14959e-05	0.0123636	STAT5A	Body - shelf	FALSE	No
cg22158051	0.329558	0.89412	0.0415881	0.649542	2.15793e-05	0.0123724	HMHB1	IGR - open sea	TRUE	No
cg01403844	0.330747	2.42469	0.0183629	0.842219	2.16145e-05	0.0123724	TMBIM4	TSS1500 - shore	FALSE	No
cg19734190	0.287164	3.01814	0.0115942	0.889669	2.16533e-05	0.0123724	TBC1D14	Body - open sea	TRUE	No
cg22025454	0.291153	1.89321	0.020644	0.787291	2.16807e-05	0.0123724	MRPL23-AS1	IGR - open sea	FALSE	No
cg10008445	-0.548961	-1.72297	-0.0688278	0.235489	2.16888e-05	0.0123724	OBFC1	IGR - open sea	TRUE	No
cg26986871	0.348899	2.36103	0.0296849	0.835971	2.17332e-05	0.0123724	KLRC4-KLRK1	IGR - open sea	FALSE	No
cg03752885	-0.556058	-0.325836	-0.104501	0.444971	2.17373e-05	0.0123724	DAPK3	1stExon - shore	FALSE	Yes
cg21739816	0.283893	1.4286	0.0385318	0.728348	2.1768e-05	0.0123724	ADRA2C	IGR - shore	FALSE	Yes
cg25232795	0.341175	1.33337	0.0389093	0.715026	2.17824e-05	0.0123724	SLC36A1	Body - open sea	TRUE	No
cg02730055	0.349418	1.96866	0.048119	0.794881	2.18787e-05	0.0124099	IFT140, TMEM204	Body - shore, Body - shore	FALSE	No
cg00863661	0.309878	1.48833	0.0364643	0.736432	2.19391e-05	0.012425	LMF1	Body - shore	FALSE	No
cg24699271	0.331655	2.05281	0.0248953	0.804979	2.20133e-05	0.012425	ITPR1	Body - open sea	TRUE	No
cg06269559	-0.3044	-0.476036	-0.0663679	0.418782	2.2024e-05	0.012425	NBAS	IGR - open sea	TRUE	No
cg14170787	-0.401234	-2.05314	-0.0494869	0.196129	2.20262e-05	0.012425	AKAP2, PALM2-AKAP2	Body - open sea, Body - open sea	TRUE	No
cg12020396	0.238379	0.498083	0.0295536	0.585278	2.21482e-05	0.0124767	EPS8L1	Body - island	FALSE	No
cg01362115	0.216894	1.63986	0.0181671	0.756746	2.22263e-05	0.0125035	MAP2K5	Body - open sea	TRUE	No
cg11250194	0.369093	1.53437	0.0343331	0.742345	2.22828e-05	0.0125181	FADS2	Body - open sea	TRUE	No
cg06967016	0.244194	3.16724	0.00835001	0.899513	2.23295e-05	0.0125272	MFN2	TSS1500 - shore	FALSE	No
cg05519310	0.445999	3.23006	0.0238119	0.902375	2.24437e-05	0.0125741	PC, LRFN4	Body - island, Body - island	FALSE	No
cg10317445	0.622303	3.71515	0.0293464	0.9268	2.25133e-05	0.0125824	NADK	Body - island	FALSE	No
cg03055158	0.296263	2.38944	0.0298445	0.838832	2.25464e-05	0.0125824	ARHGEF2	3'UTR - shelf	FALSE	No
cg04126956	0.334868	2.43596	0.0259996	0.843104	2.25504e-05	0.0125824	TRAPPC9	Body - open sea	TRUE	No
cg01498700	0.216935	1.77953	0.01222	0.774117	2.26328e-05	0.0126112	CTRB2	5'UTR - open sea	FALSE	No
cg19632574	-0.424234	-4.21479	-0.0136625	0.051877	2.27128e-05	0.0126351	PAFAH2	5'UTR - shore	FALSE	No
cg00388871	0.380874	1.53121	0.0312726	0.741927	2.27843e-05	0.0126351	DNAJC5	5'UTR - shelf	FALSE	No
cg15667495	-0.746572	-2.38315	-0.0898486	0.168317	2.28592e-05	0.0126351	MLX	Body - island	FALSE	Yes
cg06708315	0.301555	1.31496	0.0389411	0.712554	2.28807e-05	0.0126351	SAP30BP	Body - open sea	TRUE	No
cg18502617	0.236045	0.624945	0.0363373	0.606349	2.29028e-05	0.0126351	KCNK4, C11orf20, TEX40	3'UTR - island, TSS1500 - island, TSS1500 - island	FALSE	No
cg18562578	0.465216	1.71744	0.0463039	0.765042	2.29213e-05	0.0126351	WNT5A	Body - island	FALSE	Yes
cg06865036	0.288885	1.63761	0.0302467	0.756113	2.29851e-05	0.0126351	CDKN2D, KRI1	Body - shore, TSS1500 - shore	TRUE	No
cg02273392	-0.6628	-4.54706	-0.0217858	0.0431726	2.30047e-05	0.0126351	SERPINE1	5'UTR - open sea	FALSE	No
cg11057378	-0.407603	-2.92362	-0.0304355	0.117903	2.30383e-05	0.0126351	PPIF	TSS200 - shore	FALSE	No
cg18696027	0.33487	2.91302	0.0206395	0.882003	2.30438e-05	0.0126351	B2M	TSS1500 - shore	FALSE	No
cg14502606	-1.25557	-3.96988	-0.0747966	0.0738648	2.30737e-05	0.0126351	MLX	TSS200 - island	FALSE	No
cg01723031	-0.420578	0.137616	-0.0762486	0.523567	2.30907e-05	0.0126351	TBC1D1	Body - shelf	FALSE	No
cg09694300	0.286241	0.845687	0.0346062	0.642065	2.30937e-05	0.0126351	SCHIP1	Body - open sea	TRUE	No
cg22060367	-0.36849	-0.605682	-0.0605572	0.397234	2.31316e-05	0.0126351	TANK	IGR - open sea	TRUE	No
cg00872683	-0.182852	-0.952798	-0.0273462	0.340856	2.31372e-05	0.0126351	MIR4802	IGR - open sea	TRUE	No
cg02376834	-0.383382	-4.00786	-0.0156327	0.0593264	2.32376e-05	0.0126731	LARP1	Body - shore	FALSE	No
cg15694605	0.384352	-0.105507	0.0257591	0.481818	2.33091e-05	0.0126953	MIR4254	IGR - island	FALSE	No
cg03601516	0.277225	3.79798	0.012716	0.932475	2.34218e-05	0.0127241	PTPRG	Body - shore	FALSE	No
cg21166916	0.220445	1.10143	0.0206872	0.681831	2.34286e-05	0.0127241	TNFRSF13C	IGR - shore	FALSE	No
cg10668363	-0.717601	0.303467	-0.158922	0.550347	2.3455e-05	0.0127241	ZNF175	Body - shelf	FALSE	No
cg18519072	-0.319014	-1.02256	-0.0534007	0.330731	2.35278e-05	0.0127434	MIR217	IGR - open sea	TRUE	No
cg10460657	0.253107	1.41341	0.0263398	0.726591	2.3578e-05	0.0127434	FOXK2	3'UTR - shore	FALSE	No
cg19731541	0.286179	1.65962	0.0319768	0.758884	2.35838e-05	0.0127434	NRP2	Body - shelf	TRUE	No
cg25652742	0.305528	1.0281	0.029048	0.670456	2.37031e-05	0.0127833	HDAC4	Body - shore	FALSE	No
cg08606497	-0.334473	-1.19696	-0.0667364	0.305193	2.3749e-05	0.0127833	ZNF395	TSS1500 - shore	FALSE	No
cg08946161	-0.414692	-0.183793	-0.0884834	0.468556	2.37509e-05	0.0127833	CMIP	Body - shelf	TRUE	No
cg07187503	-0.287987	-0.739991	-0.0488206	0.375038	2.37821e-05	0.0127833	MIR1237	IGR - open sea	FALSE	No
cg00330958	0.253035	1.67651	0.0250307	0.761221	2.38905e-05	0.0128248	CSRNP1	Body - shore	FALSE	No
cg02852398	-0.26606	-1.46126	-0.0320078	0.267	2.39836e-05	0.0128271	RP11-465B22.5	IGR - open sea	FALSE	No
cg16212453	0.403871	2.02878	0.0361677	0.801806	2.40305e-05	0.0128271	WBSCR28	IGR - open sea	TRUE	No
cg02815014	0.230202	1.31695	0.0230708	0.71324	2.40993e-05	0.0128271	PLEKHM3	Body - shelf	TRUE	No
cg14025883	-0.628341	1.62277	-0.0884674	0.750555	2.41132e-05	0.0128271	C9orf46, PLGRKT	5'UTR - shore, 5'UTR - shore	FALSE	No
cg07663765	-0.42601	1.31983	-0.0730951	0.711847	2.41235e-05	0.0128271	KIAA1609, TLDC1	TSS1500 - shore, TSS1500 - shore	FALSE	No
cg10492999	0.369133	1.72316	0.0211163	0.766559	2.4144e-05	0.0128271	CLDN9	1stExon - island	FALSE	No
cg16667189	0.295081	1.48729	0.0355908	0.736341	2.41569e-05	0.0128271	PCDH1	IGR - open sea	TRUE	No
cg15842568	0.332013	2.50218	0.0307768	0.848889	2.41604e-05	0.0128271	ZBTB7A	IGR - island	TRUE	No
cg01232907	-0.404791	-4.70095	-0.00739744	0.0375546	2.41758e-05	0.0128271	CRELD2	IGR - island	FALSE	No
cg08203210	-0.473275	-1.17995	-0.0694213	0.308095	2.42109e-05	0.0128291	HIST1H1E	IGR - shelf	FALSE	No
cg11747022	-0.420776	0.438931	-0.071795	0.574797	2.42438e-05	0.01283	ZNF554	IGR - shelf	FALSE	No
cg13739115	0.329928	1.9539	0.0187454	0.79406	2.43263e-05	0.0128571	GRK5	Body - open sea	TRUE	No
cg16963138	-0.276617	-0.781161	-0.0409687	0.368273	2.43754e-05	0.0128633	2017-03-10	TSS1500 - shore	FALSE	No
cg20687616	0.320042	1.4361	0.0304066	0.72943	2.44008e-05	0.0128633	PPAP2B	IGR - open sea	TRUE	No
cg15512156	-0.526072	-0.625801	-0.0826931	0.394574	2.44647e-05	0.0128686	CAMSAP3	IGR - shelf	FALSE	No
cg20873136	0.280399	1.86855	0.0255937	0.784404	2.44735e-05	0.0128686	HS6ST1	Body - open sea	TRUE	No
cg04314218	-0.478647	-4.88998	-0.0107499	0.0334015	2.45515e-05	0.0128728	HYI	5'UTR - island	FALSE	No
cg12508655	-0.49451	-0.750629	-0.109058	0.37511	2.45761e-05	0.0128728	ZNF366	5'UTR - open sea	TRUE	No
cg00822797	-0.464224	1.16952	-0.0810575	0.689903	2.45779e-05	0.0128728	KRT80	IGR - open sea	TRUE	No
cg13920090	0.301181	1.07038	0.0347845	0.676845	2.46069e-05	0.0128728	AHDC1	3'UTR - shelf	TRUE	No
cg09695851	0.449756	4.15603	0.00860452	0.946201	2.47662e-05	0.0129397	ZZEF1	IGR - island	TRUE	No
cg26316599	-0.241141	-0.617241	-0.0470524	0.395017	2.48174e-05	0.01295	ATP6V0E1	3'UTR - open sea	TRUE	No
cg08529267	0.229155	2.00835	0.0144132	0.800551	2.49321e-05	0.0129677	ACOX3	Body - shelf	TRUE	No
cg22654940	0.492913	4.78711	0.014206	0.964001	2.49401e-05	0.0129677	SPTBN1	Body - shore	FALSE	No
cg16437087	-0.278006	-0.901839	-0.0366719	0.349065	2.49461e-05	0.0129677	HES1	IGR - shelf	FALSE	No
cg16573957	-0.37778	-0.346618	-0.0840859	0.44081	2.52097e-05	0.0130881	HR	IGR - shelf	FALSE	No
cg18097277	0.232346	0.547185	0.0373113	0.593461	2.52773e-05	0.0131066	IL16	Body - open sea	FALSE	No
cg02988947	0.27378	1.25315	0.0281911	0.703965	2.5519e-05	0.0132026	LIMD2	TSS1500 - shore	FALSE	No
cg16571836	0.322877	2.53587	0.0203656	0.852194	2.55293e-05	0.0132026	ZNF710	5'UTR - open sea	TRUE	No
cg05220090	0.263772	3.09641	0.0147464	0.894849	2.55588e-05	0.0132026	CNN2	Body - island	FALSE	No
cg21642988	0.341011	1.94482	0.0203295	0.792956	2.55967e-05	0.0132056	DNAJA4	TSS200 - shore	TRUE	No
cg18591136	-0.427185	-0.189673	-0.0631995	0.467433	2.56838e-05	0.0132339	RGS10	Body - open sea	TRUE	No
cg16708012	0.285233	1.46917	0.0177786	0.73411	2.57345e-05	0.0132434	TMEM119	TSS1500 - open sea	FALSE	No
cg23677712	0.323456	3.0611	0.00997124	0.892421	2.58063e-05	0.0132473	IAH1	Body - shelf	FALSE	No
cg01097872	-0.238622	-0.522619	-0.0402631	0.410657	2.58328e-05	0.0132473	OVOL1	Body - open sea	FALSE	No
cg01448132	0.265266	1.65205	0.0211555	0.758117	2.58694e-05	0.0132473	LAT	5'UTR - open sea	FALSE	Yes
cg17731470	0.24205	1.51705	0.0365683	0.740412	2.5871e-05	0.0132473	C6orf25	Body - shore	FALSE	Yes
cg20827629	0.285611	2.84215	0.0154765	0.877092	2.60946e-05	0.0133451	EGLN1	3'UTR - open sea	FALSE	No
cg18313182	-0.298521	-0.786866	-0.046064	0.367461	2.61943e-05	0.0133461	PNPLA2	1stExon - shore	FALSE	No
cg18080303	0.279942	1.40961	0.0276318	0.725976	2.62069e-05	0.0133461	LAMA4	TSS1500 - shore	FALSE	Yes
cg13555464	-0.269848	-0.457381	-0.0486287	0.421723	2.62711e-05	0.0133461	NFIL3	5'UTR - shore	FALSE	No
cg18584265	-0.521342	0.446755	-0.105621	0.575365	2.62775e-05	0.0133461	SYDE1	Body - shore	FALSE	No
cg27262821	0.279693	1.48602	0.0106122	0.736366	2.62893e-05	0.0133461	SEC1, SEC1P	Body - shore, Body - shore	TRUE	No
cg13511324	0.399795	3.27511	0.0253107	0.9051	2.62916e-05	0.0133461	C14orf153, APOPT1	3'UTR - open sea, 3'UTR - open sea	FALSE	No
cg01588592	0.223979	2.27219	0.01613	0.828133	2.63295e-05	0.0133489	ETV3L	1stExon - open sea	FALSE	No
cg16804825	-0.431974	0.939315	-0.0707657	0.655775	2.63978e-05	0.0133623	GSE1	IGR - shelf	FALSE	No
cg09436767	0.225363	0.863666	0.0209213	0.645111	2.64292e-05	0.0133623	EIF4G1	Body - shore	FALSE	Yes
cg18965980	0.374081	1.89787	0.0313368	0.787332	2.64631e-05	0.0133623	RPTOR	Body - shore	TRUE	No
cg05199874	0.335079	1.28005	0.0452002	0.707365	2.64862e-05	0.0133623	WEE1	IGR - open sea	TRUE	No
cg20889445	-0.458315	1.30023	-0.0853172	0.708342	2.65263e-05	0.0133661	TCTN1	IGR - open sea	TRUE	No
cg26345142	-0.277082	-0.912856	-0.0373924	0.347357	2.6562e-05	0.0133677	SVOP	3'UTR - open sea	FALSE	No
cg18299670	0.361948	2.99139	0.0232333	0.887308	2.66223e-05	0.0133817	AGPAT4	3'UTR - open sea	FALSE	No
cg00256074	0.368636	1.91465	0.0294674	0.789329	2.66743e-05	0.0133871	MYLPF	5'UTR - shelf	FALSE	No
cg09412490	-0.398841	-1.44329	-0.057276	0.270528	2.66982e-05	0.0133871	NKAIN1	IGR - open sea	TRUE	No
cg08761535	-0.297516	-1.24231	-0.0413043	0.297849	2.69072e-05	0.0134564	ZNRF1	Body - open sea	TRUE	No
cg24327132	0.312926	1.312	0.0225316	0.712226	2.69112e-05	0.0134564	PKM2, PKM	5'UTR - shore, 5'UTR - shore	FALSE	No
cg05347925	-0.347479	-0.715855	-0.061884	0.379218	2.69348e-05	0.0134564	RP11-425I13.3	IGR - shore	TRUE	No
cg08807414	0.216417	0.955397	0.0316804	0.659451	2.69714e-05	0.0134583	GSE1	IGR - open sea	TRUE	No
cg13743251	-0.448739	-1.40055	-0.0605692	0.276576	2.70148e-05	0.013463	NALCN	Body - open sea	TRUE	No
cg25637226	0.233788	1.64274	0.0296735	0.756905	2.70465e-05	0.013463	CARS2	Body - shelf	TRUE	No
cg24943405	0.344634	2.27865	0.0216985	0.828275	2.70972e-05	0.013472	PREP	IGR - open sea	TRUE	No
cg01461514	-0.301245	-0.512487	-0.0563948	0.412572	2.73029e-05	0.0135578	EGFR	Body - open sea	TRUE	No
cg13613180	0.341686	2.62479	0.0240503	0.85959	2.7429e-05	0.013604	XRRA1	Body - open sea	TRUE	No
cg02244431	0.391818	2.63581	0.0248291	0.860291	2.75498e-05	0.0136474	AGAP1	Body - open sea	TRUE	No
cg17702388	0.572067	2.69651	0.031299	0.864023	2.76406e-05	0.0136669	EPS15L1	IGR - island	FALSE	Yes
cg15204861	0.268699	0.913774	0.0313553	0.652855	2.76557e-05	0.0136669	CRYAB, HSPB2	TSS1500 - open sea, TSS200 - open sea	TRUE	No
cg12191422	-0.329415	-2.72638	-0.0257971	0.132231	2.782e-05	0.013706	PDCD4	TSS1500 - shore	FALSE	No
cg24416660	0.326656	1.87501	0.0242872	0.784998	2.78324e-05	0.013706	TRIM47	IGR - open sea	TRUE	No
cg23839159	0.304724	1.4223	0.0327589	0.727571	2.78684e-05	0.013706	CCDC23, ERMAP	Body - shore, TSS1500 - shore	FALSE	No
cg04118102	-0.377257	-0.58947	-0.0721095	0.400124	2.78806e-05	0.013706	ADORA2B	IGR - shelf	FALSE	No
cg10206933	0.262315	1.41063	0.0265065	0.726185	2.79017e-05	0.013706	BNIP3	Body - open sea	TRUE	No
cg03775123	-0.282683	-1.02055	-0.0398125	0.330729	2.80059e-05	0.0137407	ANKDD1A	Body - open sea	FALSE	No
cg24804060	0.256012	1.15876	0.0287709	0.69023	2.80594e-05	0.0137479	XYLT2	Body - shore	FALSE	No
cg24722348	0.197332	0.501578	0.0257961	0.58592	2.80964e-05	0.0137479	ALPL	Body - open sea	TRUE	No
cg13394864	-0.272026	-0.783916	-0.0443443	0.367875	2.8121e-05	0.0137479	FAM178B	1stExon - open sea	TRUE	No
cg00021275	0.295559	2.36167	0.0245359	0.836396	2.82315e-05	0.0137832	MIR4783	IGR - shelf	FALSE	No
cg03002526	-0.291281	0.684292	-0.037259	0.616014	2.82936e-05	0.0137832	HACE1	Body - open sea	TRUE	No
cg22580512	0.337183	1.59289	0.03352	0.75014	2.82937e-05	0.0137832	NCOR2	5'UTR - shore	FALSE	No
cg13619670	-0.358561	1.40682	-0.0689125	0.724154	2.83333e-05	0.0137861	MIR3610	IGR - open sea	TRUE	No
cg01510388	0.368798	1.37215	0.0397408	0.720324	2.83927e-05	0.0137987	CYP7B1	TSS1500 - island	FALSE	No
cg09690072	0.258193	1.19426	0.025494	0.695462	2.84775e-05	0.0138004	CACNB1	IGR - shelf	FALSE	No
cg08023442	-0.554038	-1.67449	-0.053141	0.24099	2.85249e-05	0.0138004	ARPP21	IGR - open sea	TRUE	No
cg02332766	0.339627	1.25769	0.034449	0.704338	2.85369e-05	0.0138004	GTF2A1	Body - open sea	TRUE	No
cg09179691	0.311043	1.70181	0.0359368	0.763986	2.85638e-05	0.0138004	DLGAP4	Body - open sea	FALSE	No
cg20023712	0.300789	2.17618	0.0317162	0.817884	2.85643e-05	0.0138004	LRRFIP1	Body - open sea	FALSE	No
cg19674091	-0.903795	-0.46666	-0.205892	0.425003	2.86972e-05	0.0138441	IDH2	Body - shore	TRUE	No
cg00203564	-0.365174	-0.959553	-0.0549169	0.340569	2.87222e-05	0.0138441	TBL1XR1	IGR - open sea	TRUE	No
cg24747122	-0.624122	-1.72376	-0.0938937	0.237504	2.87625e-05	0.0138473	GNA13	TSS1500 - shore	FALSE	No
cg22827324	-0.380139	0.299079	-0.0661878	0.551222	2.88601e-05	0.013878	LTBP1	Body - open sea	FALSE	No
cg17760049	0.500925	2.56649	0.0315917	0.853745	2.89038e-05	0.0138813	FOXK1	Body - open sea	FALSE	No
cg04850961	-0.297433	-3.92647	-0.0116939	0.0621964	2.89347e-05	0.0138813	NHSL1	TSS200 - open sea	FALSE	No
cg25937064	0.453471	2.37578	0.0376651	0.836647	2.89778e-05	0.0138851	TULP1	Body - open sea	TRUE	No
cg04147875	0.284463	2.20378	0.0270456	0.820907	2.90101e-05	0.0138851	IFT140, TMEM204	Body - shore, Body - shore	FALSE	No
cg19923360	0.295218	1.48721	0.0215618	0.736493	2.90817e-05	0.0139032	TMEM50A	Body - shore	FALSE	No
cg14716058	0.32558	2.14362	0.0207858	0.814675	2.91396e-05	0.0139097	TANC1	Body - open sea	TRUE	No
cg22704163	0.33286	2.89401	0.0236709	0.880515	2.91631e-05	0.0139097	GPR176	IGR - open sea	TRUE	No
cg17713161	0.345357	2.10636	0.0306629	0.810524	2.93103e-05	0.0139637	C17orf28, HID1	Body - open sea, Body - open sea	FALSE	No
cg20981184	0.301843	1.76044	0.0252838	0.771429	2.94071e-05	0.0139936	SNHG10	IGR - shelf	FALSE	No
cg14556677	0.27622	1.21994	0.0386756	0.699007	2.94529e-05	0.0139991	NEK6	TSS1500 - open sea	TRUE	No
cg16273943	0.324108	1.79143	0.0242984	0.7751	2.95096e-05	0.0140099	WHSC1L1	Body - open sea	FALSE	Yes
cg01422243	0.281358	1.66177	0.0265259	0.759244	2.95845e-05	0.0140292	LOC100499489	IGR - shore	FALSE	No
cg23738760	0.285925	2.68113	0.0181816	0.864531	2.96398e-05	0.0140375	ETV6	Body - open sea	TRUE	No
cg02801772	0.385371	2.89186	0.0167912	0.880361	2.97588e-05	0.0140375	GNA11	Body - shelf	FALSE	No
cg12898512	-0.500265	0.478604	-0.100748	0.580738	2.97629e-05	0.0140375	TSTD1	Body - shore	FALSE	No
cg10991184	0.389733	2.13632	0.0366081	0.813319	2.97726e-05	0.0140375	PTPRG	Body - open sea	TRUE	No
cg24128590	0.41991	2.37009	0.0262207	0.836643	2.98343e-05	0.0140375	C14orf43, ELMSAN1	3'UTR - shore, 3'UTR - shore	TRUE	No
cg00546117	0.259605	1.22039	0.0276874	0.699262	2.98733e-05	0.0140375	RERE	5'UTR - open sea	TRUE	No
cg11923320	0.348393	1.05383	0.0398878	0.674066	2.98738e-05	0.0140375	FOXD3	IGR - island	TRUE	No
cg23273465	-0.279876	-1.12765	-0.0398438	0.314581	2.98998e-05	0.0140375	CRIM1	Body - shelf	TRUE	No
cg12256856	0.355993	2.90789	0.0143853	0.881648	2.99478e-05	0.0140375	TPCN2	IGR - open sea	FALSE	No
cg18998543	-0.25931	-0.222519	-0.0630863	0.461732	2.99546e-05	0.0140375	GNA12	3'UTR - open sea	FALSE	Yes
cg20576064	-0.395107	-0.265545	-0.0626601	0.454415	2.99779e-05	0.0140375	FAM160B2	Body - shore	FALSE	No
cg11504634	-0.504028	-4.04201	-0.0280285	0.0594881	3.00563e-05	0.0140581	COASY	1stExon - island	FALSE	Yes
cg01132064	0.241672	1.23729	0.0297227	0.701732	3.01647e-05	0.0140928	DGKZ	Body - open sea	FALSE	No
cg17808849	-0.317041	-1.63862	-0.0487188	0.244382	3.02295e-05	0.014106	HERPUD1	TSS1500 - shore	FALSE	No
cg07774251	-0.483615	-1.14577	-0.0818289	0.313657	3.03374e-05	0.014106	EXPH5	Body - open sea	FALSE	No
cg15829423	-0.59765	-0.225143	-0.119067	0.461728	3.03534e-05	0.014106	LRP5	Body - open sea	FALSE	Yes
cg23198623	0.337197	1.47732	0.0400165	0.734735	3.04356e-05	0.014106	BUB1	Body - shelf	FALSE	No
cg11480066	0.300765	1.59969	0.0317184	0.751117	3.04444e-05	0.014106	ANO1	Body - open sea	TRUE	No
cg03416645	0.35487	0.458987	0.0504292	0.578381	3.04452e-05	0.014106	ALCAM	Body - shore	FALSE	No
cg22117825	0.39214	0.370069	0.031968	0.563401	3.04482e-05	0.014106	HAND2	IGR - shore	FALSE	No
cg21823502	-0.423291	-1.00128	-0.0839264	0.335126	3.04678e-05	0.014106	ANAPC11	Body - shelf	FALSE	No
cg00522231	0.740763	3.5167	0.0356282	0.916256	3.05672e-05	0.0141361	ITGB1BP1	Body - open sea	FALSE	No
cg24055525	-0.294029	-0.555332	-0.0566455	0.405426	3.07802e-05	0.0142065	SRC	TSS200 - shore	FALSE	Yes
cg13514049	-0.444776	-2.03572	-0.0446558	0.198052	3.07887e-05	0.0142065	KLF4	IGR - open sea	TRUE	No
cg12098872	0.621056	-2.11344	0.0658011	0.191812	3.08267e-05	0.0142081	MIR3191	IGR - island	FALSE	No
cg07105596	0.3761	2.1979	0.024432	0.820012	3.1e-05	0.0142107	GNAS	TSS1500 - shore	TRUE	Yes
cg06430102	0.358458	1.36137	0.054284	0.718474	3.10089e-05	0.0142107	SBNO2	Body - shore	FALSE	Yes
cg26140182	-0.448895	0.819687	-0.0702417	0.63702	3.10393e-05	0.0142107	PSG11	5'UTR - open sea	FALSE	No
cg06139614	0.283011	2.74898	0.0192967	0.869902	3.10843e-05	0.0142107	ADCK5	IGR - shore	FALSE	No
cg14055655	0.249964	1.25688	0.0226111	0.704596	3.11051e-05	0.0142107	PRR12	Body - shore	TRUE	No
cg21086153	0.25853	1.62247	0.0267571	0.754295	3.11254e-05	0.0142107	CDC42BPB	Body - shelf	FALSE	No
cg01977473	-0.28872	-0.500135	-0.0564849	0.414615	3.11715e-05	0.0142107	GRAMD3	Body - open sea	FALSE	Yes
cg00691586	0.333567	1.45211	0.0363852	0.73146	3.1175e-05	0.0142107	AKAP13	Body - open sea	TRUE	No
cg05768419	0.289575	2.46068	0.0117866	0.845692	3.11839e-05	0.0142107	GPR52, RABGAP1L	1stExon - open sea, Body - open sea	TRUE	No
cg27328839	-0.454168	0.161481	-0.0749993	0.527681	3.12009e-05	0.0142107	DLG5	Body - open sea	TRUE	No
cg02603876	-0.530791	1.79602	-0.0710622	0.773011	3.1213e-05	0.0142107	FBRS	IGR - open sea	FALSE	No
cg01350190	0.396586	2.21924	0.0307071	0.821959	3.12495e-05	0.0142116	SYN3, TIMP3	Body - shore, TSS1500 - shore	FALSE	No
cg06014958	0.221874	0.266252	0.0315298	0.545912	3.12973e-05	0.0142176	LINC00518	IGR - shore	TRUE	No
cg04092747	0.286805	2.82008	0.0148	0.875426	3.13672e-05	0.0142336	ANKRD45	TSS1500 - shore	FALSE	No
cg16023600	-0.478669	-1.179	-0.0463211	0.307891	3.1437e-05	0.0142437	C5orf46	3'UTR - open sea	TRUE	No
cg22095263	-0.33091	-0.05523	-0.0665937	0.490501	3.14649e-05	0.0142437	DHX8	IGR - open sea	TRUE	No
cg23373640	-0.480137	-2.0233	-0.0469642	0.199537	3.14937e-05	0.0142437	MIR4708	IGR - open sea	TRUE	No
cg04495224	-0.337201	-3.78651	-0.0153855	0.0682548	3.1562e-05	0.0142458	FAM13A	Body - open sea	FALSE	No
cg19784880	0.254539	-0.0734259	0.0250338	0.487302	3.15859e-05	0.0142458	RUFY1	IGR - shore	TRUE	No
cg20366239	0.281666	0.942325	0.0380546	0.657222	3.16023e-05	0.0142458	SAPS2, PPP6R2	Body - shelf, Body - shelf	TRUE	No
cg21785832	0.312484	1.38175	0.0293056	0.721982	3.16481e-05	0.0142508	ASAP2	Body - island	TRUE	Yes
cg04516757	0.380435	1.54276	0.0413277	0.743251	3.17978e-05	0.0143025	POR	Body - open sea	FALSE	No
cg17894293	0.360914	2.53974	0.0318368	0.85203	3.18649e-05	0.0143087	CHMP4B	Body - open sea	FALSE	No
cg16766632	0.249072	0.842856	0.023623	0.641735	3.18813e-05	0.0143087	LRP1	Body - open sea	TRUE	No
cg22690339	0.239697	2.38276	0.0142213	0.838718	3.19479e-05	0.0143218	BTBD9	Body - open sea	TRUE	No
cg20294155	0.228708	3.23458	0.00801218	0.903695	3.20058e-05	0.0143218	PPP2R2D	5'UTR - shore	FALSE	No
cg26504467	0.230586	1.81538	0.0233982	0.778281	3.2047e-05	0.0143218	SOCS1	IGR - open sea	TRUE	No
cg07389611	0.227785	0.648846	0.0256162	0.610369	3.20499e-05	0.0143218	TBX4	Body - shore	TRUE	No
cg20714708	0.403651	2.63517	0.032846	0.859736	3.20915e-05	0.014323	LRRK1	Body - open sea	FALSE	No
cg25652610	0.16959	0.660816	0.0214323	0.612437	3.21468e-05	0.014323	TNFAIP8L1	5'UTR - shelf	FALSE	No
cg27222162	0.446827	2.33326	0.0344561	0.832792	3.21571e-05	0.014323	LOC100129534	IGR - shore	FALSE	No
cg16932017	-0.36099	-2.49976	-0.0289791	0.151353	3.22762e-05	0.0143452	INTS6	TSS1500 - shore	FALSE	No
cg25323497	-0.338961	-1.29012	-0.0516994	0.291356	3.22769e-05	0.0143452	GPR116, ADGRF5	TSS1500 - open sea, TSS1500 - open sea	FALSE	No
cg18062721	0.50304	1.79846	0.0462858	0.77465	3.25364e-05	0.0144268	VGLL4	Body - open sea	TRUE	No
cg08866634	0.303979	2.34702	0.0236083	0.834996	3.25419e-05	0.0144268	RNF44	5'UTR - shore	FALSE	No
cg22762361	0.486358	2.38895	0.0355287	0.837799	3.25658e-05	0.0144268	PITRM1-AS1	IGR - open sea	FALSE	No
cg27590220	-0.417163	-3.81581	-0.0240731	0.0678147	3.26522e-05	0.0144494	FAM8A1	Body - shore	FALSE	No
cg03142741	-0.366549	-0.658153	-0.0658979	0.388752	3.27182e-05	0.0144631	SNAP47	Body - open sea	TRUE	No
cg04780984	-0.296449	-1.838	-0.0327666	0.219388	3.27918e-05	0.014465	RNF43	Body - open sea	TRUE	No
cg04253011	0.338225	1.27723	0.0339229	0.707121	3.28009e-05	0.014465	PLEKHG2	Body - shelf	FALSE	No
cg11468363	-0.411552	-3.72005	-0.0172878	0.0715031	3.28281e-05	0.014465	AFF1	5'UTR - shore	FALSE	No
cg21285555	0.249711	1.16688	0.0239305	0.691475	3.29198e-05	0.0144757	PCMTD1	Body - open sea	TRUE	No
cg10151901	0.274617	0.983728	0.041418	0.66359	3.29453e-05	0.0144757	NR2F2	IGR - shore	TRUE	Yes
cg01377200	0.435641	1.73747	0.0373047	0.767831	3.29662e-05	0.0144757	STOX2	Body - open sea	TRUE	No
cg10381071	-0.866446	-4.40058	-0.0309647	0.0490676	3.29935e-05	0.0144757	TLE3	TSS1500 - island	FALSE	No
cg02286857	-0.53478	-1.47115	-0.0923816	0.269071	3.30472e-05	0.0144818	TTC7A	Body - open sea	TRUE	No
cg03856606	-0.533697	-1.81211	-0.0727267	0.225275	3.30864e-05	0.0144818	MSX2	IGR - open sea	TRUE	No
cg05541460	-0.547457	-1.41898	-0.0889266	0.275987	3.31313e-05	0.0144818	MGAT3	IGR - shore	TRUE	No
cg18347010	0.266108	0.676872	0.020148	0.614882	3.31484e-05	0.0144818	MRPS23	IGR - open sea	TRUE	No
cg13035910	0.309834	0.97867	0.0319751	0.66282	3.32291e-05	0.0145016	PRDM13	IGR - shore	FALSE	Yes
cg02878414	-0.420584	-2.22751	-0.0256963	0.177433	3.33145e-05	0.0145234	VAX2	IGR - shore	FALSE	No
cg16765487	-0.280984	-0.375042	-0.0528087	0.435646	3.33515e-05	0.0145238	ANKRD11	5'UTR - open sea	TRUE	No
cg08286551	0.295308	2.19643	0.024511	0.820158	3.34038e-05	0.0145238	SBNO2	5'UTR - island	TRUE	Yes
cg03290755	-0.401737	-3.95233	-0.020007	0.0619173	3.34251e-05	0.0145238	TMEM223	TSS200 - island	FALSE	Yes
cg24371906	-0.522175	1.32081	-0.0768322	0.711509	3.35027e-05	0.0145238	ATF3	IGR - open sea	TRUE	No
cg07671586	-0.216864	-4.89198	-0.00340148	0.0326876	3.35139e-05	0.0145238	CPNE4	TSS1500 - island	FALSE	No
cg26501657	0.408587	2.33397	0.0356138	0.832974	3.35275e-05	0.0145238	SH2B3	Body - open sea	TRUE	No
cg18347602	-0.323225	-1.48262	-0.0554978	0.264973	3.3646e-05	0.0145479	MAN1C1	Body - open sea	TRUE	No
cg26455724	0.417759	2.50732	0.0261586	0.849144	3.36605e-05	0.0145479	NT5C3L, NT5C3B	Body - open sea, Body - open sea	TRUE	No
cg22489510	-0.262596	-1.12411	-0.0411204	0.315099	3.36894e-05	0.0145479	ID2	IGR - open sea	TRUE	No
cg09376835	0.296047	1.31574	0.0357428	0.712722	3.37826e-05	0.0145728	ASAP1	Body - open sea	TRUE	No
cg26956009	-0.366869	0.226716	-0.0993668	0.538669	3.39219e-05	0.0146175	SPPL2B	IGR - shore	FALSE	No
cg20468939	0.239977	0.911125	0.0312027	0.652474	3.3996e-05	0.0146183	PKN1	TSS1500 - shore	FALSE	Yes
cg03699074	0.326638	0.641172	0.0498449	0.608767	3.40117e-05	0.0146183	FAM38A, PIEZO1	Body - shore, Body - shore	FALSE	No
cg00090782	-0.541519	-2.62268	-0.0363716	0.14194	3.40304e-05	0.0146183	BMS1	IGR - island	FALSE	No
cg17005273	0.23667	0.788544	0.0297487	0.633058	3.411e-05	0.014632	CYGB	3'UTR - open sea	FALSE	No
cg03671276	-0.182403	-1.57854	-0.0224934	0.251128	3.41336e-05	0.014632	MED24, SNORD124	Body - open sea, TSS1500 - open sea	TRUE	No
cg21877464	0.300078	1.20877	0.0390809	0.697274	3.42901e-05	0.0146642	SPARC	5'UTR - open sea	TRUE	No
cg06633978	0.225356	1.30477	0.0198475	0.711532	3.43427e-05	0.0146642	CFDP1	Body - open sea	TRUE	No
cg13595143	-0.375042	-1.19628	-0.0694522	0.30548	3.43491e-05	0.0146642	KANK1	IGR - shelf	FALSE	No
cg26296101	0.273771	3.27792	0.00666334	0.906153	3.43515e-05	0.0146642	RHOH	TSS200 - open sea	FALSE	Yes
cg25343618	0.250171	1.19316	0.0265939	0.695312	3.44666e-05	0.0146801	NES	IGR - shelf	TRUE	No
cg01165683	-0.548315	-1.1487	-0.0981535	0.31414	3.44947e-05	0.0146801	THRB	5'UTR - open sea	TRUE	No
cg01880929	-0.39031	-0.41181	-0.0669263	0.429731	3.44962e-05	0.0146801	CRIM1	Body - open sea	TRUE	No
cg05076730	0.321711	1.6808	0.0299711	0.761435	3.45598e-05	0.014692	MIR1207, PVT1	TSS1500 - open sea, Body - open sea	TRUE	Yes
cg01565314	-0.279523	-1.37911	-0.02846	0.278287	3.46488e-05	0.0147146	EXOC3L2	TSS200 - island	FALSE	No
cg13076468	0.242664	2.97363	0.015637	0.886638	3.47328e-05	0.014735	KIAA0317, AREL1	3'UTR - open sea, 3'UTR - open sea	FALSE	No
cg14434109	0.332527	2.76451	0.0119203	0.871019	3.48065e-05	0.0147511	BRD3	5'UTR - shore	FALSE	No
cg01970322	-0.315618	-0.31136	-0.0735121	0.446694	3.48455e-05	0.0147524	HSD17B8	Body - shore	FALSE	Yes
cg16537589	0.584519	4.85777	0.0130602	0.965557	3.49269e-05	0.0147716	BANP	Body - island	FALSE	No
cg07737135	0.32629	1.78043	0.0253092	0.77373	3.50408e-05	0.0148045	MUM1	5'UTR - shore	FALSE	No
cg19095000	0.18659	1.59178	0.0204839	0.75061	3.51067e-05	0.014811	FBXO2	Body - shore	FALSE	No
cg01255417	0.260874	0.961494	0.0285635	0.660323	3.51585e-05	0.014811	LINC00518	IGR - island	FALSE	Yes
cg01817009	0.30945	2.39267	0.0192439	0.839346	3.51716e-05	0.014811	SLC12A4, LCAT	3'UTR - open sea, TSS200 - open sea	TRUE	No
cg15059548	0.28858	1.05632	0.0463605	0.674566	3.52126e-05	0.014811	TNS3	Body - open sea	FALSE	Yes
cg24579851	0.573604	2.45383	0.0406302	0.843058	3.52365e-05	0.014811	FABP6	IGR - open sea	TRUE	No
cg23236408	-0.460881	-2.75636	-0.0270094	0.130419	3.53457e-05	0.0148417	VGLL3	Body - shore	FALSE	No
cg26777475	0.264026	0.957836	0.0268254	0.659755	3.54632e-05	0.0148439	PCOLCE	1stExon - shore	FALSE	No
cg08461692	0.321462	1.90957	0.0293328	0.788928	3.55233e-05	0.0148439	MYH10	Body - open sea	FALSE	No
cg06597095	0.345449	2.65729	0.0134083	0.862388	3.55327e-05	0.0148439	C5orf28	5'UTR - shelf	FALSE	No
cg02634222	0.299058	1.22587	0.027996	0.699925	3.55513e-05	0.0148439	EDN2	3'UTR - open sea	FALSE	No
cg13268590	0.274864	1.43511	0.0200999	0.729514	3.55595e-05	0.0148439	MAGI1	Body - open sea	TRUE	No
cg02462868	0.300823	1.64288	0.035246	0.756595	3.55874e-05	0.0148439	MIR196A1	IGR - shore	FALSE	No
cg14504269	0.257225	0.346268	0.0394542	0.559529	3.56038e-05	0.0148439	FOXL2	IGR - island	FALSE	Yes
cg25157472	0.256614	1.19085	0.0383995	0.694813	3.56832e-05	0.0148541	IQSEC1	Body - open sea	TRUE	No
cg06010356	-0.290176	-3.27115	-0.008939	0.0942935	3.57008e-05	0.0148541	WDR59	IGR - open sea	TRUE	No
cg16215084	-0.625639	-2.47475	-0.0709878	0.157676	3.57584e-05	0.0148553	DDR1	5'UTR - shore	TRUE	Yes
cg01782024	0.311336	1.22257	0.0347085	0.699327	3.5776e-05	0.0148553	CDC7	Body - open sea	FALSE	No
cg06385449	0.240072	0.762858	0.0300193	0.628898	3.58351e-05	0.0148648	FERMT3	TSS200 - shore	FALSE	Yes
cg11278291	0.355218	2.6598	0.0113198	0.862516	3.59416e-05	0.0148849	OXGR1	3'UTR - open sea	FALSE	No
cg11466837	-0.263536	-0.954403	-0.0417021	0.34091	3.59792e-05	0.0148849	TRIM29	TSS1500 - shore	TRUE	No
cg15840275	-0.326306	-2.47853	-0.0306216	0.153224	3.60218e-05	0.0148849	DGKA	Body - open sea	TRUE	No
cg03260781	-0.292931	-0.389115	-0.0471631	0.433283	3.60605e-05	0.0148849	HSPB7	TSS1500 - open sea	FALSE	Yes
cg18515031	0.235332	1.90638	0.0185431	0.789009	3.61034e-05	0.0148849	C10orf104, ANAPC16	Body - open sea, Body - open sea	TRUE	No
cg06033721	0.287471	1.05449	0.0293006	0.674503	3.61336e-05	0.0148849	SLC44A3	Body - open sea	TRUE	No
cg23843705	0.252435	0.96931	0.0262552	0.661548	3.61513e-05	0.0148849	MIR4632	IGR - open sea	FALSE	No
cg11327657	-0.450743	-0.528153	-0.0575729	0.410212	3.61735e-05	0.0148849	C21orf70, FAM207A	Body - shore, Body - shore	FALSE	No
cg03236137	0.284204	1.48726	0.0247371	0.736517	3.62263e-05	0.0148917	2017-09-09	Body - shelf	FALSE	No
cg02180979	-0.387407	-1.36025	-0.0524949	0.281695	3.63053e-05	0.0149093	CDH23	3'UTR - open sea	FALSE	No
cg01257345	-0.490091	-0.880515	-0.0950712	0.354092	3.63904e-05	0.01492	IFT20, TMEM97	3'UTR - open sea, 3'UTR - open sea	TRUE	No
cg01388565	-0.295673	-0.156347	-0.0541562	0.473061	3.64041e-05	0.01492	STRA8	Body - island	FALSE	Yes
cg27083642	0.224015	3.22437	0.00861029	0.903084	3.64597e-05	0.0149279	DDHD1	TSS1500 - shore	FALSE	No
cg08534147	-0.284462	-0.765486	-0.0561871	0.371036	3.66001e-05	0.0149531	PLXNB1	TSS1500 - shore	FALSE	Yes
cg14933200	-0.281218	-0.687519	-0.0603733	0.38372	3.66357e-05	0.0149531	BARX2	IGR - open sea	TRUE	No
cg04869379	-0.375268	-2.62736	-0.0231567	0.140319	3.6636e-05	0.0149531	MYO16	Body - open sea	TRUE	No
cg22305268	-1.01689	-0.844935	-0.188631	0.366537	3.66668e-05	0.0149531	HES1	IGR - shore	FALSE	No
cg14643399	0.26093	0.9096	0.0433891	0.652078	3.68186e-05	0.0149553	SMIM2-IT1	IGR - open sea	TRUE	No
cg15115728	-0.348782	-0.556994	-0.0645065	0.405311	3.68571e-05	0.0149553	LOC642587	3'UTR - open sea	FALSE	Yes
cg01321816	0.333784	2.00755	0.0216872	0.799996	3.68858e-05	0.0149553	BLM	3'UTR - shelf	TRUE	No
cg11553687	-0.277076	-1.20764	-0.0496404	0.303033	3.69402e-05	0.0149553	FLJ42102	IGR - shelf	TRUE	No
cg17001627	0.226827	1.10609	0.0187613	0.682492	3.70386e-05	0.0149553	KBTBD4, NDUFS3	Body - shore, TSS1500 - shore	FALSE	No
cg08651124	-1.1143	2.67373	-0.105227	0.851282	3.70802e-05	0.0149553	HTR1D	1stExon - open sea	FALSE	No
cg06785293	0.224857	1.15224	0.0292822	0.689315	3.70856e-05	0.0149553	ARID1B	Body - open sea	TRUE	No
cg17222401	0.256843	3.24264	0.00968681	0.904033	3.70966e-05	0.0149553	LPCAT1	Body - shore	FALSE	No
cg09109383	0.287463	1.30311	0.0225361	0.711056	3.71203e-05	0.0149553	ABCC1	Body - open sea	TRUE	No
cg24414325	0.360263	1.68662	0.023933	0.762032	3.71279e-05	0.0149553	IKZF4	TSS1500 - open sea	FALSE	No
cg00816240	-0.180277	-1.20457	-0.0154637	0.302784	3.71656e-05	0.0149553	C2orf57	IGR - shore	TRUE	No
cg26733301	0.298022	1.26196	0.0266969	0.705137	3.71713e-05	0.0149553	SLC17A9	Body - shore	FALSE	No
cg15022671	0.208011	1.0105	0.0184168	0.668051	3.72512e-05	0.0149553	CD28	IGR - open sea	TRUE	No
cg01000094	0.294234	2.09153	0.029119	0.80915	3.72655e-05	0.0149553	SAA1	IGR - open sea	FALSE	No
cg15947176	-0.327458	-1.86154	-0.0387948	0.216904	3.72768e-05	0.0149553	C8orf46	3'UTR - open sea	FALSE	No
cg00649632	0.261005	1.02005	0.0368016	0.669263	3.72869e-05	0.0149553	ABCC1	Body - open sea	TRUE	No
cg14343962	0.201882	2.97975	0.0120848	0.887226	3.73156e-05	0.0149553	FBN1	Body - open sea	TRUE	No
cg12570309	0.246164	-0.317232	0.0395886	0.445409	3.73278e-05	0.0149553	FARSA	TSS1500 - shore	FALSE	No
cg24392548	-0.219648	-4.31592	-0.0049882	0.0479637	3.73692e-05	0.0149573	PRSS42	IGR - shore	TRUE	No
cg23521905	0.236074	3.51358	0.00735135	0.919229	3.75484e-05	0.0149889	SLC15A4	Body - open sea	FALSE	No
cg06206628	0.239025	1.12385	0.0265082	0.685098	3.75495e-05	0.0149889	FRMPD2	5'UTR - open sea	TRUE	No
cg11353598	0.310523	1.33138	0.0470293	0.71464	3.75575e-05	0.0149889	UACA	IGR - open sea	FALSE	No
cg18010752	0.359822	1.2447	0.0376048	0.702318	3.7669e-05	0.0150049	WNT5A	Body - shore	FALSE	Yes
cg24834436	0.661488	2.98416	0.0240759	0.885151	3.77118e-05	0.0150049	ACOT11	IGR - shore	TRUE	No
cg11207652	0.391866	2.16081	0.0377024	0.815767	3.77159e-05	0.0150049	CCDC149	Body - open sea	TRUE	No
cg22234930	-0.823533	0.0288114	-0.199089	0.5054	3.78243e-05	0.0150049	PKM2, PKM	5'UTR - shelf, 5'UTR - shelf	FALSE	No
cg16833518	0.211684	1.85902	0.017056	0.783583	3.7852e-05	0.0150049	LRPAP1	Body - shore	FALSE	No
cg24072947	-0.374198	-2.63909	-0.0320973	0.139821	3.78608e-05	0.0150049	IL20RB	IGR - open sea	TRUE	No
cg19145995	0.368079	2.69407	0.0207558	0.865205	3.78826e-05	0.0150049	ZBTB7A	IGR - island	FALSE	No
cg05863637	0.277173	0.827593	0.0325317	0.639186	3.79172e-05	0.0150049	RP11-474D1.3	IGR - shelf	TRUE	No
cg18711369	0.381222	2.18172	0.0270908	0.818212	3.79266e-05	0.0150049	ORMDL3	5'UTR - shelf	TRUE	No
cg01766396	0.371329	1.00848	0.0427079	0.667104	3.79785e-05	0.015011	RFTN2	3'UTR - open sea	TRUE	No
cg15007813	-0.366504	-2.80792	-0.0234692	0.125973	3.81039e-05	0.0150461	RASAL2	TSS1500 - shore	FALSE	No
cg08698835	-0.584171	2.26246	-0.0666876	0.823347	3.8226e-05	0.0150747	GNAO1	Body - open sea	TRUE	No
cg15108958	0.244288	3.59074	0.0111581	0.923011	3.82498e-05	0.0150747	MTRR	Body - shelf	FALSE	No
cg05002580	-0.588023	2.23775	-0.0638305	0.821207	3.82954e-05	0.0150782	ARID1B	Body - open sea	TRUE	No
cg09049982	-0.390493	-0.0879393	-0.0745715	0.484848	3.83422e-05	0.0150821	ITCH	TSS1500 - shore	FALSE	No
cg08058560	0.506718	2.80567	0.0229196	0.873059	3.84084e-05	0.0150907	CD101	TSS200 - open sea	FALSE	No
cg04635642	0.418905	1.22203	0.0464537	0.698676	3.84959e-05	0.0150907	SNX29	Body - open sea	TRUE	No
cg21341487	0.356285	2.40302	0.026096	0.839982	3.85138e-05	0.0150907	GTPBP5, MTG2	5'UTR - shelf, 5'UTR - shelf	FALSE	No
cg04878826	0.302742	1.37175	0.0338948	0.720553	3.85357e-05	0.0150907	PTGFRN	IGR - open sea	TRUE	No
cg04914283	0.313148	2.62281	0.0151845	0.859676	3.85779e-05	0.0150907	EPHB2	Body - open sea	TRUE	No
cg13475333	0.303567	1.79048	0.0278409	0.775002	3.85978e-05	0.0150907	AGPAT2	IGR - shore	FALSE	No
cg00855299	0.496829	3.88927	0.0171407	0.93558	3.86212e-05	0.0150907	SPG7	Body - island	FALSE	No
cg07543883	0.217251	1.21085	0.0183341	0.69803	3.87004e-05	0.0151073	ANGPTL6	5'UTR - shelf	FALSE	No
cg19676227	-0.51151	-3.23601	-0.0330916	0.0981591	3.87522e-05	0.0151131	NCKAP5	Body - open sea	TRUE	No
cg21022395	0.163929	3.487	0.00430403	0.918005	3.88505e-05	0.0151371	SHOC2	5'UTR - open sea	FALSE	No
cg25358903	0.253439	1.95867	0.0194566	0.794898	3.89364e-05	0.0151455	UPF2	IGR - open sea	FALSE	No
cg06679087	-0.715513	-3.26286	-0.0476555	0.0987317	3.89617e-05	0.0151455	MARVELD1	TSS1500 - island	FALSE	No
cg21170029	0.24476	1.81113	0.0275946	0.777664	3.89827e-05	0.0151455	LAMB3	Body - island	FALSE	No
cg00496126	-0.85807	1.16497	-0.147731	0.683339	3.90449e-05	0.0151553	NEBL-AS1	IGR - open sea	TRUE	No
cg17481197	0.502439	3.24127	0.0208315	0.902879	3.91662e-05	0.0151841	PHYHIP	Body - island	FALSE	Yes
cg11972721	0.32834	2.81114	0.0186856	0.874537	3.9193e-05	0.0151841	MED9	Body - shelf	FALSE	No
cg09161043	0.277428	1.40716	0.0199923	0.725672	3.92612e-05	0.0151883	GPX7	Body - shore	TRUE	No
cg01259126	0.256076	1.60502	0.0264969	0.752056	3.92778e-05	0.0151883	GAS2L1	Body - shore	TRUE	No
cg17091793	-0.524922	-3.3411	-0.0356578	0.0923369	3.93526e-05	0.0151894	FNDC3A	TSS200 - open sea	FALSE	No
cg16888565	0.393927	0.946012	0.0433907	0.657436	3.93677e-05	0.0151894	TPM1	IGR - open sea	TRUE	No
cg12481266	0.352045	3.01231	0.0129494	0.888999	3.94515e-05	0.0151894	MFSD4	Body - shore	TRUE	No
cg06288696	0.305794	1.27832	0.0322372	0.707371	3.94667e-05	0.0151894	CRYGN	1stExon - island	TRUE	No
cg21033632	-0.430479	-0.398697	-0.0580124	0.431881	3.94937e-05	0.0151894	ADAMTS6	Body - open sea	TRUE	No
cg01919939	-0.649664	-2.17669	-0.0889325	0.188192	3.95027e-05	0.0151894	DPH6-AS1	IGR - open sea	TRUE	No
cg08162465	0.358896	2.961	0.0143851	0.885413	3.95657e-05	0.0151969	LINC01140	IGR - open sea	FALSE	No
cg18714469	-0.435906	-3.3871	-0.0284905	0.0889767	3.9596e-05	0.0151969	MTHFS	Body - open sea	TRUE	No
cg06879508	0.36546	3.35605	0.0152299	0.910264	3.96682e-05	0.0152104	BAT2L2, PRRC2C	Body - open sea, Body - open sea	FALSE	No
cg00505318	0.238417	1.46718	0.021922	0.733964	3.97397e-05	0.0152236	UBA3	TSS1500 - shore	FALSE	No
cg08852894	0.347677	1.48532	0.0380611	0.735847	3.98275e-05	0.0152356	CBX4	IGR - island	FALSE	No
cg10721942	-0.303557	-0.350352	-0.0598541	0.439907	3.98452e-05	0.0152356	CCDC51	Body - shelf	FALSE	No
cg17479280	0.339826	1.57383	0.034254	0.747611	3.98974e-05	0.0152413	MEF2D	5'UTR - shelf	TRUE	No
cg05280806	0.371214	2.44054	0.0188634	0.84346	3.99422e-05	0.0152443	MIR3186	IGR - shore	TRUE	No
cg07213414	-0.3349	-1.32857	-0.0527454	0.28597	4.0004e-05	0.0152537	USP31	Body - open sea	TRUE	No
cg01357892	-0.320949	-1.57021	-0.0563484	0.253529	4.01894e-05	0.0153088	ZXDC	Body - shelf	FALSE	No
cg19198386	-0.297316	0.176478	-0.0720363	0.53028	4.02272e-05	0.0153088	POC1B-GALNT4	IGR - open sea	TRUE	No
cg18161956	0.295161	1.42105	0.0335499	0.727399	4.02603e-05	0.0153088	TBX3	Body - island	TRUE	No
cg22249735	0.262445	2.94464	0.0133008	0.884591	4.04271e-05	0.0153354	NRP2	IGR - open sea	TRUE	No
cg17765387	-0.33364	-1.481	-0.0409748	0.264736	4.04497e-05	0.0153354	FBXW8	Body - open sea	TRUE	No
cg18882687	0.307333	1.50679	0.0357575	0.738894	4.04909e-05	0.0153354	ARF1	5'UTR - open sea	FALSE	No
cg20430841	-0.421979	-0.358643	-0.083237	0.438816	4.05991e-05	0.0153354	RP11-290F20.1	IGR - open sea	FALSE	No
cg21592241	0.49034	4.49035	0.00945887	0.956629	4.06024e-05	0.0153354	KCNQ1	Body - open sea	FALSE	No
cg16754857	0.290711	1.18814	0.0322955	0.6944	4.06119e-05	0.0153354	TMEM181	Body - open sea	TRUE	No
cg10055222	0.317149	1.68138	0.0206622	0.761561	4.06277e-05	0.0153354	C7orf50, GPER, GPER1	Body - shore, TSS1500 - shore, TSS1500 - shore	FALSE	No
cg16396191	-0.592657	-3.00704	-0.0402859	0.113552	4.06291e-05	0.0153354	KIAA0564, VWA8	Body - open sea, Body - open sea	TRUE	No
cg20619296	-0.304504	-0.42039	-0.0399568	0.427952	4.07276e-05	0.0153469	RP11-465B22.5	IGR - open sea	FALSE	No
cg26405097	0.269147	2.11823	0.0305423	0.812001	4.07344e-05	0.0153469	JARID2	Body - open sea	TRUE	No
cg07344355	0.347778	2.09841	0.0342839	0.809502	4.08188e-05	0.0153646	C15orf52	TSS1500 - open sea	FALSE	No
cg11216917	-0.50199	-3.25947	-0.0345006	0.0968336	4.09331e-05	0.0153682	SOX13	5'UTR - island	FALSE	No
cg13896891	0.487952	3.12925	0.0283757	0.895611	4.09429e-05	0.0153682	VAV2	Body - open sea	TRUE	No
cg12847240	0.249625	1.00333	0.0264465	0.666806	4.09722e-05	0.0153682	TFAP2A-AS1	IGR - island	FALSE	Yes
cg03319887	0.286778	1.35659	0.0312477	0.718554	4.09923e-05	0.0153682	DPH6-AS1	IGR - open sea	TRUE	No
cg14640066	-0.57886	-3.70614	-0.0339293	0.0740024	4.10491e-05	0.0153682	RTN4	Body - open sea	FALSE	No
cg11854981	0.337735	1.27617	0.0448977	0.706801	4.10529e-05	0.0153682	TRERF1	Body - open sea	TRUE	No
cg26210721	0.307363	2.18741	0.0172383	0.819293	4.11339e-05	0.0153845	PRPSAP1	Body - open sea	FALSE	Yes
cg13997435	-0.293227	-1.42722	-0.0370343	0.27184	4.12063e-05	0.0153976	S100A2	TSS200 - open sea	FALSE	No
cg03479211	-0.356031	-1.71345	-0.0452202	0.235031	4.13171e-05	0.0154201	GATA3	IGR - open sea	TRUE	Yes
cg09954813	0.358891	1.83161	0.0251118	0.779702	4.13471e-05	0.0154201	TBCD	Body - open sea	FALSE	No
cg19310340	-0.235715	-1.07332	-0.0411337	0.322707	4.13791e-05	0.0154201	RARRES2	Body - shore	FALSE	No
cg03234604	-0.317532	-0.479307	-0.0563211	0.418127	4.14186e-05	0.0154208	FAM216B	IGR - open sea	TRUE	No
cg13526040	-0.575682	-2.88423	-0.0423719	0.122211	4.15061e-05	0.0154394	TNKS1BP1	TSS1500 - shore	FALSE	No
cg17055207	-0.346278	0.234316	-0.0808165	0.54011	4.16073e-05	0.015463	ACOX3	Body - open sea	TRUE	No
cg11302945	0.3943	1.81716	0.0245172	0.777804	4.16615e-05	0.0154647	TBX3	IGR - shelf	FALSE	No
cg04113632	0.273085	2.36784	0.0102292	0.837183	4.17692e-05	0.0154647	SUV420H1	IGR - shelf	FALSE	No
cg21634555	-0.466452	-2.17581	-0.0398085	0.183123	4.17893e-05	0.0154647	LRRIQ4	TSS1500 - open sea	FALSE	No
cg14263345	0.432397	1.36393	0.0482887	0.718633	4.18157e-05	0.0154647	NACC2	IGR - shore	FALSE	No
cg14144352	-0.547366	0.816054	-0.0808702	0.635812	4.18447e-05	0.0154647	PLEC1, PLEC	Body - shore, Body - shore	TRUE	No
cg09676622	-0.441611	0.927367	-0.0780508	0.653691	4.18521e-05	0.0154647	NCOR2	Body - shore	TRUE	Yes
cg10552523	0.228973	0.86325	0.0235376	0.645016	4.19158e-05	0.0154647	IFITM1	TSS1500 - shelf	FALSE	Yes
cg14475554	0.460084	3.52869	0.0147465	0.919199	4.19417e-05	0.0154647	LAMB3	Body - island	FALSE	No
cg24158160	0.286763	1.27391	0.0375951	0.706755	4.19836e-05	0.0154647	C1orf230, RIIAD1	TSS1500 - shore, TSS1500 - shore	TRUE	No
cg19864468	0.194494	1.64601	0.00880617	0.757594	4.19994e-05	0.0154647	CHCHD5	3'UTR - open sea	FALSE	No
cg25752703	0.357736	1.21082	0.044384	0.697324	4.2026e-05	0.0154647	KIAA1257	Body - shelf	FALSE	No
cg09355175	0.389708	2.72185	0.0119928	0.867355	4.21225e-05	0.0154863	DGKD	Body - open sea	FALSE	No
cg20663219	-0.47962	0.526837	-0.086486	0.589078	4.22462e-05	0.0155132	STX1A	Body - shelf	FALSE	No
cg01512532	-0.287311	-0.0863178	-0.046441	0.485113	4.22963e-05	0.0155132	FSCN2	TSS1500 - island	FALSE	Yes
cg02835421	0.21784	0.346296	0.0308784	0.559604	4.23254e-05	0.0155132	IPO13	TSS1500 - shore	FALSE	No
cg06016823	-0.363283	-2.32484	-0.0248561	0.167405	4.23567e-05	0.0155132	CDH17	IGR - open sea	TRUE	No
cg24151087	0.236271	1.22597	0.0241475	0.700151	4.2426e-05	0.0155132	SLC47A1	Body - open sea	FALSE	No
cg17665095	0.306101	1.96352	0.0258541	0.795167	4.24675e-05	0.0155132	ERC2	Body - open sea	TRUE	No
cg13521620	0.330579	1.68659	0.0452833	0.76172	4.25658e-05	0.0155132	YPEL2	5'UTR - shore	FALSE	No
cg03000156	-0.285013	-4.01669	-0.00500608	0.0584864	4.26048e-05	0.0155132	IRAK1BP1	5'UTR - island	FALSE	No
cg15335334	-0.429182	-1.66963	-0.050811	0.2409	4.26432e-05	0.0155132	RECQL5	Body - open sea	FALSE	Yes
cg10557552	0.43841	1.93331	0.0538198	0.790294	4.27073e-05	0.0155132	WDR20	Body - shore	TRUE	No
cg01048349	0.28123	2.63723	0.0121474	0.861006	4.27685e-05	0.0155132	FLJ10357	Body - shore	FALSE	No
cg24375364	0.325913	2.24728	0.0304483	0.825023	4.27825e-05	0.0155132	AMZ1	3'UTR - shelf	FALSE	No
cg12120406	-0.301306	-0.142229	-0.0656618	0.475518	4.27843e-05	0.0155132	KSR1	5'UTR - open sea	TRUE	No
cg10950111	-0.545486	-1.49153	-0.0928498	0.266911	4.27943e-05	0.0155132	GJC2	TSS200 - open sea	FALSE	Yes
cg09981533	0.299598	1.61813	0.017481	0.753619	4.27945e-05	0.0155132	BAT1, DDX39B	Body - shore, Body - shore	FALSE	No
cg13623749	0.37369	1.4071	0.0370943	0.725108	4.28001e-05	0.0155132	JARID2	Body - open sea	TRUE	No
cg09208010	-0.394556	-4.67155	-0.00867793	0.0382798	4.28849e-05	0.0155302	MMP14	TSS200 - shore	FALSE	No
cg00431673	0.269344	2.33307	0.0168971	0.833853	4.29412e-05	0.015535	DLC1	Body - open sea	FALSE	No
cg21919820	-0.304108	-1.11308	-0.0403476	0.316835	4.29768e-05	0.015535	JAZF1	Body - open sea	TRUE	No
cg21120249	0.222381	1.26611	0.0241035	0.705979	4.30584e-05	0.015535	C9orf139, ABCA2	5'UTR - shore, Body - shore	FALSE	No
cg22400420	-0.281721	-1.08534	-0.035193	0.320867	4.30785e-05	0.015535	RGL1	Body - open sea	TRUE	No
cg22972248	0.300914	2.2154	0.0166785	0.822161	4.30872e-05	0.015535	BBS5	IGR - open sea	TRUE	No
cg16870215	-0.388985	-1.89472	-0.039926	0.213352	4.32864e-05	0.0155686	C4orf26	5'UTR - open sea	FALSE	No
cg08933276	-0.303972	-1.22053	-0.0444704	0.301095	4.33266e-05	0.0155686	GNA12	3'UTR - open sea	FALSE	No
cg11669998	0.486762	3.24677	0.0112668	0.903336	4.33619e-05	0.0155686	CRTC1	Body - open sea	FALSE	No
cg23884120	-0.374977	-0.286633	-0.0732923	0.450901	4.34092e-05	0.0155686	SPPL3	IGR - open sea	FALSE	No
cg00945209	0.27598	1.63849	0.0292512	0.756248	4.34546e-05	0.0155686	USP36	Body - shelf	FALSE	No
cg08799766	-0.557589	-0.31731	-0.121341	0.446331	4.35785e-05	0.0155686	GNA12	Body - shore	FALSE	Yes
cg14993830	-0.253355	0.201018	-0.0578811	0.534577	4.35945e-05	0.0155686	LINC01140	IGR - open sea	TRUE	No
cg08649568	-0.538977	-3.97635	-0.0235558	0.061512	4.36666e-05	0.0155686	NAGLU	TSS200 - shore	FALSE	Yes
cg25298189	-0.706806	-2.54294	-0.0521512	0.150668	4.3677e-05	0.0155686	ARID3A	Body - shelf	FALSE	No
cg08058672	-0.325426	-3.48147	-0.0193112	0.0830337	4.37381e-05	0.0155686	MANF	Body - shore	FALSE	No
cg02683085	-0.23234	-5.68354	-0.00158393	0.0191586	4.37469e-05	0.0155686	JAG1	TSS1500 - island	FALSE	No
cg04024481	-0.44297	-1.88208	-0.0380241	0.215053	4.37487e-05	0.0155686	MCF2L	3'UTR - shore	TRUE	No
cg06222087	0.238741	1.36349	0.0266416	0.71969	4.37506e-05	0.0155686	TAF4	Body - island	TRUE	No
cg05452692	-0.384871	0.551545	-0.0627784	0.593701	4.3835e-05	0.0155686	LINC00284	IGR - open sea	TRUE	No
cg04477010	0.560625	3.32215	0.0236083	0.907275	4.38622e-05	0.0155686	WHSC1L1	Body - open sea	FALSE	Yes
cg14028856	0.322163	0.809842	0.0446406	0.636102	4.38984e-05	0.0155686	EDN2	IGR - shore	FALSE	No
cg23373850	0.358322	1.58335	0.0258692	0.748808	4.39092e-05	0.0155686	WNT11	Body - open sea	FALSE	No
cg09585255	-0.347774	-2.5358	-0.0338387	0.14841	4.39171e-05	0.0155686	MIER1, WDR78	TSS1500 - shore, Body - shore	FALSE	No
cg13322252	0.443618	2.08579	0.0195087	0.807842	4.39287e-05	0.0155686	KIAA1026	Body - open sea	FALSE	No
cg23234434	-0.370268	-4.62244	-0.0112097	0.0396667	4.39387e-05	0.0155686	SLC2A1-AS1	IGR - shore	FALSE	No
cg14472716	0.324394	1.89313	0.0215715	0.787095	4.39888e-05	0.0155708	RXRA	Body - open sea	TRUE	No
cg13359689	0.228705	0.852156	0.0231344	0.643251	4.40316e-05	0.0155708	CCDC88A	Body - open sea	TRUE	No
cg01792117	0.247297	1.29386	0.0310729	0.709792	4.40585e-05	0.0155708	C17orf63, FAM222B	Body - open sea, Body - open sea	TRUE	No
cg20934096	0.386659	1.31134	0.0342035	0.711738	4.41243e-05	0.0155806	C7orf50	Body - shelf	FALSE	Yes
cg14013040	-0.339918	0.501413	-0.0759585	0.585229	4.42729e-05	0.015585	AKAP2, PALM2-AKAP2	Body - open sea, Body - open sea	TRUE	No
cg19244380	0.433698	1.38865	0.0580209	0.721844	4.43009e-05	0.015585	AMBRA1	5'UTR - shelf	FALSE	No
cg25430878	-0.342574	-0.71302	-0.0452458	0.379498	4.43076e-05	0.015585	ADARB2	Body - open sea	FALSE	No
cg24079790	0.308241	2.5153	0.0266997	0.850243	4.43182e-05	0.015585	ACAT1	Body - shore	FALSE	No
cg23565821	-0.711594	-2.24922	-0.0774876	0.179486	4.4384e-05	0.015585	CUTA	Body - shore	FALSE	No
cg21582311	-0.488497	1.05515	-0.0976723	0.672241	4.44054e-05	0.015585	C1orf96, CCSAP	Body - shelf, Body - shelf	FALSE	No
cg19501190	0.359804	2.09665	0.037228	0.809148	4.44518e-05	0.015585	ARHGEF17	1stExon - shore	FALSE	Yes
cg00956199	0.214679	0.826505	0.0264023	0.639151	4.44925e-05	0.015585	GATA3-AS1	IGR - island	FALSE	No
cg13291694	0.400859	2.48853	0.0239501	0.847583	4.45215e-05	0.015585	BCLAF1	Body - open sea	TRUE	No
cg16746362	0.237152	1.43624	0.0243877	0.729755	4.45295e-05	0.015585	C6orf25	Body - shore	FALSE	Yes
cg24684077	0.240583	0.611328	0.0304977	0.604119	4.45543e-05	0.015585	LINC00941	IGR - island	FALSE	No
cg26675182	0.405585	5.31536	0.00657669	0.975104	4.46919e-05	0.0156194	EIF3B	Body - open sea	FALSE	No
cg08897854	-0.195329	-5.76846	-0.000944394	0.0180634	4.47337e-05	0.0156194	SPG7	TSS1500 - island	FALSE	No
cg00368296	0.267898	1.18333	0.0366163	0.693687	4.48616e-05	0.0156194	ELAVL1	Body - open sea	TRUE	No
cg20685713	0.411923	2.5355	0.0439344	0.850782	4.48669e-05	0.0156194	LMNA	IGR - open sea	TRUE	No
cg17782715	0.320058	2.62449	0.00653522	0.859713	4.48688e-05	0.0156194	PP14571	IGR - open sea	FALSE	No
cg03162410	0.22069	0.804441	0.0299027	0.635624	4.49195e-05	0.0156194	TECR	Body - open sea	FALSE	No
cg20959189	0.311298	2.96429	0.0214667	0.885623	4.49644e-05	0.0156194	ZBTB38	5'UTR - shore	FALSE	No
cg22622123	0.261207	0.754091	0.0273632	0.627451	4.49856e-05	0.0156194	SLC37A4	TSS1500 - shore	FALSE	No
cg07607074	0.275515	2.07269	0.0190253	0.807373	4.50271e-05	0.0156194	DAXX	Body - shore	FALSE	No
cg03033796	-0.257192	-0.52076	-0.046677	0.411048	4.50994e-05	0.0156194	CDH23	Body - open sea	TRUE	No
cg08958251	0.258541	1.51823	0.0166154	0.740765	4.51527e-05	0.0156194	CCDC34	IGR - open sea	TRUE	No
cg24108508	0.31222	3.19393	0.00845168	0.900941	4.51611e-05	0.0156194	FAM20B	Body - open sea	TRUE	No
cg20969643	0.266478	2.34724	0.0156463	0.835241	4.52092e-05	0.0156194	STEAP3	Body - shelf	FALSE	No
cg07554030	-0.647014	-3.60909	-0.0448677	0.0801528	4.52243e-05	0.0156194	NAGLU	TSS200 - shore	FALSE	Yes
cg02064366	-0.375688	0.286038	-0.0620628	0.54905	4.52502e-05	0.0156194	BAIAP2	Body - island	FALSE	No
cg21172319	-0.467776	-3.95296	-0.0244884	0.0624526	4.52611e-05	0.0156194	NAT1	5'UTR - open sea	TRUE	No
cg01447096	-0.279034	-3.08921	-0.0125882	0.105614	4.53903e-05	0.0156509	ACTA1	IGR - shelf	FALSE	No
cg26000462	0.427315	0.039538	0.0367005	0.50676	4.5531e-05	0.0156698	EN2	IGR - shelf	TRUE	No
cg09216823	-0.470142	-1.51239	-0.0723865	0.262323	4.5551e-05	0.0156698	ATP13A4	5'UTR - open sea	TRUE	No
cg21046068	-0.278207	-4.76086	-0.00719561	0.0358704	4.55596e-05	0.0156698	TMEM170A	Body - island	FALSE	No
cg23009921	-0.482647	1.82085	-0.0704176	0.776303	4.56409e-05	0.0156765	PWWP2B	Body - shore	FALSE	No
cg06193838	0.240345	1.40296	0.0287871	0.72513	4.56739e-05	0.0156765	IWS1	Body - open sea	TRUE	No
cg04221461	0.286356	1.25595	0.034676	0.704228	4.57527e-05	0.0156765	AKT3	Body - open sea	FALSE	No
cg18481642	-0.371738	-1.35598	-0.0644225	0.28264	4.57652e-05	0.0156765	STAT4	Body - open sea	TRUE	No
cg06476693	-0.300585	-1.13256	-0.0400794	0.313938	4.57701e-05	0.0156765	ADAMTS8	Body - open sea	TRUE	No
cg20612128	0.499435	1.06541	0.0730504	0.674634	4.58348e-05	0.0156856	RFX7	IGR - shelf	FALSE	No
cg08289839	0.256965	1.46812	0.0343208	0.733886	4.59478e-05	0.015692	CARS2	Body - open sea	FALSE	Yes
cg03030757	-0.498726	-3.84628	-0.0259249	0.0669102	4.59542e-05	0.015692	FANCE	Body - island	FALSE	No
cg13355449	-0.294114	-0.550053	-0.0590454	0.406335	4.59875e-05	0.015692	GPR116, ADGRF5	TSS1500 - open sea, TSS1500 - open sea	FALSE	No
cg20631044	-0.446994	-0.425087	-0.0793371	0.427706	4.60218e-05	0.015692	C19orf54, SNRPA	TSS200 - shore, TSS1500 - shore	FALSE	No
cg04038246	-0.300108	-0.538971	-0.0497696	0.408093	4.60548e-05	0.015692	EHD1	Body - open sea	FALSE	No
cg15077193	0.455288	1.96286	0.0430976	0.793997	4.60828e-05	0.015692	PTBP1	Body - shore	FALSE	No
cg14055379	0.267155	1.09881	0.0280395	0.681256	4.61678e-05	0.0156981	MAPKAP1	IGR - open sea	FALSE	No
cg24929834	0.30839	1.64745	0.0248003	0.757325	4.61771e-05	0.0156981	C22orf31	Body - open sea	FALSE	No
cg20102877	-0.252484	-0.439216	-0.0350868	0.424672	4.63415e-05	0.0157409	KRTCAP3	Body - island	FALSE	No
cg06620723	0.283342	2.84742	0.0207511	0.877325	4.64286e-05	0.0157575	VPS13D	Body - open sea	FALSE	No
cg17342132	0.365243	1.54432	0.0367136	0.743576	4.64694e-05	0.0157583	NR3C1	Body - shore	FALSE	No
cg13127574	-0.267055	-1.03903	-0.0349732	0.327831	4.65326e-05	0.0157667	ADSSL1	1stExon - open sea	FALSE	No
cg07094785	-0.301733	-0.21364	-0.0594929	0.463248	4.66268e-05	0.0157727	HNRNPUL2-BSCL2	IGR - shelf	TRUE	No
cg02013741	0.284742	2.10513	0.0185017	0.810794	4.66463e-05	0.0157727	SMAD6	Body - open sea	TRUE	No
cg04850059	0.401943	3.12679	0.0154245	0.896334	4.66654e-05	0.0157727	SRP9	IGR - open sea	TRUE	No
cg21446172	0.360147	0.903317	0.0466069	0.65078	4.67075e-05	0.0157739	CAPN8	Body - shore	FALSE	No
cg06218079	-0.630904	-2.90666	-0.0495831	0.121494	4.67742e-05	0.0157835	TBCD	Body - open sea	TRUE	No
cg19934294	0.183362	0.896838	0.0185657	0.650423	4.69236e-05	0.0158088	MFSD10	Body - shore	FALSE	No
cg16337457	0.444834	2.40689	0.0431398	0.839259	4.69263e-05	0.0158088	CANT1	Body - island	TRUE	No
cg22652406	-0.250576	-1.74644	-0.0265468	0.230151	4.72916e-05	0.0158535	DNAJC4	TSS200 - island	FALSE	No
cg23843484	-0.514578	-0.130164	-0.0861417	0.477764	4.7296e-05	0.0158535	TMEM184A	IGR - open sea	FALSE	No
cg18121066	-0.418865	-3.96719	-0.0128871	0.060872	4.73256e-05	0.0158535	TBCD, ZNF750	Body - shelf, 5'UTR - shelf	FALSE	No
cg19450479	0.230551	0.481975	0.0297317	0.582575	4.7336e-05	0.0158535	BHLHE40	IGR - shore	FALSE	No
cg06970190	0.357096	0.0745443	0.042534	0.512842	4.73852e-05	0.0158535	FOXL2	IGR - island	FALSE	Yes
ch.7.2435427F	-0.532977	-2.08475	-0.080509	0.195498	4.73948e-05	0.0158535	TFEC	Body - open sea	FALSE	No
cg20140201	-0.323748	-0.596971	-0.0627519	0.39865	4.74387e-05	0.0158535	C2orf54	TSS200 - open sea	FALSE	No
cg10625081	0.263218	2.01931	0.0222301	0.801576	4.74522e-05	0.0158535	STC2	Body - shelf	TRUE	Yes
cg21173150	-0.323816	-0.427468	-0.0650158	0.426954	4.74613e-05	0.0158535	KRT8	IGR - open sea	FALSE	No
cg22443249	-0.579318	-0.719652	-0.103302	0.380071	4.74662e-05	0.0158535	KRTAP2-2	TSS1500 - open sea	FALSE	No
cg09596260	0.563027	3.9998	0.023335	0.93932	4.74837e-05	0.0158535	ADCY7	Body - open sea	FALSE	No
cg18942298	0.401664	-0.937965	0.0400226	0.343877	4.75951e-05	0.0158778	JPH2	Body - open sea	TRUE	No
cg10603592	0.355239	1.43189	0.0376807	0.728588	4.77541e-05	0.0158933	EZH1	5'UTR - shore	FALSE	No
cg04947533	0.246708	1.16367	0.0283651	0.690963	4.77687e-05	0.0158933	DCAF5	Body - open sea	TRUE	No
cg08287334	0.311996	1.69936	0.0350048	0.763681	4.7778e-05	0.0158933	KLF16	Body - island	FALSE	No
cg08448407	0.188207	2.86516	0.00476348	0.879092	4.77964e-05	0.0158933	MBL2	IGR - shelf	FALSE	No
cg17002328	0.239912	1.1106	0.0247488	0.683118	4.78967e-05	0.0159138	CCDC88C	Body - shelf	FALSE	No
cg02636004	0.2618	0.836765	0.037775	0.640628	4.79381e-05	0.0159147	GSK3B	Body - open sea	FALSE	No
cg19140548	-0.487664	0.0767387	-0.0853876	0.513044	4.8049e-05	0.0159211	SH3PXD2A	Body - open sea	TRUE	No
cg00812761	0.243806	1.01555	0.0302645	0.668671	4.80782e-05	0.0159211	SCFD2	Body - open sea	TRUE	No
cg18560551	-0.346325	-1.55115	-0.0564795	0.256021	4.81064e-05	0.0159211	EHF	5'UTR - open sea	TRUE	No
cg26941476	0.159853	1.14568	0.0210767	0.688543	4.81126e-05	0.0159211	EGR1	IGR - open sea	TRUE	No
cg07740894	0.377776	2.0405	0.024694	0.803341	4.81769e-05	0.0159278	CCNY	Body - open sea	TRUE	No
cg24925163	-0.51798	0.598245	-0.0959153	0.600561	4.82645e-05	0.0159278	SFT2D3	TSS1500 - shore	FALSE	Yes
cg01505878	-0.270937	-1.66813	-0.0426241	0.240337	4.83027e-05	0.0159278	RAB3IL1	IGR - open sea	TRUE	No
cg14478036	-0.712612	2.78133	-0.0632352	0.867628	4.83491e-05	0.0159278	PLIN2	IGR - open sea	TRUE	No
cg23195199	0.314274	2.17651	0.0321435	0.817819	4.83553e-05	0.0159278	FAM13A	Body - open sea	TRUE	No
cg14849468	-0.364701	-0.21325	-0.0781567	0.463479	4.83818e-05	0.0159278	ALDH6A1	Body - shelf	FALSE	No
cg06814256	0.31844	1.94739	0.0318982	0.793162	4.84114e-05	0.0159278	MIR5093	IGR - open sea	FALSE	No
cg00085790	-0.275672	-1.15163	-0.0488186	0.311208	4.84431e-05	0.0159278	SLC30A1	IGR - open sea	TRUE	No
cg00547480	0.31715	1.54278	0.040504	0.743492	4.84873e-05	0.0159296	LDB1	Body - shelf	FALSE	No
cg07628717	0.330015	2.31206	0.0278776	0.831411	4.85502e-05	0.0159304	FOXK1	Body - open sea	FALSE	Yes
cg19581816	-0.469917	-3.16919	-0.0377247	0.102499	4.85674e-05	0.0159304	SLC2A1-AS1	IGR - island	FALSE	No
cg25451120	0.216325	-0.561404	0.0197437	0.404106	4.86401e-05	0.0159415	ABI3, GNGT2	TSS200 - open sea, TSS1500 - open sea	TRUE	No
cg21486834	0.515165	3.37955	0.0195811	0.91086	4.87925e-05	0.0159787	RHBDF2	Body - shelf	FALSE	No
cg17453767	-0.416558	0.539379	-0.0835458	0.59126	4.88492e-05	0.0159845	GAB1	Body - open sea	TRUE	No
cg18863666	0.308359	2.35754	0.0252243	0.835878	4.89408e-05	0.0160018	DIP2C	Body - shore	FALSE	No
cg09302355	0.246043	0.685002	0.0336188	0.616226	4.91607e-05	0.0160329	FERMT3	TSS200 - shore	FALSE	Yes
cg14400030	0.302336	1.41931	0.0211405	0.727225	4.91631e-05	0.0160329	BCL7A	3'UTR - open sea	FALSE	No
cg12747410	-0.362583	-0.313876	-0.0657589	0.44619	4.92151e-05	0.0160329	MS4A15	TSS1500 - open sea	FALSE	No
cg08447571	0.227218	1.3466	0.0226474	0.717369	4.92274e-05	0.0160329	FOXK1	Body - open sea	FALSE	No
cg25458034	0.20936	2.94599	0.00954802	0.884878	4.92313e-05	0.0160329	IMPAD1	Body - shelf	FALSE	No
cg19810954	0.430609	2.17312	0.0296336	0.817052	4.93257e-05	0.0160368	ADARB1	5'UTR - shore	FALSE	No
cg26415516	-0.462747	-1.0244	-0.074835	0.331444	4.93299e-05	0.0160368	IPCEF1, OPRM1	3'UTR - open sea, Body - open sea	TRUE	No
cg15407058	-0.253986	-0.645643	-0.0520218	0.390425	4.93603e-05	0.0160368	SLC16A3	IGR - shelf	FALSE	No
cg21139312	0.461194	4.41113	0.0119473	0.954296	4.94428e-05	0.0160497	MSI2	Body - open sea	FALSE	No
cg12804791	-1.08669	-1.80957	-0.116998	0.234396	4.95149e-05	0.0160497	MIR3167	IGR - island	TRUE	No
cg14410503	0.275333	1.96958	0.0286434	0.795892	4.95172e-05	0.0160497	TNS3	Body - open sea	FALSE	No
cg08677210	0.245227	1.23805	0.0277378	0.701844	4.96574e-05	0.0160824	MSI2	Body - open sea	TRUE	No
cg12357484	0.292785	1.94512	0.0267897	0.793095	4.97356e-05	0.0160841	ANO1	Body - open sea	TRUE	No
cg21996761	0.269546	1.40774	0.0298439	0.725661	4.9741e-05	0.0160841	NRXN2	Body - island	FALSE	No
cg25722029	-0.582123	-1.15863	-0.0938298	0.312854	4.98854e-05	0.0161151	ZSWIM4	Body - shore	FALSE	No
cg15829056	0.500098	3.91731	0.00999285	0.936881	4.99154e-05	0.0161151	SSBP3	Body - island	FALSE	No
cg07905568	0.314092	2.70642	0.0224063	0.866345	4.9973e-05	0.0161199	ZNF764	3'UTR - shore	FALSE	No
cg07981495	-0.488892	-0.288997	-0.102871	0.450896	5.00087e-05	0.0161199	CGA	1stExon - open sea	FALSE	No
cg07710211	0.303903	2.86988	0.0133833	0.87906	5.00787e-05	0.0161298	CNPY3	Body - shelf	FALSE	No
cg17514528	-0.570511	-2.38917	-0.0563656	0.164297	5.01418e-05	0.0161366	MTHFR	Body - shelf	FALSE	No
cg09649586	0.320372	1.80071	0.0303263	0.77608	5.01841e-05	0.0161366	TP53AIP1	5'UTR - open sea	FALSE	No
cg25961567	0.267578	1.93249	0.0277737	0.791737	5.02176e-05	0.0161366	NCK2	5'UTR - shore	TRUE	No
cg21708130	-0.523067	-0.351354	-0.0894307	0.440286	5.02689e-05	0.0161404	LRRFIP1	Body - shelf	TRUE	No
cg06332339	0.81363	4.58454	0.02126	0.957446	5.03081e-05	0.0161404	NPTN	Body - open sea	TRUE	No
cg20945520	0.27442	0.987426	0.0283111	0.66426	5.03993e-05	0.0161459	C3orf21, XXYLT1	Body - open sea, Body - open sea	TRUE	No
cg06716568	-0.303496	-4.47796	-0.00554852	0.0432376	5.04103e-05	0.0161459	C4orf48	TSS1500 - island	FALSE	No
cg23083936	-0.229229	-1.02121	-0.0367299	0.330515	5.04917e-05	0.0161459	BCKDHA	Body - open sea	FALSE	No
cg14970515	0.263989	1.0317	0.0291117	0.671102	5.04967e-05	0.0161459	CBX4	IGR - island	FALSE	No
cg15590912	-0.257143	-1.23575	-0.0393407	0.298682	5.05219e-05	0.0161459	CCSAP	IGR - shelf	FALSE	No
cg01157780	-0.390429	-1.57628	-0.0424148	0.25245	5.06017e-05	0.0161589	EPB41L1	1stExon - open sea	FALSE	No
cg02145679	-0.593186	-4.25873	-0.0265519	0.0521321	5.06839e-05	0.0161639	ARL15	Body - shore	FALSE	No
cg26118759	0.340637	2.93666	0.0121433	0.88375	5.06963e-05	0.0161639	CD58	Body - open sea	FALSE	No
cg26389737	0.179605	0.658716	0.0239057	0.612059	5.07702e-05	0.0161659	KCNH2	Body - shore	TRUE	No
cg01548249	0.245212	1.80459	0.0245402	0.776933	5.08193e-05	0.0161659	ZNF358	5'UTR - shore	FALSE	No
cg10591385	0.40806	2.52383	0.0269679	0.850584	5.08606e-05	0.0161659	FRMD1	IGR - shore	FALSE	No
cg22526990	-0.393538	-0.302734	-0.0870874	0.448315	5.09371e-05	0.0161659	CEBPA	IGR - shelf	FALSE	No
cg24545967	0.201427	0.551816	0.0287594	0.594306	5.09688e-05	0.0161659	SH2D3C	5'UTR - open sea	FALSE	No
cg24674220	0.243423	1.87222	0.0170693	0.785017	5.10316e-05	0.0161659	GMEB2	5'UTR - open sea	FALSE	No
cg02071795	0.337419	2.86449	0.0216699	0.878395	5.10536e-05	0.0161659	JUB, AJUBA	3'UTR - open sea, 3'UTR - open sea	FALSE	No
cg25729350	-0.392399	-2.25053	-0.0351583	0.175124	5.10567e-05	0.0161659	LIPC	IGR - open sea	FALSE	No
cg15059474	-0.507222	0.318033	-0.110966	0.553651	5.10815e-05	0.0161659	BAIAP2L1	Body - open sea	TRUE	No
cg26574240	0.32607	2.45783	0.0218756	0.845125	5.1129e-05	0.0161659	LMOD3	TSS200 - open sea	FALSE	No
cg18322739	0.355914	1.41615	0.0375661	0.726313	5.11662e-05	0.0161659	RTP5	IGR - shelf	TRUE	No
cg07698102	0.350903	2.6949	0.00915988	0.865349	5.11748e-05	0.0161659	PARD3B	Body - open sea	TRUE	No
cg16564135	0.310143	1.72102	0.0341551	0.766374	5.13349e-05	0.0161824	UBASH3B	Body - open sea	TRUE	No
cg23217386	-0.267839	-1.25549	-0.0374981	0.295823	5.13519e-05	0.0161824	TRIM34, TRIM6-TRIM34	5'UTR - open sea, Body - open sea	FALSE	No
cg04388919	-0.312463	-1.29683	-0.0352909	0.290024	5.13821e-05	0.0161824	ZNF777	IGR - shore	FALSE	No
cg08592890	0.379786	1.01309	0.0395236	0.667758	5.13914e-05	0.0161824	CTF1	TSS1500 - shore	FALSE	No
cg22584138	-0.447899	-2.08962	-0.0292216	0.191812	5.14415e-05	0.0161824	SLC6A4	5'UTR - shore	FALSE	No
cg25938530	0.300818	1.38409	0.0201321	0.722376	5.14635e-05	0.0161824	ITIH1	TSS200 - open sea	FALSE	No
cg18487515	-0.197535	-5.16812	-0.00262137	0.0271367	5.16256e-05	0.0162073	ZNF296	TSS200 - island	FALSE	No
cg24336989	0.343103	0.751959	0.037316	0.626857	5.16368e-05	0.0162073	TFAP2A-AS1	IGR - shore	TRUE	Yes
cg00031708	0.348167	2.17506	0.020295	0.817775	5.17087e-05	0.0162073	FAM126A	5'UTR - shore	FALSE	No
cg00768179	-0.435516	-1.21278	-0.070204	0.303323	5.17341e-05	0.0162073	ERRFI1	5'UTR - shore	FALSE	No
cg23478293	0.420342	0.255492	0.060299	0.543778	5.174e-05	0.0162073	OTX2OS1, OTX2-AS1	TSS1500 - shore, TSS1500 - shore	FALSE	No
cg11362604	0.246022	0.508956	0.0318371	0.587074	5.18633e-05	0.0162115	MEIS2	Body - shore	FALSE	Yes
cg03032552	0.298957	1.99263	0.0301064	0.798328	5.19057e-05	0.0162115	SH3BP2	IGR - open sea	TRUE	No
cg14301348	0.424135	2.0287	0.0486591	0.80115	5.19173e-05	0.0162115	LZTS1	Body - shore	FALSE	No
cg24242290	0.358987	1.39696	0.0449045	0.723608	5.19176e-05	0.0162115	PALLD	Body - open sea	TRUE	No
cg05806717	0.35717	2.87626	0.0178365	0.879273	5.19933e-05	0.0162115	TBX6	5'UTR - shore	FALSE	No
cg21854184	-0.347998	2.0736	-0.0384633	0.806755	5.20145e-05	0.0162115	NCOR2	Body - shelf	TRUE	Yes
cg14143441	-0.730306	0.736751	-0.117048	0.621275	5.20484e-05	0.0162115	ST3GAL1	IGR - open sea	TRUE	No
cg16654458	-0.661082	1.37172	-0.0911209	0.716929	5.20692e-05	0.0162115	TRIM8	IGR - open sea	TRUE	No
ch.10.30081984F	-0.525708	-1.91392	-0.0702561	0.213293	5.21653e-05	0.0162291	MIR938	IGR - open sea	FALSE	No
cg05657709	0.318507	1.07702	0.0289464	0.677798	5.2288e-05	0.016255	ILDR1	TSS1500 - open sea	FALSE	No
cg16045459	0.61999	2.81828	0.0207561	0.873219	5.23563e-05	0.0162555	CAMTA2, SPAG7	Body - shore, TSS1500 - shore	TRUE	No
cg09671951	-0.528586	-0.505004	-0.0819307	0.414737	5.2369e-05	0.0162555	C10orf26, WBP1L	Body - open sea, Body - open sea	TRUE	No
cg05465955	-0.539336	-0.377623	-0.128991	0.436681	5.24892e-05	0.0162754	COASY	1stExon - island	FALSE	Yes
cg15819360	0.224132	1.49993	0.0181246	0.738436	5.25123e-05	0.0162754	ST3GAL1	IGR - open sea	TRUE	No
ch.5.1258129F	-0.36662	-2.77011	-0.0370313	0.1296	5.26162e-05	0.0162924	MAST4	Body - open sea	FALSE	No
cg18465484	0.461863	1.69214	0.0425193	0.7619	5.26466e-05	0.0162924	CPAMD8	TSS1500 - open sea	FALSE	No
cg15025640	0.291289	1.15888	0.0298171	0.690104	5.27846e-05	0.0163161	TMEM43	3'UTR - open sea	FALSE	No
cg07341609	0.26207	1.43963	0.0355587	0.729979	5.28024e-05	0.0163161	CDC42EP1	Body - island	FALSE	No
cg06405186	0.363816	1.70753	0.0283315	0.764548	5.285e-05	0.0163185	SYT7	3'UTR - island	TRUE	Yes
cg19206146	0.468209	1.74596	0.0368405	0.768601	5.30246e-05	0.0163484	SCAND3	IGR - open sea	FALSE	No
cg01886634	-0.363265	-2.42392	-0.0317664	0.158314	5.3029e-05	0.0163484	CEP78	TSS1500 - shore	FALSE	No
cg27287944	0.391314	3.86435	0.0119394	0.935061	5.31008e-05	0.0163484	MIDN	Body - island	FALSE	No
cg14098223	-0.387152	-2.20655	-0.03089	0.179357	5.31291e-05	0.0163484	MORN1	Body - shelf	TRUE	Yes
cg16091952	0.321034	1.50912	0.0394514	0.739054	5.31925e-05	0.0163484	ZNF354C	5'UTR - shore	FALSE	No
cg14565465	0.284153	0.843308	0.0372992	0.641637	5.3298e-05	0.0163484	TMEM2	3'UTR - open sea	TRUE	No
cg08421478	-0.359133	-0.154544	-0.0679647	0.473473	5.33065e-05	0.0163484	RNU6-67P	IGR - open sea	TRUE	No
cg14707834	0.268899	1.54148	0.0285687	0.743714	5.33577e-05	0.0163484	SIGIRR	5'UTR - shore	TRUE	Yes
cg10280383	0.307152	5.35446	0.00386179	0.975951	5.33736e-05	0.0163484	SPTBN2	Body - open sea	FALSE	No
cg21196201	-0.250388	-1.86413	-0.0391236	0.216578	5.34531e-05	0.0163484	SULT2B1	Body - open sea	FALSE	No
cg13452260	-0.51827	-4.91487	-0.00645255	0.03276	5.34816e-05	0.0163484	WNT9B	IGR - open sea	FALSE	No
cg15826810	-0.316675	-2.13852	-0.0282958	0.185988	5.35037e-05	0.0163484	LOC285419	TSS1500 - open sea	FALSE	No
cg25221975	0.61934	3.18044	0.0384719	0.8976	5.35067e-05	0.0163484	FBLN2	Body - open sea	FALSE	No
cg07240413	-0.553701	-2.79536	-0.0399085	0.128552	5.35713e-05	0.0163484	GATA3	IGR - open sea	TRUE	No
cg14993900	-0.499995	-0.80666	-0.112621	0.366468	5.35782e-05	0.0163484	TFAP2A	TSS1500 - shore	FALSE	No
cg03140412	0.324325	1.58935	0.040368	0.749549	5.36064e-05	0.0163484	SIGIRR	5'UTR - shore	FALSE	Yes
cg11550234	0.284777	1.20081	0.0329353	0.696237	5.36238e-05	0.0163484	PKN1	TSS200 - shore	FALSE	Yes
cg17290127	0.45242	3.64732	0.016612	0.925008	5.37424e-05	0.0163495	CLN8	3'UTR - open sea	FALSE	No
cg10587854	-0.301249	-2.00797	-0.0380515	0.200259	5.37856e-05	0.0163495	EPM2AIP1	IGR - open sea	TRUE	No
cg07122009	0.342609	2.33283	0.019918	0.833434	5.38275e-05	0.0163495	IFT140	Body - open sea	FALSE	Yes
cg13660477	0.278507	1.77312	0.034214	0.772802	5.38584e-05	0.0163495	NCK2	5'UTR - open sea	TRUE	No
cg00439658	-0.337043	-2.50417	-0.0313592	0.151016	5.38835e-05	0.0163495	GRIN2C	Body - island	TRUE	No
cg11650948	0.239768	1.02834	0.0178895	0.670692	5.38961e-05	0.0163495	C12orf72, METTL20	TSS1500 - open sea, TSS1500 - open sea	FALSE	No
cg15323253	0.292999	1.05986	0.0400211	0.675176	5.39059e-05	0.0163495	C6orf10	IGR - open sea	TRUE	No
cg04348689	0.369218	1.57149	0.0332473	0.747145	5.41523e-05	0.0164094	BTBD7	5'UTR - open sea	TRUE	No
cg20724690	0.187322	3.47128	0.00644334	0.917128	5.41833e-05	0.0164094	CAB39	5'UTR - open sea	TRUE	No
cg16645705	0.293173	2.0075	0.0312634	0.799977	5.4266e-05	0.0164223	ARHGEF7	Body - open sea	FALSE	No
cg23082657	-0.383997	0.225711	-0.079808	0.538649	5.44336e-05	0.0164609	ILVBL	3'UTR - shore	TRUE	No
cg04171392	0.387112	1.70525	0.0261485	0.76417	5.45074e-05	0.0164711	LIN28B	TSS200 - shelf	FALSE	No
cg04502852	0.297856	0.953274	0.0359476	0.65887	5.46044e-05	0.0164764	ASAP1-IT1	IGR - open sea	TRUE	No
cg09251291	0.297612	2.57196	0.0147821	0.855421	5.46285e-05	0.0164764	RAB8B	Body - shore	FALSE	No
cg19888787	-0.789406	-3.45039	-0.0499417	0.0893372	5.47126e-05	0.0164764	UBC	TSS1500 - island	FALSE	No
ch.9.1233470F	-0.187471	-4.44784	-0.00441182	0.0439246	5.47701e-05	0.0164764	SHC3	IGR - open sea	TRUE	No
cg21747160	0.291894	0.659874	0.0331759	0.611987	5.48066e-05	0.0164764	LMBR1L	TSS1500 - shore	FALSE	No
cg14640865	0.196484	1.26469	0.0235343	0.705832	5.48144e-05	0.0164764	TRIM56	5'UTR - shore	FALSE	No
cg09262011	0.2815	1.60548	0.0277887	0.751994	5.48705e-05	0.0164764	ATP6V0D1	Body - open sea	TRUE	No
cg27278470	-0.49049	0.529243	-0.0893807	0.589352	5.48814e-05	0.0164764	KRT80	IGR - open sea	TRUE	No
cg26509870	-0.604858	0.620779	-0.133439	0.602851	5.48861e-05	0.0164764	PHYHIP	IGR - shelf	FALSE	No
cg25417529	0.329848	1.78165	0.0241546	0.773846	5.49652e-05	0.0164782	KANK2	Body - shore	FALSE	Yes
cg26331343	0.317963	1.00313	0.0263507	0.666552	5.49724e-05	0.0164782	LINC00881	IGR - shore	FALSE	No
cg09264231	0.318341	1.24172	0.044495	0.701892	5.52654e-05	0.0165006	RASAL2-AS1	IGR - open sea	TRUE	No
cg08463788	0.285347	0.282786	0.0164469	0.548658	5.52691e-05	0.0165006	LHX9	Body - shore	FALSE	No
cg00078759	0.795076	3.10778	0.0617812	0.889696	5.53202e-05	0.0165006	IFT140, TMEM204	Body - shore, Body - shore	FALSE	No
cg21228270	0.269323	0.878203	0.0358318	0.647201	5.53565e-05	0.0165006	LAMC3	IGR - open sea	TRUE	No
cg01013171	-0.27218	-0.0576832	-0.0626749	0.490055	5.5417e-05	0.0165006	FOS	IGR - open sea	TRUE	No
cg00804392	0.229557	1.42787	0.0209876	0.728657	5.54362e-05	0.0165006	RHOH	5'UTR - open sea	FALSE	Yes
cg24194730	0.279094	2.09827	0.0232473	0.810026	5.54972e-05	0.0165006	SLC39A13	Body - open sea	FALSE	No
cg03467087	0.29101	1.79346	0.0213397	0.775454	5.55435e-05	0.0165006	SYNJ2	Body - open sea	TRUE	No
cg20783970	-0.541426	-0.983884	-0.101062	0.338823	5.55729e-05	0.0165006	LINC00184	IGR - open sea	TRUE	No
cg27606671	0.255046	1.46779	0.0296542	0.733912	5.56072e-05	0.0165006	SUV420H1	IGR - open sea	TRUE	No
cg03842258	-0.2527	-5.25163	-0.00153399	0.0257081	5.57027e-05	0.0165006	SMAD6	IGR - island	FALSE	No
cg19197236	0.442178	2.66799	0.0287764	0.862525	5.57036e-05	0.0165006	D2HGDH	Body - open sea	FALSE	No
cg10758902	-0.410951	0.792039	-0.0727107	0.632537	5.57451e-05	0.0165006	OVOL1	Body - open sea	FALSE	No
cg08135852	0.405865	2.68498	0.0247918	0.86419	5.57941e-05	0.0165006	CDGAP, ARHGAP31	Body - open sea, Body - open sea	TRUE	No
cg15642754	0.259391	2.00523	0.0274674	0.799886	5.58468e-05	0.0165006	AACS	IGR - shore	FALSE	No
cg24592782	0.313501	2.17331	0.0303745	0.817582	5.58609e-05	0.0165006	CTNNBIP1	Body - open sea	FALSE	No
cg13125627	0.291388	1.45632	0.0260697	0.732285	5.58981e-05	0.0165006	C8orf4	TSS1500 - open sea	TRUE	No
cg03984677	-0.287494	-0.646504	-0.0560571	0.390369	5.59285e-05	0.0165006	CYTH3	Body - shelf	FALSE	No
cg06851122	-0.252887	-0.205617	-0.0603722	0.464624	5.59441e-05	0.0165006	GSG1	IGR - open sea	TRUE	No
cg27369325	0.367551	4.02525	0.0126211	0.941488	5.60137e-05	0.0165006	FARP1	Body - open sea	TRUE	No
cg25711779	-0.326431	-2.54179	-0.0396965	0.148276	5.60333e-05	0.0165006	EFEMP1	5'UTR - shore	FALSE	Yes
cg21916461	-0.717899	-2.46126	-0.0934004	0.162431	5.60697e-05	0.0165006	LRP5	Body - open sea	TRUE	No
cg27661394	0.26833	1.36702	0.0263355	0.720098	5.60747e-05	0.0165006	STX18-AS1	IGR - open sea	TRUE	No
cg16057216	-0.530284	-0.327794	-0.0804258	0.444115	5.61323e-05	0.0165006	OBSL1	Body - shelf	FALSE	No
cg00573235	0.222867	2.23884	0.0174729	0.824788	5.6166e-05	0.0165006	MIR138-2	IGR - open sea	TRUE	No
cg15258080	-0.514327	0.954924	-0.099862	0.656812	5.62418e-05	0.0165006	HK1	Body - open sea	TRUE	No
cg20203365	-0.39983	-1.09075	-0.0605123	0.320947	5.62906e-05	0.0165006	EHD3	Body - open sea	TRUE	No
cg08969937	0.325622	2.10317	0.0344379	0.810089	5.63051e-05	0.0165006	ACOX3	Body - open sea	FALSE	No
cg07565956	-0.317358	-2.69962	-0.0270285	0.134396	5.6309e-05	0.0165006	ZBTB4	5'UTR - shore	FALSE	No
cg16520965	-0.273788	-0.729342	-0.037142	0.376624	5.63182e-05	0.0165006	FAM109A	5'UTR - shore	FALSE	No
cg25831439	-0.347407	-1.22404	-0.0553019	0.301002	5.63296e-05	0.0165006	MIR4785	IGR - open sea	TRUE	No
cg18141622	0.326013	1.66515	0.0328833	0.75936	5.6392e-05	0.0165006	LRRFIP1	IGR - open sea	TRUE	No
cg04100971	0.264443	1.98542	0.0205258	0.7978	5.64004e-05	0.0165006	IL18	TSS1500 - open sea	FALSE	No
cg24530527	0.375831	2.33071	0.0368581	0.832685	5.6413e-05	0.0165006	C7orf50	Body - open sea	TRUE	No
cg19780308	0.703172	3.50258	0.0269665	0.916117	5.65636e-05	0.0165191	MAML3	Body - open sea	FALSE	No
cg17898054	-0.593376	1.62583	-0.0980981	0.750001	5.65796e-05	0.0165191	FAM183A	IGR - shelf	FALSE	No
cg13757081	0.259621	1.10376	0.0211086	0.682036	5.6613e-05	0.0165191	LOC441204	Body - open sea	TRUE	No
cg02443306	0.252511	0.410056	0.0447696	0.570329	5.66435e-05	0.0165191	NLRP6	IGR - open sea	TRUE	Yes
cg16603916	0.231567	1.4709	0.0147044	0.734515	5.66878e-05	0.0165191	ECE1	Body - shore	FALSE	No
cg22646393	0.349678	3.60317	0.0114416	0.923326	5.67176e-05	0.0165191	RP11-290F20.1	IGR - island	FALSE	No
cg03992926	-0.291809	-4.80789	-0.00305321	0.0346768	5.68045e-05	0.0165327	TPR, C1orf27, MIR548F1	TSS1500 - island, TSS200 - island, Body - island	FALSE	No
cg14605961	-0.490977	1.01981	-0.0890244	0.667246	5.6928e-05	0.0165569	TBCD	Body - open sea	FALSE	No
cg12443195	0.281599	1.5353	0.0276467	0.742858	5.70783e-05	0.0165888	DPPA4	TSS1500 - open sea	FALSE	No
cg16362481	0.280131	1.9159	0.0258918	0.789837	5.73037e-05	0.0166353	LIMS2	Body - shelf	TRUE	No
cg07897871	-0.249832	-0.55689	-0.0357231	0.404933	5.73192e-05	0.0166353	ELF3	5'UTR - open sea	FALSE	No
cg18960620	0.222103	0.781101	0.0233527	0.6319	5.74471e-05	0.0166601	ORAI1	Body - shelf	FALSE	No
cg16512144	-0.37037	-2.06855	-0.0371709	0.193853	5.7486e-05	0.0166601	RPL22L1	IGR - open sea	TRUE	No
cg22367549	0.320678	0.654546	0.0440394	0.611021	5.76927e-05	0.0166971	ATP2B4	5'UTR - open sea	TRUE	No
cg10635645	0.311457	1.08182	0.0422102	0.678387	5.77161e-05	0.0166971	APOLD1	Body - shore	FALSE	No
cg13754437	-0.547288	0.474927	-0.108012	0.579902	5.77794e-05	0.0166971	FHL2	TSS1500 - shore	FALSE	No
cg09586198	-0.24279	-1.41058	-0.0320211	0.27389	5.78171e-05	0.0166971	KIAA0040	IGR - open sea	TRUE	No
cg12149609	-0.501534	-4.16813	-0.0108272	0.0536391	5.78298e-05	0.0166971	JPH2	TSS1500 - open sea	TRUE	No
cg00277591	-0.265377	-0.190599	-0.0554105	0.467176	5.78588e-05	0.0166971	ANKFY1	Body - open sea	TRUE	No
cg00510149	-0.333606	-0.392857	-0.0640011	0.432774	5.79104e-05	0.0166971	MRVI1	5'UTR - open sea	FALSE	No
cg04477431	0.279631	1.10264	0.0361445	0.681703	5.79388e-05	0.0166971	BAT4, GPANK1	Body - shore, Body - shore	FALSE	Yes
cg26382173	0.293357	1.38018	0.043765	0.721466	5.81194e-05	0.01673	TMEM121	5'UTR - island	FALSE	No
cg10472651	0.21639	1.5307	0.0184965	0.742545	5.81344e-05	0.01673	TK2	Body - open sea	TRUE	No
cg09911316	0.237494	0.345872	0.0239288	0.559526	5.82336e-05	0.01674	AGPAT1	IGR - open sea	TRUE	No
cg05660681	-0.364374	-0.0577074	-0.064324	0.490059	5.82821e-05	0.01674	ZNF611	1stExon - shelf	FALSE	No
cg21344537	-0.47091	-1.11245	-0.0628556	0.318013	5.82916e-05	0.01674	MEX3B	IGR - open sea	TRUE	No
cg14289738	-0.30403	-0.389869	-0.0497184	0.433185	5.84855e-05	0.0167631	NEK6	Body - open sea	TRUE	No
cg07867517	-0.369798	-0.0171872	-0.0696617	0.496995	5.85004e-05	0.0167631	CHST6	5'UTR - open sea	TRUE	No
cg10832655	0.291088	1.90158	0.021456	0.788206	5.85072e-05	0.0167631	C4orf31, NDNF	5'UTR - shore, 5'UTR - shore	FALSE	No
cg01331275	0.204486	1.74283	0.0145732	0.769646	5.85353e-05	0.0167631	TAF1B	IGR - open sea	TRUE	No
cg11478233	0.334705	3.08391	0.0165862	0.893775	5.86159e-05	0.0167745	TFDP1	Body - shore	TRUE	Yes
cg20289491	-0.259458	-0.659221	-0.0384225	0.388052	5.86643e-05	0.0167767	MRAS	5'UTR - shelf	FALSE	No
cg03722802	0.217041	2.3783	0.00684963	0.838359	5.87554e-05	0.0167805	ZNF593	TSS1500 - shore	FALSE	No
cg15965383	-0.394946	-1.21796	-0.0635276	0.302264	5.87595e-05	0.0167805	C1orf140	IGR - open sea	TRUE	No
cg01796493	-0.283511	-1.56428	-0.043993	0.253691	5.88554e-05	0.0167962	EYS	Body - open sea	TRUE	No
cg21435473	0.237946	1.18854	0.0300208	0.694624	5.89563e-05	0.0168134	TOP1MT	Body - open sea	FALSE	No
cg15799353	-0.421151	0.696848	-0.0957408	0.616749	5.90784e-05	0.0168365	TRIB3	5'UTR - shore	FALSE	No
cg05877528	0.237396	0.807758	0.0296565	0.636103	5.91235e-05	0.0168377	HPS4	TSS200 - shelf	FALSE	Yes
cg02429905	0.380081	1.64174	0.037459	0.756082	5.93185e-05	0.0168815	PRRT1, PPT2	TSS1500 - shore, TSS1500 - shore	TRUE	No
cg10438552	-0.240316	0.086447	-0.0541409	0.514915	5.94592e-05	0.0169091	FAM73A	TSS1500 - open sea	FALSE	No
cg08548559	-0.272592	-1.71685	-0.0300182	0.233952	5.9498e-05	0.0169091	PIK3IP1	Body - shore	FALSE	No
cg04437762	0.220277	2.06935	0.0182349	0.807191	5.95899e-05	0.0169235	IL6R	Body - shore	TRUE	No
cg05187549	0.216504	1.73081	0.0214501	0.768069	5.97175e-05	0.0169415	UBE2D2	IGR - open sea	TRUE	No
cg26931527	0.295685	2.36903	0.0252599	0.837025	5.97373e-05	0.0169415	OSGIN1	IGR - open sea	FALSE	No
cg00502662	-0.458288	-1.23861	-0.0755498	0.299979	5.97769e-05	0.0169415	ZP3	TSS1500 - open sea	TRUE	No
cg16624069	-0.378476	-2.65457	-0.0466415	0.139513	6.0058e-05	0.0170094	DOCK9	Body - open sea	TRUE	Yes
cg14505439	0.229559	0.700297	0.0271359	0.618772	6.01334e-05	0.017019	RAPGEF1	Body - open sea	TRUE	No
cg10407113	-0.359803	0.16112	-0.0631938	0.527698	6.02637e-05	0.0170212	AP1G1	TSS1500 - shore	FALSE	No
cg03299269	0.385395	2.53722	0.0290731	0.85177	6.03529e-05	0.0170212	SH3YL1	Body - open sea	FALSE	No
cg02572796	-0.46479	-2.58317	-0.0366667	0.144958	6.0391e-05	0.0170212	SORBS2	5'UTR - open sea	TRUE	No
cg16809457	0.364633	1.72827	0.0470371	0.766695	6.04137e-05	0.0170212	MDN1	Body - open sea	TRUE	No
cg06710694	0.394763	3.85189	0.00646389	0.934514	6.04334e-05	0.0170212	AP1B1, SNORD125	Body - open sea, TSS200 - open sea	FALSE	No
cg06215643	-0.298518	-1.43991	-0.0289597	0.270037	6.04774e-05	0.0170212	BRD1	IGR - shore	FALSE	No
cg15109744	-0.613672	1.34567	-0.109668	0.712515	6.05388e-05	0.0170212	STX6	IGR - open sea	TRUE	No
cg15226029	0.224882	1.18736	0.0321166	0.694447	6.05542e-05	0.0170212	AGER	Body - open sea	FALSE	Yes
cg11936809	0.336259	1.8531	0.0241056	0.782321	6.05631e-05	0.0170212	RB1CC1	IGR - open sea	FALSE	No
cg10646968	0.371937	2.70184	0.0202614	0.865782	6.05676e-05	0.0170212	ADD3-AS1	IGR - open sea	TRUE	No
cg07846400	-0.293321	-1.49126	-0.0520426	0.263732	6.06048e-05	0.0170212	PRSS12	IGR - open sea	TRUE	No
cg02382044	-0.480969	0.397277	-0.0775496	0.56746	6.0655e-05	0.0170212	TMOD3	TSS1500 - shore	FALSE	No
cg25961733	-0.430095	-0.0537466	-0.0828028	0.490782	6.0692e-05	0.0170212	PWWP2B	3'UTR - open sea	FALSE	No
cg14027380	0.299735	2.63641	0.0247712	0.860595	6.07213e-05	0.0170212	NADK	3'UTR - shore	FALSE	Yes
cg06544693	0.326443	2.32929	0.0142526	0.833258	6.08342e-05	0.0170354	GSE1	IGR - shelf	TRUE	No
cg27649971	-0.45821	-0.110258	-0.0956651	0.481259	6.08551e-05	0.0170354	EPS8L2	Body - shore	FALSE	No
cg01125214	0.235367	4.94313	0.00323281	0.968392	6.09618e-05	0.0170537	AGAP1	Body - open sea	FALSE	No
cg06617335	0.223793	0.504774	0.029199	0.586406	6.1134e-05	0.0170812	LOC91450	TSS1500 - open sea	FALSE	No
cg04589881	0.22694	3.15251	0.00443211	0.898602	6.11802e-05	0.0170812	SLCO6A1	TSS1500 - shore	FALSE	No
cg05600342	0.332229	1.97569	0.0250195	0.796386	6.11848e-05	0.0170812	PSMD13	Body - open sea	TRUE	No
cg04851702	0.233376	1.13914	0.0212903	0.687403	6.13432e-05	0.0171088	CMIP	1stExon - open sea	FALSE	No
cg12300292	-0.173809	-5.38016	-0.0018508	0.0235024	6.13888e-05	0.0171088	FZD9	TSS1500 - shore	FALSE	No
cg11613415	-0.32383	-0.893473	-0.0471964	0.350664	6.14273e-05	0.0171088	RNASE7	1stExon - open sea	FALSE	No
cg02938690	-0.495416	-1.4453	-0.0512254	0.270586	6.14504e-05	0.0171088	MIR4297	IGR - shore	FALSE	No
cg05740262	-0.284544	-1.03363	-0.0434134	0.328837	6.15017e-05	0.0171115	CMIP	Body - open sea	TRUE	No
cg19955928	0.309598	1.194	0.0518356	0.694815	6.17186e-05	0.01715	HDAC4	Body - shore	FALSE	No
cg23598352	-0.377314	-0.288802	-0.0590707	0.45046	6.1724e-05	0.01715	C9orf46, PLGRKT	5'UTR - shore, 5'UTR - shore	FALSE	No
cg13912027	0.311597	1.2174	0.0296325	0.698607	6.17655e-05	0.01715	FCHSD2	Body - open sea	TRUE	No
cg14440640	0.537482	2.32789	0.0427365	0.831233	6.18458e-05	0.0171576	SLC38A6	IGR - open sea	TRUE	No
cg05754179	0.245814	1.04607	0.0245074	0.673354	6.18859e-05	0.0171576	RPUSD4	IGR - open sea	TRUE	No
cg13858803	0.241277	2.94446	0.0168202	0.884552	6.19182e-05	0.0171576	B4GALT1	Body - open sea	TRUE	No
cg06376949	0.254472	2.53854	0.0129105	0.852678	6.19673e-05	0.0171596	IFIT5	TSS1500 - shore	FALSE	No
cg22400454	-0.336479	-0.812776	-0.0544826	0.363575	6.20341e-05	0.0171666	PTPN14	5'UTR - open sea	TRUE	No
cg00871560	-0.463596	-2.31462	-0.0245004	0.16902	6.21396e-05	0.0171842	TMEM108	TSS1500 - shore	FALSE	No
cg12473697	0.516732	2.66827	0.037811	0.861716	6.22087e-05	0.0171917	SKI	Body - open sea	FALSE	No
cg19442138	0.334598	0.962257	0.0412906	0.660076	6.24766e-05	0.0172463	MIR1915	IGR - island	FALSE	No
cg19031359	0.278639	3.14241	0.0110317	0.897797	6.25149e-05	0.0172463	PAIP1	Body - shelf	FALSE	No
cg06965409	0.414084	2.41411	0.0223455	0.840714	6.25323e-05	0.0172463	IFT140	Body - open sea	FALSE	Yes
cg08198330	0.406552	4.89105	0.00989133	0.96679	6.26232e-05	0.0172525	AKAP8	Body - island	FALSE	No
cg26016267	0.339714	3.25234	0.020511	0.904132	6.26812e-05	0.0172525	TOLLIP	Body - open sea	FALSE	Yes
cg08075719	0.278143	0.758392	0.0357197	0.62806	6.26975e-05	0.0172525	MIR4309	IGR - island	FALSE	No
cg03217256	0.341762	1.75085	0.0183302	0.77001	6.27448e-05	0.0172525	RICS, ARHGAP32	3'UTR - open sea, 3'UTR - open sea	FALSE	No
cg13144783	-0.2859	-0.993982	-0.0425664	0.334896	6.27873e-05	0.0172525	CCR1	1stExon - open sea	FALSE	No
cg18706476	0.4564	4.95685	0.00779992	0.968227	6.28069e-05	0.0172525	MST1R	1stExon - island	TRUE	No
cg19514854	-0.414142	-1.01741	-0.0711875	0.332245	6.28836e-05	0.0172552	KRT19	IGR - open sea	TRUE	No
cg01258488	0.295686	2.70107	0.00798266	0.866114	6.29005e-05	0.0172552	PTPRR	Body - open sea	TRUE	No
cg19734327	-0.440219	-0.056301	-0.0536699	0.490386	6.29727e-05	0.0172634	TEX29	IGR - shelf	FALSE	No
cg02834871	0.272881	1.34392	0.0386148	0.716653	6.3217e-05	0.0173045	SCAMP3, FAM189B	Body - shore, TSS1500 - shore	FALSE	No
cg17221738	-0.52416	-2.25537	-0.0410464	0.175529	6.32276e-05	0.0173045	CLRN1, CLRN1OS, CLRN1-AS1	1stExon - open sea, TSS200 - open sea, TSS200 - open sea	FALSE	No
cg13395086	0.257129	1.40004	0.0268463	0.724701	6.32875e-05	0.0173045	SIPA1	Body - island	FALSE	No
cg17291500	0.478904	3.81379	0.0152038	0.932421	6.33645e-05	0.0173045	PDGFA	Body - island	FALSE	No
cg15282731	0.321647	1.75072	0.0303288	0.770042	6.33649e-05	0.0173045	LINC00936	IGR - open sea	TRUE	No
cg19014335	0.279512	1.23571	0.033616	0.701331	6.33949e-05	0.0173045	FMNL3	Body - shore	FALSE	No
cg07229688	-0.269158	-1.8347	-0.0312503	0.219702	6.34174e-05	0.0173045	RNF152	IGR - shelf	FALSE	No
cg09828257	-0.373645	-4.50866	-0.00892078	0.0425909	6.35962e-05	0.0173296	UBASH3B	TSS200 - island	FALSE	No
cg13076829	-0.3974	-1.13179	-0.0578621	0.314689	6.3655e-05	0.0173296	ZBTB7C	IGR - shelf	FALSE	No
cg10246581	-0.46591	0.258668	-0.105174	0.543967	6.37255e-05	0.0173296	CMIP	Body - open sea	FALSE	No
cg05455036	0.315102	1.51497	0.0320334	0.739986	6.37443e-05	0.0173296	RP11-480I12.7	IGR - shore	FALSE	No
cg15421305	0.374345	1.56741	0.0359728	0.746556	6.37611e-05	0.0173296	PITX1	IGR - island	TRUE	No
cg07261734	-0.431109	-3.86832	-0.0230475	0.065619	6.37677e-05	0.0173296	FNDC3A	TSS200 - open sea	FALSE	No
cg22822630	0.281986	1.63624	0.0231122	0.755997	6.38462e-05	0.0173296	USP12	Body - open sea	TRUE	No
cg11895835	-0.329244	-3.07178	-0.0203924	0.107133	6.38789e-05	0.0173296	C5orf13, NREP	Body - open sea, Body - open sea	TRUE	No
cg11898431	-0.382685	-1.50222	-0.0584845	0.262661	6.3891e-05	0.0173296	C6orf99	IGR - open sea	TRUE	No
cg05595088	-0.689617	-3.37306	-0.0306823	0.0911161	6.39313e-05	0.0173296	OR1F1	IGR - island	FALSE	No
cg23222488	0.297894	1.7175	0.0294506	0.766065	6.40468e-05	0.0173411	LMAN2	IGR - shelf	FALSE	No
cg00212979	0.47663	2.18373	0.0342789	0.817723	6.40957e-05	0.0173411	EHD1	TSS1500 - shore	FALSE	No
cg02505042	0.276552	1.79988	0.0218669	0.776285	6.4103e-05	0.0173411	PDGFA	3'UTR - shelf	FALSE	No
cg20378921	-0.376877	-1.02526	-0.0532013	0.330617	6.41428e-05	0.0173411	LSM3	IGR - open sea	TRUE	No
cg07285167	-0.342255	-1.14779	-0.0517624	0.312025	6.42611e-05	0.0173617	CSF3R	TSS1500 - open sea	FALSE	No
cg19578864	0.254763	1.93033	0.036622	0.791223	6.43313e-05	0.0173692	STX18	Body - open sea	TRUE	No
cg08869883	-0.305886	-0.728903	-0.0505898	0.376914	6.44171e-05	0.0173809	SILV, PMEL	Body - open sea, Body - open sea	TRUE	No
cg06976521	0.257222	2.10646	0.0106336	0.811047	6.44791e-05	0.0173862	SNORD125, AP1B1	Body - open sea, Body - open sea	FALSE	No
cg00997655	-0.469869	-0.896383	-0.0710162	0.351045	6.45764e-05	0.0173972	ALDH7A1	Body - shore	TRUE	No
ch.7.13122495F	-0.476306	-2.58233	-0.0541553	0.146473	6.46732e-05	0.0173972	ARL4A	IGR - open sea	TRUE	No
cg07587475	-0.280978	2.34968	-0.0383905	0.834658	6.46751e-05	0.0173972	ZNF639	Body - open sea	FALSE	No
cg06590173	-0.450227	-4.14483	-0.0158333	0.0545297	6.46894e-05	0.0173972	TPM4	Body - shore	FALSE	No
cg06826449	-0.363256	-0.0716492	-0.0695263	0.48765	6.48156e-05	0.0174153	PTPN14	Body - shelf	TRUE	No
cg10468580	-0.292221	-0.358587	-0.0630625	0.438551	6.48415e-05	0.0174153	ANAPC11	3'UTR - shore	FALSE	No
cg02959678	0.420169	1.57222	0.0498587	0.746672	6.5017e-05	0.0174511	ABCA7	Body - island	FALSE	No
cg22798223	-0.361751	-0.852169	-0.0395754	0.357224	6.53051e-05	0.0175147	ACTRT2	IGR - open sea	FALSE	No
cg02376282	0.32917	2.33938	0.0240871	0.834092	6.53393e-05	0.0175147	HCCA2, YY1AP1	Body - open sea, Body - open sea	FALSE	No
cg18515587	0.433831	1.91856	0.0362324	0.789204	6.55181e-05	0.0175512	SELENBP1	Body - open sea	TRUE	No
cg14643497	-0.288597	-3.70299	-0.0104301	0.0717411	6.55838e-05	0.0175573	SLC25A45	TSS200 - shelf	TRUE	No
cg25985583	-0.453973	-0.659305	-0.0874121	0.389188	6.56452e-05	0.0175574	SNX10	Body - open sea	FALSE	No
cg02933354	0.212808	3.33073	0.0049218	0.909362	6.56698e-05	0.0175574	VEPH1	5'UTR - open sea	FALSE	No
cg03671556	-0.481561	-1.95529	-0.0616356	0.207863	6.57154e-05	0.0175582	NCKAP5	Body - open sea	TRUE	No
cg10317815	-0.352531	-1.13551	-0.0595665	0.314134	6.58333e-05	0.0175783	BUD13	IGR - open sea	TRUE	No
cg22117062	0.350086	3.15425	0.0120212	0.898302	6.59298e-05	0.0175881	SH3BP2	TSS1500 - shore	FALSE	No
cg03934069	-0.590414	-3.26433	-0.0382852	0.0972143	6.5956e-05	0.0175881	GPSM2	5'UTR - shore	FALSE	No
cg12617080	0.282937	2.01989	0.0196512	0.801574	6.60719e-05	0.0176076	IQGAP3	Body - open sea	FALSE	No
cg12565126	0.526463	2.49524	0.0318118	0.847237	6.61153e-05	0.0176078	MFSD2B	Body - shore	FALSE	Yes
cg11026987	0.242182	3.56788	0.00711106	0.921952	6.62017e-05	0.0176193	ZNF853	IGR - open sea	FALSE	No
cg05099145	-0.319265	-1.13702	-0.0420386	0.313389	6.6375e-05	0.0176337	MAPK8IP3	Body - shore	TRUE	No
cg15348679	0.374175	2.43018	0.029852	0.842253	6.64269e-05	0.0176337	ICOSLG	IGR - shelf	FALSE	No
cg00327355	0.28398	1.00892	0.0221057	0.667557	6.6446e-05	0.0176337	MIR4786	IGR - open sea	FALSE	No
cg01500115	0.465319	1.06688	0.0298641	0.675486	6.64702e-05	0.0176337	LOC400548	IGR - open sea	FALSE	No
cg00634542	0.366647	2.75088	0.0129553	0.869749	6.65361e-05	0.0176337	SLC11A1	Body - shore	FALSE	No
cg11356950	0.259134	2.19812	0.0288255	0.820306	6.6707e-05	0.0176337	CTBP1	Body - island	FALSE	No
cg21172322	0.227525	1.48312	0.0218016	0.736136	6.67264e-05	0.0176337	BCAT1	Body - shore	FALSE	No
cg25963429	0.272449	1.18407	0.0269717	0.693873	6.67514e-05	0.0176337	CREB3L1	Body - shore	TRUE	No
cg12014818	0.319618	1.38315	0.0348392	0.722031	6.67558e-05	0.0176337	WNT10A	TSS1500 - shore	TRUE	No
cg09127607	0.298361	0.969248	0.0368425	0.661325	6.67581e-05	0.0176337	MYPN	Body - open sea	TRUE	No
cg16175245	0.375964	1.45211	0.0365671	0.731128	6.67879e-05	0.0176337	MALAT1	IGR - island	TRUE	No
cg22008490	0.246245	1.29788	0.0268831	0.710427	6.6812e-05	0.0176337	PTPN7	TSS200 - open sea	FALSE	Yes
cg24048338	0.368307	1.34834	0.0466894	0.716774	6.68137e-05	0.0176337	HGSNAT	Body - open sea	TRUE	No
cg02004337	-0.477807	-2.17046	-0.0546598	0.184502	6.69537e-05	0.017644	MARCKS	Body - island	FALSE	No
cg15454110	0.348958	2.54523	0.021694	0.852788	6.69942e-05	0.017644	CUTA	3'UTR - shore	FALSE	Yes
cg01129238	0.282969	1.40561	0.0258687	0.725336	6.70188e-05	0.017644	C6orf105, ADTRP	TSS1500 - open sea, TSS1500 - open sea	FALSE	No
cg16918327	0.285924	2.19105	0.0206826	0.819697	6.70434e-05	0.017644	RPTOR	Body - open sea	FALSE	No
cg18739367	0.229662	1.36544	0.020736	0.720021	6.70849e-05	0.017644	C8orf86	IGR - open sea	TRUE	No
cg14019050	-0.557237	-2.0653	-0.0716033	0.196862	6.71108e-05	0.017644	ABCA1	TSS1500 - island	FALSE	No
cg14931071	-0.349214	-1.39541	-0.0373423	0.276415	6.72313e-05	0.0176644	PHACTR1	TSS200 - open sea	FALSE	No
cg17566175	0.442601	0.881188	0.0738917	0.646561	6.73509e-05	0.017681	DST	Body - open sea	TRUE	No
cg10819708	0.2443	0.986364	0.0302552	0.664169	6.73804e-05	0.017681	SEMA4B	5'UTR - open sea	TRUE	No
cg22368507	-0.360817	0.0244251	-0.0679786	0.504177	6.753e-05	0.0177089	DNASE1L3	IGR - shelf	TRUE	No
cg26311610	-0.668498	-1.81118	-0.102819	0.228321	6.76955e-05	0.0177299	EIF4H	Body - shelf	FALSE	No
cg27269962	0.282739	1.49851	0.0210051	0.738	6.77007e-05	0.0177299	SND1	Body - open sea	TRUE	No
cg23289854	0.304845	2.47809	0.0170489	0.847113	6.77397e-05	0.0177299	TBC1D1	Body - open sea	TRUE	No
cg19412663	0.303847	1.66744	0.0354474	0.759627	6.78575e-05	0.0177495	TRAPPC11	IGR - shore	FALSE	No
cg10429508	0.220288	1.56491	0.0250758	0.746958	6.79542e-05	0.01775	GSE1	IGR - open sea	TRUE	No
cg07042007	0.566881	1.28975	0.0411318	0.707365	6.79667e-05	0.01775	ZFYVE28	Body - shore	TRUE	Yes
cg12280065	-0.350771	-1.48225	-0.0640007	0.265495	6.80278e-05	0.01775	NAGLU	TSS200 - shore	FALSE	Yes
cg05299048	0.198053	1.46718	0.0287513	0.733977	6.80323e-05	0.01775	ITIH3	TSS200 - open sea	FALSE	No
cg04216858	0.297751	2.30967	0.0348358	0.830986	6.81651e-05	0.0177697	EIF2B2	IGR - shore	TRUE	No
cg13572592	0.277589	1.49607	0.0187747	0.737709	6.82687e-05	0.0177697	SLC38A2	IGR - shore	FALSE	No
cg17833265	0.266478	1.10459	0.0216553	0.682123	6.8287e-05	0.0177697	DLX4	IGR - island	FALSE	Yes
cg14040679	0.237014	1.5861	0.00933696	0.749715	6.8373e-05	0.0177697	RP11-569G13.2	IGR - open sea	FALSE	No
cg12064677	-0.299928	-0.597616	-0.0536173	0.398407	6.8392e-05	0.0177697	LAMB4	TSS200 - open sea	FALSE	No
cg25905815	0.32105	3.3969	0.0165047	0.912603	6.84052e-05	0.0177697	MIPEP	Body - open sea	FALSE	No
cg07513323	0.508494	1.11225	0.0275472	0.681936	6.84107e-05	0.0177697	PLCG2	Body - open sea	TRUE	No
cg11256802	0.378494	1.22619	0.0427787	0.699415	6.84603e-05	0.0177713	WDR8, WRAP73	TSS1500 - island, TSS1500 - island	FALSE	No
cg07729059	0.313009	0.673759	0.0296064	0.614245	6.88043e-05	0.0178443	NR2F2	IGR - island	FALSE	No
cg07126783	0.565979	3.77181	0.0250499	0.929833	6.88526e-05	0.0178443	RPTOR	Body - shore	TRUE	Yes
cg26868345	0.300698	1.80652	0.02172	0.776975	6.88719e-05	0.0178443	EEFSEC	Body - open sea	TRUE	No
cg07171609	0.315074	1.77068	0.0336478	0.772425	6.8943e-05	0.0178515	TMEM64	Body - open sea	TRUE	No
cg12609322	0.26	2.87225	0.0129366	0.879392	6.90764e-05	0.0178653	SFRS4, SRSF4	Body - open sea, Body - open sea	TRUE	No
cg07812957	0.213827	0.442835	0.0291738	0.575984	6.90836e-05	0.0178653	EPS15L1	IGR - shore	FALSE	Yes
cg09206774	0.380777	0.947008	0.0550443	0.657345	6.91567e-05	0.017873	KLF6	IGR - open sea	TRUE	No
cg05131266	-0.394116	0.310212	-0.0706409	0.553059	6.92129e-05	0.0178763	C14orf159, SNORA11B	5'UTR - open sea, TSS1500 - open sea	FALSE	No
cg25957306	0.277634	1.98585	0.0190159	0.797828	6.93489e-05	0.0178936	BAZ2A	Body - shelf	FALSE	No
cg24056365	0.400572	2.02456	0.0276104	0.801394	6.93825e-05	0.0178936	RP5-1074L1.1	IGR - open sea	TRUE	No
cg27307298	-0.570189	-1.96707	-0.0688394	0.207555	6.94631e-05	0.0178936	RNF207	Body - island	FALSE	No
cg00605523	-0.344872	-1.28607	-0.0383167	0.291729	6.95266e-05	0.0178936	LRRFIP1	IGR - open sea	TRUE	No
cg21118819	-0.386657	-0.496499	-0.0698841	0.415577	6.96063e-05	0.0178936	MXRA8	IGR - shore	FALSE	No
cg17060157	0.267445	1.1478	0.0350947	0.688476	6.96482e-05	0.0178936	RPTOR	Body - shelf	FALSE	No
cg13314965	0.19845	0.758883	0.0250487	0.628347	6.97059e-05	0.0178936	TM4SF19	TSS1500 - open sea	FALSE	No
cg25865553	0.346965	2.50177	0.0277484	0.848815	6.97781e-05	0.0178936	ITIH3	TSS200 - open sea	FALSE	No
cg09084279	-0.272054	-0.877262	-0.0343711	0.352957	6.98217e-05	0.0178936	FSCN2	TSS1500 - island	FALSE	Yes
cg23910430	0.387035	2.51884	0.0335739	0.849868	6.98222e-05	0.0178936	GOLGA3	Body - shelf	FALSE	No
cg19336198	0.22182	0.924693	0.0298422	0.654653	6.98314e-05	0.0178936	FOXK1	Body - open sea	TRUE	No
cg19522836	-0.306759	-6.01926	-0.000983344	0.0153077	6.98356e-05	0.0178936	STAMBPL1	TSS1500 - island	FALSE	No
ch.6.105254044F	-0.432874	-2.91517	-0.0425605	0.11963	6.98464e-05	0.0178936	HACE1	IGR - open sea	FALSE	No
cg21301514	0.203974	0.76319	0.0213888	0.629057	7.005e-05	0.017904	KIF26B	Body - open sea	TRUE	No
cg26438284	0.24366	1.6643	0.024085	0.759638	7.00554e-05	0.017904	CD81	Body - shore	FALSE	No
cg06770683	0.205341	0.808452	0.0225229	0.636329	7.00876e-05	0.017904	SP2	IGR - open sea	TRUE	No
cg00341935	-0.327438	-0.789665	-0.0611877	0.367332	7.01225e-05	0.017904	PTK2B	Body - open sea	FALSE	No
cg23507796	0.341109	2.63319	0.0158851	0.86037	7.01411e-05	0.017904	NEDD4L	5'UTR - shelf	FALSE	No
cg19580937	0.38691	2.02547	0.0423028	0.801206	7.01923e-05	0.017904	UACA	IGR - open sea	FALSE	No
cg14215689	0.206145	1.07381	0.0242163	0.677661	7.01924e-05	0.017904	INPP5E, SEC16A	TSS1500 - shore, 3'UTR - shore	FALSE	No
cg01360586	-0.50063	-0.552067	-0.0446483	0.406514	7.02858e-05	0.0179167	KCNJ6	5'UTR - shelf	FALSE	No
cg10374564	0.333883	2.40598	0.0301302	0.840172	7.04274e-05	0.0179307	FRYL	5'UTR - open sea	TRUE	No
cg05507697	0.352579	2.07097	0.0298164	0.806668	7.04278e-05	0.0179307	ANKRD11	5'UTR - open sea	FALSE	Yes
cg24184689	-0.259117	-0.647513	-0.0388869	0.389981	7.07921e-05	0.0180122	SEMA7A	Body - shelf	TRUE	No
cg18308031	0.305612	1.97857	0.0133224	0.796884	7.08736e-05	0.0180169	TGFBR2	IGR - open sea	TRUE	No
cg14228614	0.299558	-0.676904	0.054839	0.38544	7.08982e-05	0.0180169	FAM110B	5'UTR - shore	FALSE	No
cg11079619	-0.557009	-0.594457	-0.0948212	0.400028	7.10203e-05	0.0180199	INHBA	5'UTR - shelf	FALSE	No
cg17806069	0.34214	1.47919	0.0492349	0.734664	7.10684e-05	0.0180199	LINC00319	IGR - shore	FALSE	No
ch.14.782543R	-0.395836	-3.57568	-0.0249022	0.0788128	7.108e-05	0.0180199	SLC38A6	IGR - open sea	FALSE	No
cg07979401	-0.401308	-2.94212	-0.0406581	0.117598	7.10854e-05	0.0180199	LEMD2	3'UTR - island	TRUE	No
cg02372144	0.350859	2.52836	0.0283065	0.851148	7.11684e-05	0.0180273	BCAS3	Body - open sea	TRUE	No
cg16091292	0.430269	2.9884	0.0202595	0.886824	7.12023e-05	0.0180273	C11orf35, LMNTD2	Body - shore, Body - shore	FALSE	No
cg27265307	0.238526	3.53255	0.00768634	0.920173	7.13365e-05	0.0180501	GPR152	TSS200 - open sea	FALSE	No
cg07830160	-0.369857	-4.49597	-0.0074396	0.0428895	7.14718e-05	0.0180732	TAGLN2	IGR - open sea	TRUE	No
cg19159961	0.317132	2.45109	0.0211415	0.844601	7.16474e-05	0.0181065	PADI4	TSS1500 - open sea	FALSE	No
cg10802974	-0.409475	-2.10891	-0.0419663	0.18994	7.17557e-05	0.0181141	ACCN1, ASIC2	Body - shelf, Body - shelf	FALSE	No
cg24459792	0.291907	1.95397	0.0198885	0.79418	7.1817e-05	0.0181141	LAPTM5	TSS200 - open sea	FALSE	No
cg14629755	0.428518	0.603036	0.0459804	0.602135	7.18185e-05	0.0181141	VMO1	TSS200 - shore	FALSE	Yes
cg06829760	0.298283	0.85189	0.0429547	0.642883	7.19118e-05	0.0181141	FAM49A	5'UTR - open sea	TRUE	No
cg05074946	0.246781	1.36088	0.0314303	0.719225	7.19447e-05	0.0181141	TET3	IGR - open sea	TRUE	No
cg07355337	-0.60267	-1.88511	-0.0315207	0.21597	7.19554e-05	0.0181141	SYT6	IGR - shore	FALSE	No
cg12699756	-0.366316	0.558208	-0.0962641	0.594151	7.20873e-05	0.0181141	HSD17B8	Body - shore	FALSE	Yes
cg13390284	-0.477136	-2.86855	-0.0399797	0.122877	7.2126e-05	0.0181141	MIR101-1	IGR - shore	FALSE	No
cg00486259	0.274972	1.73608	0.0275389	0.768449	7.21292e-05	0.0181141	SH3D19	TSS200 - open sea	FALSE	No
cg13787758	0.232122	3.1234	0.00703144	0.896755	7.22641e-05	0.0181141	ZNF347	5'UTR - shore	FALSE	No
cg15466952	-0.302582	-0.990659	-0.0386474	0.335414	7.22723e-05	0.0181141	LEPR, LEPROT	5'UTR - shelf, Body - shelf	FALSE	No
cg03359362	-0.926025	-2.93383	-0.0833973	0.126371	7.2283e-05	0.0181141	SLC1A5	TSS1500 - shore	FALSE	No
cg04725426	0.277641	1.78064	0.0152388	0.773928	7.2286e-05	0.0181141	TSC2	Body - shelf	FALSE	No
cg07168060	-0.367076	0.547897	-0.0921884	0.592596	7.2295e-05	0.0181141	SH3PXD2A	Body - open sea	TRUE	No
cg20383637	-0.304534	-1.80391	-0.0335897	0.223538	7.24268e-05	0.0181278	TSSC1	IGR - open sea	FALSE	No
cg20009923	0.221893	2.97821	0.00906272	0.887064	7.24382e-05	0.0181278	DUSP6	IGR - open sea	TRUE	No
cg12530665	0.238723	1.9879	0.0185233	0.79819	7.25664e-05	0.0181488	POMP	Body - shelf	FALSE	No
cg14843920	0.27035	1.77163	0.0245504	0.772857	7.26646e-05	0.0181518	2017-09-09	Body - open sea	FALSE	Yes
cg21932231	0.469546	2.99313	0.0380129	0.886081	7.26874e-05	0.0181518	CRIM1	Body - open sea	TRUE	No
cg10273072	-0.735633	-0.213269	-0.0895215	0.464152	7.27106e-05	0.0181518	C21orf34, MIR99AHG	TSS1500 - open sea, TSS1500 - open sea	FALSE	No
cg00323842	0.283825	1.35805	0.0321724	0.718695	7.28743e-05	0.0181797	ZNF608	Body - open sea	TRUE	No
cg09772075	0.215772	0.774703	0.0279478	0.630856	7.29333e-05	0.0181797	LZTS1-AS1	IGR - shore	FALSE	No
cg05288172	0.279402	0.730022	0.0410404	0.623402	7.29772e-05	0.0181797	AZIN1	IGR - island	FALSE	No
cg04723343	0.313599	1.70412	0.03925	0.764093	7.29996e-05	0.0181797	LRRFIP1	Body - shelf	FALSE	No
cg02113284	-0.170943	-0.747334	-0.0181702	0.373445	7.31003e-05	0.0181937	AATK	Body - shore	FALSE	No
cg03760839	0.293676	1.1898	0.0236569	0.694652	7.31601e-05	0.0181976	TBX15	5'UTR - shore	TRUE	No
cg13044649	-0.30424	-0.805264	-0.0500738	0.364606	7.32605e-05	0.0182115	LINC00885	IGR - open sea	TRUE	No
cg13972491	0.25351	1.10407	0.0377677	0.68194	7.34012e-05	0.0182209	C9orf3	3'UTR - shore	FALSE	Yes
cg00575769	0.503791	3.95211	0.0139908	0.938189	7.34182e-05	0.0182209	PHYHIP	Body - island	FALSE	Yes
cg12856114	-0.33184	-2.16844	-0.0390898	0.183428	7.34314e-05	0.0182209	CLDN4	IGR - shelf	FALSE	No
cg20133901	0.316564	1.29482	0.0349749	0.709638	7.36424e-05	0.0182609	RAD54L2	5'UTR - open sea	TRUE	No
cg17037149	-0.20556	-1.03324	-0.0291055	0.328542	7.36812e-05	0.0182609	TMX2-CTNND1	IGR - open sea	FALSE	No
cg04879211	-0.307325	-1.1463	-0.0504264	0.312144	7.39041e-05	0.0182871	TNS3	5'UTR - shore	TRUE	No
cg05591123	-0.340294	-0.762155	-0.0541982	0.371671	7.39195e-05	0.0182871	TRAPPC9	Body - shore	FALSE	No
cg08224888	-0.405483	-2.10628	-0.0485403	0.190533	7.39208e-05	0.0182871	DAPK3	Body - shore	FALSE	Yes
cg11738724	0.388158	2.462	0.0239176	0.845192	7.39716e-05	0.0182887	IKBKB	IGR - shelf	FALSE	No
cg19502359	-0.289817	-0.448741	-0.0488636	0.423196	7.40528e-05	0.0182977	P2RY2	IGR - open sea	TRUE	No
cg01085803	-0.599368	-1.95744	-0.0932168	0.21077	7.41878e-05	0.0183201	NEDD9	TSS1500 - open sea	TRUE	No
cg06616081	0.251108	1.12217	0.0158887	0.684816	7.43705e-05	0.0183455	TSPAN3	3'UTR - open sea	FALSE	No
cg24544105	-0.243407	-0.261891	-0.0513339	0.454917	7.438e-05	0.0183455	DQX1	1stExon - shelf	FALSE	Yes
cg10380328	0.486824	2.00895	0.0363453	0.798905	7.46128e-05	0.0183882	ZFP42	IGR - open sea	FALSE	Yes
cg23705155	0.284234	1.41261	0.0236567	0.726353	7.46688e-05	0.0183882	FRY	Body - open sea	TRUE	No
cg10231126	-0.331625	2.30662	-0.033483	0.830655	7.46881e-05	0.0183882	ITGB4	3'UTR - shelf	FALSE	No
cg11249762	0.368664	2.08278	0.0179545	0.807868	7.47324e-05	0.0183882	2017-09-09	Body - open sea	TRUE	No
cg04695796	0.307906	2.5962	0.0175046	0.85737	7.49626e-05	0.0184338	CAMK1	5'UTR - shore	TRUE	No
cg18191867	-0.343285	-0.361809	-0.0411402	0.437938	7.51699e-05	0.0184737	DNAJC6	IGR - shelf	FALSE	No
cg02971328	-0.345615	-0.893099	-0.0677944	0.351205	7.53164e-05	0.0184987	RAC1	Body - shelf	TRUE	No
cg26114961	0.306154	1.96501	0.0298081	0.795196	7.5471e-05	0.0185192	C6orf25	Body - shore	FALSE	Yes
cg17016703	-0.45559	-1.76176	-0.0555466	0.230058	7.55152e-05	0.0185192	SNX9	IGR - open sea	FALSE	No
cg25598890	0.277067	2.00977	0.0289548	0.800304	7.55354e-05	0.0185192	TESC	Body - open sea	TRUE	No
cg18427856	0.249097	0.941174	0.0330143	0.657135	7.56986e-05	0.0185409	KIAA1949, PPP1R18	Body - shore, Body - shore	FALSE	Yes
cg05592114	0.342158	2.23498	0.0248501	0.823821	7.58255e-05	0.0185409	C1R	Body - open sea	TRUE	No
cg00035969	0.213022	0.724758	0.0250495	0.622799	7.5847e-05	0.0185409	RAP1A	IGR - shelf	FALSE	No
cg16160493	0.21491	1.61319	0.0210156	0.753267	7.59903e-05	0.0185409	FOXN3	Body - open sea	TRUE	No
cg07355688	-0.352862	-2.71459	-0.0333055	0.13373	7.60983e-05	0.0185409	BARX2	Body - shore	FALSE	Yes
cg04153489	0.247854	1.418	0.0349912	0.727053	7.61115e-05	0.0185409	ANK1	TSS1500 - island	TRUE	Yes
cg01104250	0.303958	2.016	0.0247311	0.800993	7.61737e-05	0.0185409	CCDC102A	5'UTR - shore	TRUE	No
cg08812689	0.301471	2.16026	0.0241177	0.81639	7.61781e-05	0.0185409	FNDC3B	Body - open sea	TRUE	No
cg12735838	-0.264545	-2.3513	-0.0263429	0.16463	7.61857e-05	0.0185409	ATF6B	Body - open sea	FALSE	No
cg21638625	0.302289	2.04456	0.0135454	0.804185	7.62004e-05	0.0185409	FSD1, TMIGD2	TSS1500 - shore, TSS1500 - shore	FALSE	No
cg23260993	-0.578415	-1.94125	-0.0967016	0.212941	7.62065e-05	0.0185409	EFEMP1	Body - shore	FALSE	Yes
cg18199208	-0.388018	-0.486367	-0.0717712	0.417285	7.62192e-05	0.0185409	SLC4A3	IGR - shelf	FALSE	No
cg04158698	0.291469	1.80341	0.0144686	0.776646	7.6246e-05	0.0185409	RPS10P7	IGR - open sea	TRUE	No
cg27501783	-0.465809	0.137865	-0.088014	0.523489	7.62739e-05	0.0185409	CCR4	IGR - open sea	TRUE	No
cg13812971	0.313616	2.40419	0.0202559	0.840335	7.63055e-05	0.0185409	APBB2	Body - open sea	TRUE	No
cg14486995	0.326247	2.63923	0.0265705	0.860664	7.63464e-05	0.0185409	ARHGAP23	IGR - open sea	TRUE	No
cg17735563	0.224	2.58509	0.0102402	0.856816	7.65149e-05	0.0185709	RASGRP3	5'UTR - open sea	FALSE	No
cg12655416	0.22409	1.67082	0.0226289	0.76057	7.66225e-05	0.018586	ORMDL3	3'UTR - open sea	FALSE	No
cg03180953	0.46681	4.44515	0.00532975	0.955391	7.67224e-05	0.0185864	IGFALS	Body - island	FALSE	No
cg04804717	-0.411211	-1.807	-0.038116	0.223737	7.67321e-05	0.0185864	UNCX	IGR - open sea	FALSE	No
cg10185917	-0.293917	-1.97032	-0.0314736	0.204206	7.67599e-05	0.0185864	CLPP	IGR - shelf	FALSE	No
cg24566595	0.202986	3.11485	0.0115463	0.896228	7.69005e-05	0.0186052	FAM13B	5'UTR - shelf	FALSE	No
cg17516577	0.238541	0.403164	0.0321889	0.569236	7.69323e-05	0.0186052	LRRC20	5'UTR - shore	FALSE	No
cg23022313	-0.235138	-0.902914	-0.0382377	0.348873	7.70194e-05	0.0186052	PC	5'UTR - open sea	TRUE	No
cg27047671	0.343361	2.83853	0.0187026	0.876489	7.71913e-05	0.0186052	RAD51L1, RAD51B	Body - open sea, Body - open sea	TRUE	No
cg19742686	0.182912	2.39958	0.00652587	0.840392	7.72659e-05	0.0186052	QTRT1	Body - shore	FALSE	No
cg11308319	0.244888	1.16958	0.027342	0.691822	7.72715e-05	0.0186052	HDAC4	5'UTR - open sea	TRUE	Yes
cg24861686	-0.292326	-0.959843	-0.0400103	0.340165	7.72727e-05	0.0186052	BLK	Body - shelf	FALSE	No
cg10426318	0.316034	1.79587	0.0222331	0.775599	7.72763e-05	0.0186052	KIAA1949, PPP1R18	Body - open sea, Body - open sea	TRUE	Yes
cg22062539	0.226167	2.46012	0.0107623	0.845859	7.7303e-05	0.0186052	PTDSS1	Body - open sea	TRUE	No
cg05523906	0.211187	1.08607	0.0194056	0.679518	7.73684e-05	0.0186052	RCC2	Body - open sea	FALSE	No
cg22732253	0.253644	1.20359	0.0256237	0.696809	7.73755e-05	0.0186052	OTX1	Body - shore	FALSE	No
cg06520307	0.217304	1.04115	0.0251037	0.672667	7.74023e-05	0.0186052	KRBA1	Body - shore	FALSE	No
cg17642201	0.233097	1.4265	0.0178708	0.728461	7.74266e-05	0.0186052	FNDC1	IGR - shore	FALSE	No
cg13779777	0.342482	3.31957	0.0195056	0.908068	7.74876e-05	0.0186052	MIR3186	IGR - open sea	FALSE	No
cg05124614	0.266441	2.81546	0.0116481	0.875119	7.75169e-05	0.0186052	PEX10	Body - shelf	TRUE	No
cg02745459	0.247768	2.49673	0.0105485	0.84905	7.76312e-05	0.0186105	LINC00924	IGR - open sea	TRUE	No
cg01923089	0.216981	1.89597	0.022561	0.787781	7.76543e-05	0.0186105	TUBA1C	IGR - shore	TRUE	No
cg01996091	-0.311753	-4.24244	-0.0113322	0.050696	7.76858e-05	0.0186105	CCDC94	TSS1500 - shore	FALSE	No
cg09372692	0.398311	2.38303	0.0423236	0.837187	7.77877e-05	0.0186105	ARHGAP10	Body - open sea	TRUE	No
cg22531889	-0.386605	-4.52811	-0.01065	0.0421797	7.78488e-05	0.0186105	PHTF1	TSS1500 - shore	FALSE	No
cg20121012	-0.316359	-0.961115	-0.0457583	0.340076	7.78554e-05	0.0186105	RP11-486A14.2	IGR - open sea	TRUE	No
cg04098985	-0.581081	0.212217	-0.109675	0.535627	7.78565e-05	0.0186105	EXTL2	5'UTR - shelf	FALSE	No
cg25109508	0.276359	1.31382	0.0333038	0.712505	7.80127e-05	0.0186322	NGF	IGR - open sea	TRUE	No
cg16045731	0.248125	2.62165	0.0186782	0.859699	7.80379e-05	0.0186322	LTB4R2, CIDEB	TSS1500 - shelf, 5'UTR - shelf	FALSE	No
cg11622162	0.261282	0.935229	0.0386394	0.656101	7.81316e-05	0.0186437	RNF213	Body - shelf	TRUE	No
cg11509669	0.614504	-1.45618	0.0878486	0.271294	7.8294e-05	0.0186566	VSNL1	TSS1500 - shore	FALSE	No
cg13185046	0.187359	0.208897	0.0262275	0.536078	7.82943e-05	0.0186566	NOTCH4	Body - shore	FALSE	Yes
cg05673731	-0.324245	-0.847932	-0.0628964	0.358242	7.83218e-05	0.0186566	PTPRU	Body - island	FALSE	No
cg04015687	-0.409478	-0.945225	-0.0688704	0.343233	7.87577e-05	0.0187133	FAM134B	TSS1500 - open sea	FALSE	No
cg06903031	0.373984	1.80601	0.0390765	0.77629	7.87735e-05	0.0187133	UBL4B	IGR - open sea	TRUE	No
cg03096803	0.335982	2.00603	0.0225297	0.799762	7.87792e-05	0.0187133	ST6GALNAC1	TSS1500 - open sea	FALSE	No
cg14788673	0.300029	1.27918	0.0257584	0.707538	7.87839e-05	0.0187133	FGGY	Body - open sea	TRUE	No
cg07954706	0.201462	0.882223	0.02072	0.648072	7.87876e-05	0.0187133	AMPD2	Body - shore	FALSE	No
cg08122652	0.241256	0.79115	0.0268343	0.633438	7.89766e-05	0.0187473	PARP9, DTX3L	5'UTR - shore, TSS1500 - shore	FALSE	No
cg06555246	0.329957	1.51298	0.0249901	0.739707	7.90358e-05	0.0187505	TIMM44, CTXN1	3'UTR - island, TSS1500 - island	FALSE	No
cg14276591	0.229479	2.69245	0.0174577	0.865566	7.91662e-05	0.0187706	BRD3	3'UTR - open sea	FALSE	No
cg09313445	-0.262583	-1.15572	-0.048681	0.310613	7.92645e-05	0.0187831	MAP3K9	IGR - open sea	TRUE	No
cg00741986	-0.281537	-0.612248	-0.045578	0.395887	7.94257e-05	0.0188031	TNIP2	Body - open sea	TRUE	No
cg07076751	0.327707	2.97796	0.0221231	0.886466	7.94407e-05	0.0188031	KIAA1949, PPP1R18	Body - open sea, Body - open sea	TRUE	Yes
cg12549211	0.302446	2.96087	0.0225947	0.885328	7.97097e-05	0.0188559	PPM1H	Body - open sea	TRUE	No
cg01541347	0.292262	2.06601	0.0262373	0.806453	7.97812e-05	0.018862	FOXK1	Body - open sea	TRUE	No
cg19846154	0.354081	1.6337	0.0283233	0.755251	7.98451e-05	0.0188662	STAU2-AS1	IGR - open sea	TRUE	No
cg03496533	-0.232461	-0.895541	-0.044905	0.350119	8.01164e-05	0.0188685	PRR15L	TSS200 - open sea	TRUE	No
cg20102019	-0.296935	-1.88052	-0.0416749	0.214831	8.01589e-05	0.0188685	RRBP1	IGR - shelf	TRUE	No
cg01530482	-0.278918	-1.03291	-0.0493092	0.329054	8.02207e-05	0.0188685	MRPL23	Body - shore	FALSE	No
cg16520795	0.204299	2.49025	0.013511	0.848601	8.02299e-05	0.0188685	COL8A2	3'UTR - open sea	FALSE	No
cg19746186	0.376652	1.37445	0.0357819	0.720536	8.02847e-05	0.0188685	FGGY	Body - open sea	TRUE	No
cg05567440	0.366012	2.14828	0.0375896	0.814499	8.03081e-05	0.0188685	FTH1	IGR - open sea	TRUE	No
cg01174743	0.367077	2.61254	0.0372703	0.857794	8.04034e-05	0.0188685	ZDHHC14	Body - open sea	FALSE	No
cg21796430	-0.328307	-2.50732	-0.0282406	0.150626	8.04477e-05	0.0188685	INTS6	TSS1500 - shore	FALSE	No
cg05194102	0.348333	1.25172	0.0296734	0.703379	8.04659e-05	0.0188685	SLC9A3R2	3'UTR - island	FALSE	No
cg21339084	0.232403	1.50467	0.0183681	0.739027	8.05793e-05	0.0188685	LIMS2	Body - shore	FALSE	No
cg00226984	-0.393529	-0.416741	-0.060184	0.428846	8.0584e-05	0.0188685	KLHL30	TSS200 - shore	FALSE	No
cg19002941	0.40494	1.85793	0.0383186	0.782279	8.05945e-05	0.0188685	ERICH1	Body - shelf	FALSE	Yes
cg21170241	0.31569	2.35053	0.0114559	0.835304	8.06042e-05	0.0188685	MBNL2	Body - open sea	TRUE	No
cg08852968	0.375181	1.85727	0.0346878	0.782447	8.06673e-05	0.0188685	WNT5A	Body - island	FALSE	Yes
cg26601431	0.224996	4.2656	0.00474791	0.950402	8.06781e-05	0.0188685	LINC01132	IGR - open sea	TRUE	No
cg16285854	-0.237053	-0.601688	-0.0413801	0.397527	8.06927e-05	0.0188685	SYTL2	TSS1500 - open sea	FALSE	No
cg14223856	0.236902	1.10869	0.0258668	0.6828	8.07186e-05	0.0188685	MIR126	IGR - open sea	TRUE	No
cg03420580	0.361913	2.08081	0.0333557	0.807561	8.07413e-05	0.0188685	TGFBR2	Body - open sea	TRUE	No
cg05185738	0.366657	1.86289	0.031004	0.783218	8.07998e-05	0.0188685	MIR629, TLE3	TSS200 - open sea, Body - open sea	TRUE	Yes
cg00495201	0.332348	2.18162	0.0243457	0.818473	8.08989e-05	0.0188685	ETF1	IGR - shore	FALSE	No
cg23105827	-0.291755	-2.13146	-0.0305512	0.186714	8.09345e-05	0.0188685	ARHGEF19	TSS200 - open sea	TRUE	No
cg11328127	0.312319	2.73962	0.0202192	0.869	8.09592e-05	0.0188685	SIGIRR	5'UTR - shore	TRUE	Yes
cg00881448	0.604516	3.2208	0.0255523	0.900601	8.09598e-05	0.0188685	KIAA1462	IGR - open sea	FALSE	Yes
cg21168101	0.342026	2.39365	0.0168077	0.83923	8.09913e-05	0.0188685	HSPB3	1stExon - open sea	TRUE	No
cg17214699	-0.216156	0.317305	-0.0376694	0.554615	8.10881e-05	0.0188685	GDPD5	Body - open sea	TRUE	No
cg27424692	-0.320727	1.34184	-0.0621252	0.715512	8.11019e-05	0.0188685	MAP4K4	Body - open sea	TRUE	No
cg12332674	0.354298	1.52867	0.0377168	0.741455	8.11075e-05	0.0188685	RPS10-NUDT3	IGR - open sea	TRUE	No
cg01103207	0.207043	1.65996	0.0135755	0.759307	8.11412e-05	0.0188685	TNS3	5'UTR - open sea	TRUE	No
cg00856404	0.153077	0.778186	0.0134341	0.631576	8.12183e-05	0.0188757	DNMT3A	Body - shore	TRUE	No
cg03285468	-0.324582	-1.0756	-0.0338852	0.322536	8.14137e-05	0.0189011	SERPINB5	TSS1500 - open sea	FALSE	Yes
cg09990600	-0.237101	-1.21756	-0.024091	0.301091	8.14618e-05	0.0189011	TMEM184A	TSS200 - open sea	TRUE	No
cg16047471	-0.451987	-2.29995	-0.0635614	0.172346	8.15672e-05	0.0189011	BHLHE41	3'UTR - shore	FALSE	No
cg00244001	0.217602	1.12907	0.0273055	0.685899	8.15685e-05	0.0189011	FAM53B	Body - open sea	TRUE	No
cg25628989	-0.514679	-1.92731	-0.0767734	0.212256	8.16195e-05	0.0189011	TNKS1BP1	TSS1500 - shore	FALSE	No
cg25502267	0.302791	1.84532	0.0224526	0.781563	8.16258e-05	0.0189011	GAB2	Body - open sea	TRUE	No
cg14189808	0.229879	3.46314	0.0048005	0.916599	8.16615e-05	0.0189011	ZC3H4	Body - shelf	TRUE	No
cg14904662	0.573842	2.46381	0.0385322	0.843831	8.1753e-05	0.0189011	ANK1	TSS1500 - island	TRUE	Yes
cg19330592	-0.297816	-1.86886	-0.0311299	0.215807	8.17743e-05	0.0189011	C14orf159	1stExon - open sea	FALSE	Yes
cg26837192	-0.311516	-0.494483	-0.0590918	0.415641	8.17876e-05	0.0189011	STON1, STON1-GTF2A1L	Body - open sea, Body - open sea	TRUE	No
cg02810692	0.29892	2.28679	0.0258063	0.829045	8.18975e-05	0.0189049	LRTM1, CACNA2D3	TSS1500 - open sea, Body - open sea	FALSE	No
cg07187103	-0.367794	-5.0855	-0.00835586	0.0290981	8.19454e-05	0.0189049	LDHA	TSS200 - shore	FALSE	Yes
cg14401631	-1.03844	-4.81763	-0.0317985	0.0399078	8.20254e-05	0.0189049	MIR612	IGR - island	TRUE	No
cg08021727	0.253217	3.63957	0.0122757	0.925302	8.20308e-05	0.0189049	ADCY9	Body - open sea	TRUE	No
cg09129839	-0.237812	-0.397886	-0.0451868	0.431714	8.20344e-05	0.0189049	MORN1	Body - island	FALSE	No
cg13974768	-0.428246	-4.37775	-0.013438	0.0467761	8.21874e-05	0.0189191	POU2F1	5'UTR - shore	FALSE	No
cg07468710	0.264492	1.42918	0.0238899	0.728635	8.22226e-05	0.0189191	NACC1	5'UTR - shore	TRUE	No
cg21919420	0.328473	2.49782	0.0137773	0.848786	8.22779e-05	0.0189191	MIA3	Body - shelf	FALSE	No
cg09558000	0.306587	2.21626	0.0122877	0.822182	8.23096e-05	0.0189191	TFCP2L1	Body - open sea	FALSE	No
cg10439725	0.20255	0.862519	0.0263438	0.644904	8.23264e-05	0.0189191	ZDHHC1	Body - shore	FALSE	No
cg00713022	-0.574155	0.314182	-0.110001	0.552998	8.24207e-05	0.0189302	ILVBL	IGR - shelf	FALSE	No
cg05063274	-0.453001	-0.783129	-0.0713377	0.368939	8.25271e-05	0.0189363	PTPN14	5'UTR - open sea	FALSE	No
cg19133023	0.300513	1.67208	0.0257417	0.760416	8.25395e-05	0.0189363	CHID1	Body - shore	TRUE	No
cg04399631	-0.263141	-0.940398	-0.0377058	0.343079	8.26604e-05	0.0189495	PPARG	IGR - open sea	TRUE	No
cg11205006	0.374384	1.86838	0.0407394	0.783559	8.26892e-05	0.0189495	HPS4	1stExon - shelf	FALSE	Yes
cg00485171	0.213279	3.15043	0.00583665	0.898521	8.28173e-05	0.0189683	MIR1469	IGR - open sea	TRUE	No
cg10050410	-0.391452	-0.824668	-0.0735752	0.362155	8.29148e-05	0.01898	KLF6	IGR - open sea	FALSE	No
cg08067969	0.390592	3.09152	0.0279216	0.893496	8.3033e-05	0.0189863	PPP1R13B	3'UTR - shelf	FALSE	No
cg23508813	0.184075	0.0109041	0.0115208	0.501884	8.30535e-05	0.0189863	SOX14	IGR - shore	TRUE	No
cg10241462	-0.394452	-4.2416	-0.0114355	0.0508824	8.3113e-05	0.0189863	GLS	Body - shore	FALSE	No
cg04869006	-0.306771	-0.244432	-0.0705823	0.458071	8.31273e-05	0.0189863	PGAM1	IGR - open sea	TRUE	No
cg26553501	0.276362	0.978554	0.0311124	0.662869	8.32096e-05	0.0189901	SKI	IGR - shore	TRUE	No
cg01552919	0.237961	1.21378	0.0288587	0.69828	8.32364e-05	0.0189901	GAK	Body - shore	TRUE	Yes
cg25095518	0.29765	2.44837	0.0247195	0.844325	8.33995e-05	0.0190168	ZAP70	TSS1500 - open sea	FALSE	No
cg20724073	-0.511889	-3.32719	-0.0388629	0.0935409	8.35487e-05	0.0190325	MLX	Body - shore	FALSE	Yes
cg11910652	0.279463	1.62458	0.0247545	0.754457	8.35613e-05	0.0190325	TJAP1	5'UTR - open sea	FALSE	No
cg00816406	-0.418468	-1.29657	-0.0433104	0.290674	8.36711e-05	0.0190455	FMN2	Body - open sea	FALSE	No
cg07733247	-0.248196	-0.203884	-0.0429576	0.464831	8.37143e-05	0.0190455	PWWP2B	3'UTR - shelf	FALSE	No
cg16213217	0.397391	2.24334	0.0264089	0.824341	8.37886e-05	0.0190455	PHF11	Body - shelf	FALSE	No
cg08114852	-0.673877	-2.99124	-0.0534755	0.116346	8.3804e-05	0.0190455	BTBD10	Body - open sea	TRUE	No
cg19473994	0.243039	1.20006	0.0376155	0.69616	8.40527e-05	0.0190915	C7orf50	Body - open sea	TRUE	No
cg07363543	-0.601404	-4.03616	-0.0318094	0.0607197	8.41366e-05	0.0191	MIR4742	IGR - open sea	TRUE	No
cg11440240	0.655859	3.6346	0.0207258	0.923268	8.42351e-05	0.0191101	INPP5A	Body - shelf	FALSE	No
cg24989577	0.307729	1.72409	0.0290592	0.766831	8.42743e-05	0.0191101	BCAS3	3'UTR - shelf	TRUE	No
cg03528118	-0.295854	-1.27546	-0.0421203	0.293157	8.43817e-05	0.0191239	CDV3	IGR - open sea	TRUE	No
cg14965611	0.232943	4.25062	0.00465855	0.9499	8.45301e-05	0.019147	SDF4	Body - island	FALSE	No
cg25338994	0.298004	2.71134	0.0178455	0.86684	8.47627e-05	0.0191844	SFXN5	IGR - open sea	TRUE	No
cg05305099	-0.245674	-0.776429	-0.0404302	0.369018	8.47887e-05	0.0191844	GPR56, ADGRG1	5'UTR - open sea, 5'UTR - open sea	TRUE	No
cg18915456	-0.295744	-1.22672	-0.055352	0.300621	8.48547e-05	0.0191846	SEMA7A	IGR - shelf	TRUE	No
cg01417625	0.292639	0.719038	0.0391071	0.621623	8.50039e-05	0.0191846	LAMC2	Body - open sea	TRUE	No
cg12166570	-0.344815	-3.18046	-0.0237302	0.100475	8.50514e-05	0.0191846	C14orf43, ELMSAN1	5'UTR - island, 5'UTR - island	FALSE	No
cg13755419	0.324912	2.08331	0.029044	0.808108	8.50886e-05	0.0191846	SLC2A9	Body - open sea	TRUE	No
cg17309904	0.251485	0.655707	0.0415153	0.61134	8.51479e-05	0.0191846	MAD1L1	Body - open sea	FALSE	No
ch.6.122375039R	-0.512763	-2.93565	-0.0447981	0.118637	8.51822e-05	0.0191846	HSF2	IGR - open sea	FALSE	No
cg10081994	-0.426231	-2.69852	-0.0301596	0.135042	8.52137e-05	0.0191846	LONRF2	Body - open sea	TRUE	No
cg08400494	0.468969	3.38216	0.0217013	0.91101	8.52167e-05	0.0191846	CARS2	Body - open sea	FALSE	Yes
cg22800400	-0.37766	-0.0614565	-0.0919897	0.489436	8.52407e-05	0.0191846	FRMD6	TSS1500 - open sea	FALSE	No
cg01023808	0.447564	2.84533	0.0225243	0.876419	8.53924e-05	0.0191846	TECPR1	Body - open sea	FALSE	No
cg06551540	0.194777	3.17435	0.00724882	0.900069	8.55061e-05	0.0191846	ANO6	Body - open sea	TRUE	No
cg26979299	-0.373734	0.219272	-0.07414	0.537545	8.55388e-05	0.0191846	BANP	Body - shore	FALSE	No
cg21677258	0.255277	2.31526	0.0210575	0.832103	8.55658e-05	0.0191846	DDR1	Body - open sea	FALSE	No
cg03980408	0.281096	2.0375	0.0195244	0.803494	8.55794e-05	0.0191846	FKBP1A	Body - shore	FALSE	No
cg09638264	-0.447047	-0.376871	-0.0699549	0.435661	8.55987e-05	0.0191846	WDR69, DAW1	TSS1500 - shore, TSS1500 - shore	TRUE	No
cg06294856	0.321141	2.07974	0.0337486	0.807585	8.56095e-05	0.0191846	ADAMTSL1	Body - shore	FALSE	No
cg13531988	0.277838	2.45205	0.0231501	0.844768	8.56625e-05	0.0191846	ABLIM2	3'UTR - open sea	FALSE	Yes
cg01144019	-0.452125	-0.226425	-0.0695948	0.461197	8.56634e-05	0.0191846	MIR190A	IGR - open sea	TRUE	No
cg23311929	0.334536	2.51447	0.0133766	0.850239	8.57124e-05	0.0191846	CTBP2	Body - open sea	TRUE	No
cg09657615	0.376847	1.20787	0.0373646	0.696858	8.57239e-05	0.0191846	LAMA2	IGR - open sea	TRUE	No
cg04232128	0.239263	1.21087	0.0348615	0.69778	8.57807e-05	0.0191868	TMEM173	Body - open sea	TRUE	No
cg09723511	0.291306	2.62943	0.0163775	0.860243	8.5995e-05	0.0192243	CDH5	Body - shore	FALSE	No
cg26690999	0.202757	3.47715	0.00825579	0.917378	8.6171e-05	0.019243	BARX2	IGR - open sea	TRUE	No
cg05185021	0.310556	0.812888	0.0443537	0.636605	8.61893e-05	0.019243	METT10D, METTL16	Body - open sea, Body - open sea	FALSE	No
cg06973615	0.306733	1.15129	0.024594	0.688918	8.62191e-05	0.019243	CIR1	IGR - island	FALSE	No
cg16135451	0.407309	3.68535	0.00743984	0.92707	8.63721e-05	0.0192611	DFFB, KIAA0562, CEP104	TSS1500 - shore, 5'UTR - shore, 5'UTR - shore	FALSE	No
cg11245053	-0.306598	-1.13278	-0.0588858	0.31437	8.63942e-05	0.0192611	SENP1	IGR - open sea	TRUE	No
cg12237272	-0.469029	-4.17238	-0.0263305	0.0548211	8.65051e-05	0.0192669	AKT1S1	Body - island	FALSE	No
cg16284684	0.361562	2.18635	0.0221629	0.8188	8.65226e-05	0.0192669	C7orf50	Body - open sea	FALSE	No
cg05439521	0.270802	1.70725	0.0164945	0.764987	8.66283e-05	0.0192669	C6orf134, ATAT1	Body - open sea, Body - open sea	TRUE	No
cg25406657	0.304862	2.06459	0.0382502	0.805873	8.66532e-05	0.0192669	TPM1	Body - shore	TRUE	No
cg18608389	-0.146334	-5.64399	-0.000583698	0.0196366	8.66753e-05	0.0192669	SPATA18	TSS200 - island	FALSE	No
cg00453808	0.206973	1.39055	0.0201483	0.723569	8.67389e-05	0.0192669	ZNF428, SRRM5	Body - open sea, TSS200 - open sea	FALSE	No
cg14328676	-0.446288	-2.20922	-0.0469233	0.180289	8.67484e-05	0.0192669	SULT2B1	Body - open sea	FALSE	No
cg20449670	-0.434575	-2.17449	-0.0390803	0.183141	8.68701e-05	0.0192835	S100A6	IGR - open sea	TRUE	No
cg04618171	-0.828124	2.08757	-0.116194	0.799279	8.6947e-05	0.0192871	HPCAL1	5'UTR - open sea	TRUE	No
cg04346861	0.3312	2.75885	0.0242722	0.870304	8.70106e-05	0.0192871	HDAC4	5'UTR - open sea	FALSE	Yes
cg24643012	-0.668145	-3.25182	-0.0472269	0.0994615	8.70272e-05	0.0192871	ASB9P1	IGR - shore	TRUE	No
cg08799778	0.395331	0.963769	0.0862931	0.658999	8.71649e-05	0.0192922	LMF1	Body - shelf	FALSE	No
[truncated: 6,909 more rows]
