# Supplementary material for: Epigenetic regulation of placental gene expression in transcriptional subtypes of preeclampsia
Source: Clin Epigenetics. 2018 Mar 2;10:28. doi: 10.1186/s13148-018-0463-6 (PMC5833042; doi:10.1186/s13148-018-0463-6)
Supplement: Supplementary file 6 — Table S4. Significantly differentially methylated sites in transcriptional cluster 3 placentas versus transcriptional cluster 1 placentas. (XLSX 1669 kb) [file 13148_2018_463_MOESM6_ESM.xlsx]

## Sheet: Uncorrected
Supplementary Table 4. Significantly differentially methylated sites in five cluster 3 placentas versus 19 cluster 1 placentas (FDR < 0.05).
Without correcting for fetal sex and gestational age
Probe	Delta M	Average M	Delta Beta	Average Beta	P-value	FDR q-value	Gene symbol(s)	Probe location(s)	Enhancer region
cg22131172	0.781712	-3.58683	0.0439835	0.0787119	3.1949e-10	0.000131203	C13orf29, LINC00346	TSS1500 - open sea, TSS1500 - open sea	FALSE
cg24079702	0.514521	-5.87139	0.00652959	0.0170118	1.67254e-09	0.000243348	FHL2	TSS200 - island	FALSE
cg21834463	-0.511781	3.31377	-0.032202	0.907726	1.77772e-09	0.000243348	SGK1	Body - open sea	TRUE
cg19478410	-0.70327	2.33831	-0.0736732	0.832561	3.43945e-09	0.000289502	SYT13	IGR - open sea	FALSE
cg24741430	0.690552	-3.09286	0.0501457	0.106787	4.26009e-09	0.000289502	SMAD6	IGR - open sea	TRUE
cg05929019	-0.775711	-2.78963	-0.0531533	0.128814	5.04932e-09	0.000289502	LAMC2	TSS200 - open sea	FALSE
cg04082512	-0.449649	0.773314	-0.0740894	0.630336	5.45897e-09	0.000289502	GSE1	IGR - open sea	TRUE
cg27570256	-0.716579	1.50382	-0.10148	0.736948	5.63968e-09	0.000289502	LOC100270710	TSS200 - shelf	TRUE
cg00514486	-0.442158	0.770413	-0.0726986	0.629865	9.0746e-09	0.000409459	CDH29, CDHR4	TSS200 - shelf, TSS200 - shelf	FALSE
cg18631996	-0.871695	2.58676	-0.0832847	0.85372	1.07047e-08	0.000409459	IGIP	IGR - island	FALSE
cg20669292	-1.06506	3.92772	-0.0517123	0.935052	1.27842e-08	0.000409459	PLEKHH3	Body - island	TRUE
ch.8.91747740F	-0.5213	-1.50092	-0.0661683	0.262384	1.30735e-08	0.000409459	TMEM64	IGR - open sea	FALSE
cg12895857	0.67896	-3.30905	0.0436756	0.0933653	1.46766e-08	0.000409459	MIR3668	IGR - open sea	TRUE
cg20782252	-1.2211	4.30314	-0.0495156	0.948069	1.49137e-08	0.000409459	MAD1L1	Body - shore	FALSE
cg23553576	0.708427	-2.96582	0.0550885	0.115601	1.50888e-08	0.000409459	SYTL2	Body - open sea	TRUE
cg14173968	-0.797767	2.89164	-0.0672239	0.878392	1.69844e-08	0.000409459	DAAM2	IGR - open sea	TRUE
cg12634306	1.46812	-4.70277	0.0487335	0.0413511	1.81587e-08	0.000409459	HEYL	Body - open sea	TRUE
cg21569398	0.427808	-3.82909	0.0195912	0.0662464	1.83715e-08	0.000409459	ADAMTS12	Body - open sea	TRUE
cg06925984	1.25299	-3.94702	0.0625757	0.0655622	2.108e-08	0.000409459	CBX8	IGR - island	FALSE
cg11996860	-0.578646	1.21157	-0.0876348	0.696998	2.11882e-08	0.000409459	FLJ42969	IGR - shore	FALSE
cg01882498	0.456053	-3.93781	0.0197655	0.0618162	2.13986e-08	0.000409459	LIN54	TSS1500 - shore	FALSE
cg14557185	0.778889	-5.54968	0.0130402	0.0216004	2.32988e-08	0.000409459	WWTR1	Body - island	FALSE
cg01516372	-0.632829	-1.24348	-0.0869106	0.298794	2.63593e-08	0.000409459	LOC339524	Body - island	TRUE
cg07593977	-0.526239	1.20328	-0.0800037	0.696058	2.6906e-08	0.000409459	CTSB	IGR - open sea	TRUE
cg06357748	-0.705203	5.22388	-0.0142898	0.973252	2.72507e-08	0.000409459	RAD52	Body - open sea	FALSE
cg10143220	-0.755011	3.78374	-0.0377996	0.930535	2.72548e-08	0.000409459	MPG	Body - shore	FALSE
cg06373940	-0.341571	3.37927	-0.0201285	0.911933	2.89468e-08	0.000409459	ERCC3	TSS1500 - shore	FALSE
cg21958444	-0.737506	-2.2998	-0.065017	0.171478	2.8983e-08	0.000409459	MPHOSPH8	TSS1500 - shore	FALSE
cg26232553	-0.673296	0.114736	-0.115866	0.519777	2.95557e-08	0.000409459	ANKRD46	IGR - open sea	TRUE
cg13924996	-0.763018	4.802	-0.020564	0.964339	2.9912e-08	0.000409459	ADRBK1	3'UTR - shore	FALSE
cg19458020	0.84026	-4.51681	0.0278611	0.0433854	3.26831e-08	0.00042045	RARA	TSS1500 - island	TRUE
cg06554062	-0.717998	-2.14588	-0.0688335	0.186935	3.39217e-08	0.00042045	GATAD2A	5'UTR - shore	FALSE
cg01149712	-0.490333	3.59551	-0.0263897	0.922801	3.47122e-08	0.00042045	TTC21B	Body - shelf	FALSE
cg27170458	-0.833632	-0.539692	-0.132827	0.409539	3.48102e-08	0.00042045	TUBB3	TSS1500 - shore	TRUE
cg26267430	-0.428281	3.11314	-0.0295539	0.895681	3.79474e-08	0.00042844	NR2F2	IGR - shore	FALSE
cg09191732	-0.598192	3.57099	-0.032807	0.921173	4.02933e-08	0.00042844	KCTD7	IGR - shore	FALSE
cg14135809	-0.450084	0.931791	-0.0720431	0.65537	4.0333e-08	0.00042844	ARRDC1	Body - shelf	FALSE
cg26701815	-0.401868	0.622349	-0.0673361	0.605806	4.23825e-08	0.00042844	TGIF1	5'UTR - shore	FALSE
cg20513976	-0.457394	4.53115	-0.0137193	0.958126	4.35578e-08	0.00042844	LIME1	TSS200 - shore	FALSE
cg09976051	-0.51909	2.45395	-0.0503192	0.844338	4.47849e-08	0.00042844	AGA	Body - shore	FALSE
cg02793162	-0.500205	2.5506	-0.0462856	0.853005	4.59989e-08	0.00042844	CORO2B	Body - open sea	TRUE
cg22790835	0.562962	-2.93263	0.043415	0.117183	4.61656e-08	0.00042844	C13orf29, LINC00346	TSS1500 - open sea, TSS1500 - open sea	FALSE
cg27229484	-0.646082	4.67472	-0.0188786	0.961493	4.62343e-08	0.00042844	ZC3H12A	Body - open sea	FALSE
cg05360477	0.499816	-4.07982	0.0199111	0.0564788	4.68585e-08	0.00042844	MIR3125	IGR - open sea	TRUE
cg14145667	-0.804313	2.26527	-0.0881097	0.824458	4.69478e-08	0.00042844	C19orf22, R3HDM4	Body - shelf, Body - shelf	FALSE
cg04885072	0.505007	-4.56781	0.0150164	0.0409717	5.19785e-08	0.000460828	MGST1	Body - open sea	TRUE
cg16661744	-0.609539	-0.382091	-0.101439	0.434929	5.27412e-08	0.000460828	2017-03-10	Body - open sea	TRUE
cg24247537	-0.546974	4.35805	-0.0189108	0.95281	5.42804e-08	0.000464396	PTDSS2	Body - shore	FALSE
cg10622536	-0.503995	1.27908	-0.0747044	0.707041	5.78519e-08	0.000479902	C1orf113, SH3D21	TSS1500 - shore, TSS1500 - shore	FALSE
cg20141578	-0.880601	4.0716	-0.040033	0.941598	5.843e-08	0.000479902	BCL2L14	5'UTR - open sea	FALSE
cg08621778	-1.07212	3.71988	-0.0588255	0.925562	6.02762e-08	0.000485358	ARL8A	3'UTR - open sea	TRUE
cg16006004	1.11346	-3.95419	0.0535443	0.0643655	6.31944e-08	0.000498827	BRCA1, NBR2	TSS1500 - island, Body - island	FALSE
cg25892587	0.621472	-3.41388	0.0373484	0.087204	6.52629e-08	0.000498827	KLF6	IGR - open sea	TRUE
cg10470208	-0.712451	-2.49074	-0.0579025	0.153513	6.56591e-08	0.000498827	ZNF598	Body - shore	FALSE
cg23279355	0.739513	-4.91034	0.0186104	0.0331356	6.91977e-08	0.000498827	CMYA5	TSS200 - open sea	TRUE
cg08230658	-0.501717	-1.55363	-0.0629602	0.255376	6.99288e-08	0.000498827	ZNF319	5'UTR - shore	FALSE
cg14217495	-0.376176	1.62621	-0.049975	0.754634	7.16854e-08	0.000498827	FCRL6	IGR - open sea	FALSE
cg12717729	-0.922776	-1.62193	-0.108222	0.249737	7.25874e-08	0.000498827	TCEB3	Body - shore	FALSE
cg21814550	-0.586361	0.90934	-0.0946254	0.65134	7.37664e-08	0.000498827	PSMC6	IGR - shelf	FALSE
cg00874032	-0.436054	2.23878	-0.0459455	0.824215	7.4464e-08	0.000498827	ARL8B	IGR - open sea	TRUE
cg07442105	-1.06619	4.63452	-0.0351997	0.958802	7.55749e-08	0.000498827	FAM96B	IGR - shelf	FALSE
cg00687306	-0.67337	-1.18975	-0.093444	0.306914	7.75189e-08	0.000498827	MEIS2	IGR - open sea	TRUE
cg18275589	0.795182	-4.06406	0.0339267	0.0581799	7.93246e-08	0.000498827	DAB2	IGR - shelf	FALSE
cg02690968	0.764397	-3.28016	0.0512935	0.0957043	7.9854e-08	0.000498827	TRIM44	TSS1500 - shore	FALSE
cg02782634	-1.23861	-0.0634843	-0.206049	0.4901	8.09252e-08	0.000498827	TMEM49, VMP1	Body - open sea, Body - open sea	FALSE
cg08056069	-0.455938	1.15765	-0.0695731	0.689608	8.59845e-08	0.000498827	SLC44A3	IGR - open sea	TRUE
cg10863207	-0.523247	2.77305	-0.0435011	0.871105	8.64329e-08	0.000498827	RFFL	5'UTR - shelf	FALSE
cg06650246	-0.699441	2.21974	-0.0765274	0.820675	8.72022e-08	0.000498827	MAPKAPK2	Body - open sea	TRUE
cg07243202	-0.444353	0.787379	-0.0727935	0.632529	8.74569e-08	0.000498827	NDRG1	IGR - open sea	TRUE
cg10690440	-0.796865	3.3468	-0.0521648	0.907958	8.84437e-08	0.000498827	MRPS23	IGR - open sea	TRUE
cg02286533	0.973676	-3.9375	0.0465782	0.0641692	9.01228e-08	0.000498827	BRCA1, NBR2	TSS1500 - island, Body - island	FALSE
cg22293458	-0.468036	-0.11073	-0.0803038	0.480999	9.08334e-08	0.000498827	VPS8	IGR - open sea	TRUE
cg21578541	-0.425622	1.33314	-0.0620294	0.715037	9.10117e-08	0.000498827	TLR9	5'UTR - open sea	FALSE
cg21837069	-0.38036	1.22558	-0.0567813	0.699835	9.19096e-08	0.000498827	VWA1	TSS1500 - shore	TRUE
cg06145669	-0.778697	2.70005	-0.0695293	0.863674	9.21808e-08	0.000498827	NR4A3	5'UTR - shore	FALSE
cg25220990	0.699612	-3.58864	0.0384375	0.0784443	9.28856e-08	0.000498827	IRX1	IGR - open sea	TRUE
cg00296578	0.796654	-3.5985	0.0443335	0.0785043	9.35308e-08	0.000498827	CRIM1	Body - open sea	TRUE
cg19233405	-0.868276	3.98059	-0.0401096	0.93816	9.49427e-08	0.000499866	ZBTB7B	Body - shore	FALSE
cg05964212	-0.446109	2.17651	-0.0482815	0.817836	9.82137e-08	0.000506045	SLC25A20	TSS1500 - shore	FALSE
cg19631762	-0.477369	0.913019	-0.0769954	0.652341	9.96839e-08	0.000506045	TGFB2	IGR - open sea	TRUE
cg21831927	-0.924997	2.79989	-0.0813757	0.870253	9.98131e-08	0.000506045	RNF17	TSS1500 - open sea	FALSE
cg04415896	0.590242	-3.9694	0.0255071	0.0610095	1.04027e-07	0.000519231	CCDC9	TSS1500 - shore	FALSE
cg16729850	0.834623	-4.80764	0.0230364	0.0358174	1.05478e-07	0.000519231	KRT8	IGR - shelf	TRUE
cg13475583	-0.769066	-0.455135	-0.125157	0.42328	1.06644e-07	0.000519231	SNORA14B	IGR - open sea	FALSE
cg13128596	0.736823	-3.20462	0.0504543	0.100102	1.08118e-07	0.000519231	CASP4	TSS1500 - open sea	FALSE
cg13250752	0.527277	-1.97951	0.0624504	0.20376	1.08736e-07	0.000519231	PCDH18	IGR - open sea	TRUE
cg06775420	-0.87931	4.30515	-0.0348385	0.949783	1.10104e-07	0.000519721	HN1L	Body - open sea	FALSE
cg11436362	-0.578219	2.99062	-0.0435535	0.886768	1.11468e-07	0.00052018	ADRBK1	3'UTR - shore	FALSE
cg08943714	-0.373764	2.74896	-0.0308506	0.869877	1.14032e-07	0.000526168	HECA	Body - open sea	TRUE
cg10530767	-0.475696	3.10878	-0.0329652	0.895187	1.15672e-07	0.000527803	MIR142	TSS1500 - open sea	TRUE
cg13165758	-0.498291	-0.850802	-0.0766303	0.357645	1.18108e-07	0.000532997	GAB2	Body - open sea	TRUE
ch.6.40116829F	-0.476628	-1.69192	-0.0562862	0.237556	1.26692e-07	0.000565522	DAAM2	IGR - open sea	FALSE
cg10307662	0.717712	-4.16375	0.0285134	0.0542443	1.32589e-07	0.00057881	STX18-AS1	IGR - open sea	TRUE
cg01057573	-0.513767	3.28748	-0.0325937	0.906061	1.32591e-07	0.00057881	TNFAIP8	Body - open sea	TRUE
cg23327334	-0.561793	2.54702	-0.0522862	0.852305	1.34721e-07	0.00057881	GRK6	Body - shore	FALSE
cg27181349	-0.489809	1.35899	-0.0711539	0.718352	1.36037e-07	0.00057881	COL8A2	IGR - open sea	FALSE
cg05895376	-0.571758	-1.14909	-0.0813506	0.312296	1.37529e-07	0.00057881	MEIS2	IGR - shelf	FALSE
cg15197065	0.872083	-4.47465	0.0292775	0.044789	1.40328e-07	0.00057881	CMYA5	TSS200 - open sea	TRUE
cg26288577	-1.21962	-3.02672	-0.0706318	0.115614	1.40542e-07	0.00057881	C14orf159	1stExon - open sea	FALSE
cg14947218	1.00605	-3.83247	0.051005	0.0689231	1.40945e-07	0.00057881	BRCA1, NBR2	TSS1500 - island, Body - island	FALSE
cg24570064	1.08753	-3.47222	0.0677275	0.0872074	1.50796e-07	0.000593017	PARP11	IGR - island	FALSE
cg11535839	-0.634899	5.26469	-0.012575	0.974066	1.52516e-07	0.000593017	FOSL2	IGR - open sea	FALSE
cg07915634	-0.472716	-1.72323	-0.0555869	0.233651	1.52836e-07	0.000593017	EIF4H	TSS1500 - shore	FALSE
cg26535158	-0.36835	1.16632	-0.0557602	0.691198	1.55565e-07	0.000593017	NKIRAS2	Body - shelf	FALSE
cg22756951	-0.570705	-0.57288	-0.0925969	0.402937	1.57199e-07	0.000593017	MLL, KMT2A	Body - shore, Body - shore	FALSE
cg00259404	-0.455627	1.76264	-0.0579105	0.77128	1.57661e-07	0.000593017	TRIM27	Body - open sea	FALSE
cg16965605	-0.577163	2.29105	-0.060676	0.828569	1.57705e-07	0.000593017	HMGA2	Body - open sea	TRUE
cg07993586	-0.83301	2.90312	-0.068414	0.878787	1.58419e-07	0.000593017	DNAJB6	Body - shore	TRUE
cg22462240	-0.572362	2.0714	-0.0660629	0.806026	1.58573e-07	0.000593017	LGALS3BP	IGR - open sea	FALSE
cg23966363	-0.596055	2.60345	-0.0540674	0.856931	1.59535e-07	0.000593017	ARID3A	Body - shore	FALSE
cg22234930	-1.3169	0.348383	-0.21991	0.55913	1.60289e-07	0.000593017	PKM2, PKM	5'UTR - shelf, 5'UTR - shelf	FALSE
ch.2.1471425F	-0.500505	-0.990005	-0.0746571	0.335939	1.66088e-07	0.000608092	LINC00309	IGR - open sea	FALSE
cg13066703	-0.60673	3.50783	-0.0347578	0.917841	1.67325e-07	0.000608092	TRAF5	Body - open sea	FALSE
cg24448340	-0.498509	2.61517	-0.0444334	0.858466	1.694e-07	0.000610232	CEP350	IGR - shelf	FALSE
cg08353973	0.615635	-2.62432	0.0560294	0.141461	1.74226e-07	0.00062216	LCTL	IGR - shore	TRUE
cg11193342	0.555964	-5.2202	0.0108568	0.0265652	1.77657e-07	0.000628943	MIR4472-2	IGR - open sea	TRUE
cg16307498	-0.779299	-3.78283	-0.03044	0.0695806	1.86814e-07	0.000651845	PA2G4	Body - shore	FALSE
cg08072992	-0.364347	-0.0434312	-0.0628483	0.492532	1.88006e-07	0.000651845	PRKACA	TSS1500 - shore	TRUE
cg10732094	-0.416272	1.68123	-0.0545297	0.761404	1.88888e-07	0.000651845	FOSB	IGR - shelf	FALSE
cg26751094	0.38219	-2.53816	0.0350999	0.147587	1.93013e-07	0.000656178	ABCC4	TSS1500 - shore	FALSE
cg06484123	-0.542442	3.08869	-0.0386241	0.893534	1.93339e-07	0.000656178	ZNF137P	IGR - shelf	FALSE
cg17344091	-0.611189	1.69939	-0.0805247	0.762558	2.0441e-07	0.000685457	TRIM27	Body - open sea	FALSE
cg06238004	1.12487	-3.52839	0.0696209	0.0846193	2.06156e-07	0.000685457	PYY	IGR - shore	TRUE
cg02249228	0.64219	-3.48957	0.036937	0.0832882	2.06974e-07	0.000685457	LOC340357	TSS200 - open sea	FALSE
cg24757533	1.18663	-4.60418	0.0393336	0.0426872	2.15355e-07	0.000707487	RHBDF2	5'UTR - shelf	FALSE
cg23336702	-0.546502	2.39781	-0.0545901	0.838937	2.17071e-07	0.000707487	ST3GAL1	IGR - shore	FALSE
cg15059065	0.493934	-4.6958	0.0134166	0.0376261	2.24437e-07	0.000725734	NR2F6	Body - shore	FALSE
cg15523998	-1.22198	2.49934	-0.127903	0.841674	2.30058e-07	0.000728603	RNF17	TSS1500 - open sea	FALSE
cg06352352	-0.543336	1.8428	-0.0677607	0.78038	2.3283e-07	0.000728603	C16orf70	3'UTR - shore	FALSE
cg27641240	0.908234	-2.12912	0.105504	0.190658	2.33936e-07	0.000728603	C5orf56	Body - open sea	TRUE
cg01949993	-0.717404	-2.6901	-0.0525519	0.136654	2.34445e-07	0.000728603	LAMC2	TSS200 - open sea	FALSE
cg00852033	-0.755803	-1.57912	-0.090627	0.253895	2.34562e-07	0.000728603	ZNF598	Body - shore	FALSE
cg13969674	0.5456	-3.74656	0.0270399	0.0703261	2.36022e-07	0.000728603	CPA2	Body - open sea	TRUE
cg09258479	-0.399379	0.397102	-0.0683758	0.568131	2.37744e-07	0.000728603	PDZK1IP1	TSS200 - open sea	FALSE
cg25518824	0.542313	-2.91972	0.0421827	0.118092	2.42494e-07	0.000735059	LOC284023	TSS1500 - shore	FALSE
cg04846203	-0.580575	-0.424383	-0.0956718	0.427811	2.45197e-07	0.000735059	MPZL1	TSS1500 - shore	FALSE
cg10959820	0.636072	-3.9805	0.0283355	0.0608083	2.46272e-07	0.000735059	RGS12	IGR - shelf	TRUE
cg25361506	-0.523581	1.19215	-0.0793716	0.694325	2.4701e-07	0.000735059	PHLDA3	IGR - open sea	TRUE
cg09865955	-0.48364	2.94689	-0.0365494	0.884142	2.53698e-07	0.000744843	FOXO3	3'UTR - shore	FALSE
cg10531355	-0.519289	0.778275	-0.0854898	0.630822	2.53925e-07	0.000744843	SERINC5	Body - open sea	TRUE
cg21073930	1.18296	-5.11568	0.0281982	0.0303995	2.57157e-07	0.0007474	MAST1	Body - island	FALSE
cg04322572	0.905924	-3.82076	0.0451934	0.0688049	2.58437e-07	0.0007474	MIR5100	IGR - open sea	TRUE
cg08761844	-0.507721	1.94913	-0.0617235	0.792888	2.67535e-07	0.000768129	PRM2	TSS1500 - shore	FALSE
cg10118968	-0.909109	-1.11991	-0.126417	0.319121	2.70241e-07	0.000768129	YPEL2	TSS1500 - shore	TRUE
ch.9.90621653R	-0.447137	-2.17661	-0.0435145	0.18219	2.71216e-07	0.000768129	MIR4289	IGR - open sea	FALSE
cg11187204	-0.57484	2.25672	-0.0616037	0.825157	2.75026e-07	0.000773583	GPR179	IGR - open sea	TRUE
cg23936031	0.891164	-3.99335	0.0398134	0.0615092	2.81152e-07	0.000781303	HOXA5	1stExon - island	FALSE
cg03834767	-0.499667	2.5885	-0.0453585	0.856176	2.81976e-07	0.000781303	CDK14	3'UTR - open sea	TRUE
cg05431528	0.535673	-2.64398	0.0475925	0.139375	2.89029e-07	0.000781303	ENPP6	IGR - open sea	FALSE
cg26055899	-0.48929	2.17793	-0.0534575	0.817704	2.89179e-07	0.000781303	KIAA0922	Body - open sea	TRUE
ch.4.104561249F	-0.435695	-0.233526	-0.0741923	0.459876	2.90827e-07	0.000781303	TACR3	IGR - open sea	FALSE
cg11462315	-0.46214	-1.02407	-0.0682987	0.330583	2.91176e-07	0.000781303	ZFP36L2	TSS1500 - shore	FALSE
cg17280106	0.627084	-4.76163	0.0168144	0.0363201	2.92704e-07	0.000781303	CBX8	IGR - island	TRUE
cg16439823	0.368323	-3.96681	0.0153575	0.0604885	2.94623e-07	0.000781303	SEMA4B	TSS200 - island	TRUE
cg13329242	0.562384	-3.60275	0.0302428	0.0771917	2.95709e-07	0.000781303	DSCAML1	Body - open sea	TRUE
cg03983223	-0.791078	-0.542642	-0.126269	0.40896	2.9801e-07	0.000781303	WIPF1	1stExon - open sea	FALSE
cg17250929	-0.639898	2.59274	-0.0588911	0.855675	2.99408e-07	0.000781303	S100A5	Body - open sea	FALSE
cg12232388	-0.839819	-1.42731	-0.106664	0.274859	3.00601e-07	0.000781303	NCOR2	IGR - shore	TRUE
cg13633625	-0.698355	3.07268	-0.0515934	0.891549	3.02682e-07	0.000781765	MIR4668	IGR - open sea	TRUE
cg03821121	-0.500745	1.81212	-0.0627068	0.776969	3.06136e-07	0.000785743	MICAL2	5'UTR - open sea	TRUE
cg12955084	-0.616943	1.82417	-0.077871	0.777664	3.10056e-07	0.000789485	TMEM91	Body - shelf	FALSE
cg11206634	-0.648573	1.58787	-0.0896578	0.748131	3.11585e-07	0.000789485	SFT2D3	TSS200 - shore	FALSE
cg07605236	-1.07593	2.60108	-0.10703	0.852359	3.13361e-07	0.000789485	SFXN5	TSS1500 - shore	FALSE
cg23836747	-0.477335	3.01714	-0.0348694	0.889039	3.16953e-07	0.000793667	SORBS2	Body - shore	FALSE
cg07556569	-0.717723	1.92669	-0.0882799	0.788841	3.38035e-07	0.000834525	CHDH	5'UTR - shelf	FALSE
cg25739715	-0.346258	1.96918	-0.040507	0.79593	3.38322e-07	0.000834525	OSM	TSS1500 - open sea	FALSE
cg06561886	0.733332	-2.15297	0.082854	0.186598	3.40962e-07	0.000834525	SLC44A2	5'UTR - island	TRUE
cg15550339	-0.419054	2.05373	-0.0477568	0.80494	3.41399e-07	0.000834525	GATA3	IGR - open sea	TRUE
cg04149015	0.759057	-4.04301	0.0327738	0.0589212	3.4527e-07	0.000838993	PRSS36	Body - island	FALSE
cg21770462	-0.74586	1.49774	-0.105654	0.735541	3.5243e-07	0.000851354	ZNF366	1stExon - open sea	FALSE
cg24654028	0.548343	-3.52473	0.0305908	0.0810526	3.56616e-07	0.000856428	ST5	5'UTR - open sea	TRUE
cg26963090	-0.362319	1.01699	-0.0567327	0.668752	3.60741e-07	0.000861298	TIMP2	Body - open sea	FALSE
cg15847527	0.876079	-3.15968	0.0630701	0.104057	3.73292e-07	0.000878271	C7orf65	IGR - open sea	TRUE
cg01723706	0.461806	-3.78402	0.0219496	0.0683735	3.7403e-07	0.000878271	LOC285419	Body - open sea	TRUE
cg16472369	-0.478748	2.66977	-0.0418053	0.863042	3.75642e-07	0.000878271	ARRB2	Body - shelf	FALSE
cg07349094	-0.521432	2.79323	-0.0429624	0.87259	3.76404e-07	0.000878271	AFF3	1stExon - open sea	FALSE
cg16823042	1.05734	-3.58951	0.0618363	0.0809066	3.80931e-07	0.000883812	AGAP2	3'UTR - island	FALSE
cg16651126	1.52715	-4.16597	0.0701428	0.0598781	3.88042e-07	0.000895069	HOXA4	TSS200 - island	TRUE
cg22342100	0.708758	-4.05939	0.0297336	0.0580632	3.90142e-07	0.000895069	KLHL38	TSS1500 - open sea	FALSE
cg21545548	-1.47361	2.51947	-0.15775	0.839766	3.93796e-07	0.000897453	HIST1H4H	IGR - open sea	TRUE
cg04841983	0.474562	-3.57166	0.0253735	0.0783872	3.96784e-07	0.000897453	C11orf53	IGR - open sea	TRUE
cg03437912	-0.539876	-1.06983	-0.0780875	0.324033	3.9923e-07	0.000897453	POMP	TSS1500 - shore	FALSE
ch.15.920727F	-0.490945	-2.10826	-0.0491145	0.189588	3.99923e-07	0.000897453	HERC1	Body - open sea	TRUE
cg24506086	-0.597594	2.2177	-0.064605	0.821058	4.12281e-07	0.000920157	TEAD1	Body - open sea	TRUE
cg23514211	-0.345017	0.64876	-0.0575904	0.610245	4.18983e-07	0.000930062	TMEM105	5'UTR - open sea	FALSE
cg03731202	-0.335664	0.674803	-0.0557462	0.614527	4.2494e-07	0.000938212	COL8A2	IGR - open sea	FALSE
cg18537205	-0.870042	4.20889	-0.0350191	0.946541	4.29172e-07	0.00094125	VTI1A	Body - open sea	FALSE
cg22136363	-0.598407	4.38632	-0.0202899	0.953483	4.309e-07	0.00094125	LSP1	3'UTR - open sea	FALSE
cg18949786	-0.55986	-2.89547	-0.0367959	0.119889	4.34315e-07	0.000942739	NXF1, TMEM223	3'UTR - shore, TSS1500 - shore	FALSE
cg08096381	-0.455149	3.26552	-0.0289399	0.904961	4.3922e-07	0.000942739	IQSEC1	Body - open sea	FALSE
cg10517290	-0.500566	0.322461	-0.0860219	0.555342	4.4184e-07	0.000942739	PGS1	Body - shelf	FALSE
cg07588216	-0.549023	2.67411	-0.0481264	0.863	4.44075e-07	0.000942739	ENTPD6	Body - open sea	TRUE
cg09760387	0.566376	-2.64331	0.0501199	0.139627	4.45783e-07	0.000942739	CPD	TSS1500 - shore	TRUE
cg01693598	0.658514	-4.31647	0.0235887	0.0489108	4.47295e-07	0.000942739	FOXD2	IGR - shore	FALSE
cg02140559	-0.512021	2.54592	-0.0477851	0.852419	4.47651e-07	0.000942739	MIR661, PLEC1, PLEC	TSS1500 - shore, Body - shore, Body - shore	FALSE
cg12921275	-0.375647	-1.23688	-0.0528325	0.298579	4.58099e-07	0.000954524	MRPL23	Body - shore	FALSE
cg09514561	0.630279	-3.76553	0.0308393	0.0698298	4.6116e-07	0.000954524	BTNL2	Body - open sea	FALSE
cg05041511	-0.302211	1.21172	-0.0450753	0.698043	4.63815e-07	0.000954524	CREB3L2	Body - open sea	TRUE
cg07817608	-0.408718	1.10991	-0.0627824	0.682635	4.64772e-07	0.000954524	PHLDA1	IGR - open sea	TRUE
ch.2.4251330R	-0.427022	-1.51657	-0.0545979	0.259972	4.67721e-07	0.000954524	MIR4776-1	IGR - open sea	FALSE
cg17083925	0.568977	-3.77755	0.0277087	0.0690587	4.69294e-07	0.000954524	TGM2	Body - shore	TRUE
cg04159215	-0.481173	2.60996	-0.0429994	0.858063	4.73529e-07	0.000954524	LHPP	Body - open sea	FALSE
cg06223080	0.453021	-1.30544	0.0669053	0.289048	4.74023e-07	0.000954524	BIN1	IGR - shelf	FALSE
cg10491452	-0.421324	3.16174	-0.0282948	0.898732	4.74166e-07	0.000954524	CDT1	IGR - shelf	FALSE
cg05460582	-0.781631	-1.53172	-0.0961637	0.260385	4.79073e-07	0.000959697	TXN2	IGR - shelf	FALSE
cg26443127	-0.359083	0.16219	-0.0620505	0.52801	4.8636e-07	0.000968118	ARHGAP12	IGR - open sea	TRUE
cg05209483	-0.468555	-1.52541	-0.0593345	0.259016	4.87991e-07	0.000968118	CD68	1stExon - shelf	FALSE
ch.1.4056800F	-0.670063	-1.53405	-0.0829509	0.259186	4.92004e-07	0.000968556	PLXNA2	IGR - open sea	FALSE
cg10062193	-0.454455	0.760329	-0.0747593	0.628101	4.92929e-07	0.000968556	ATP10D	Body - open sea	TRUE
cg03534031	-0.4899	1.90246	-0.0594434	0.787611	5.07734e-07	0.000968625	PSD2	IGR - island	FALSE
cg07587475	-0.451523	2.4567	-0.0433232	0.844827	5.0865e-07	0.000968625	ZNF639	Body - open sea	FALSE
cg22488352	0.690759	-4.14412	0.0273252	0.0548878	5.14727e-07	0.000968625	ABHD10	TSS1500 - shore	FALSE
cg15933729	-0.459125	2.1911	-0.0494323	0.819189	5.20185e-07	0.000968625	LIN7C	IGR - open sea	TRUE
cg02470008	-0.38069	3.12633	-0.0260298	0.896628	5.20887e-07	0.000968625	IQCE	Body - shelf	FALSE
cg17218026	-0.415649	3.37932	-0.0248447	0.91165	5.22049e-07	0.000968625	ADAR	5'UTR - shore	FALSE
cg21451906	-0.460913	1.45043	-0.0649261	0.730999	5.25051e-07	0.000968625	APOA2	Body - open sea	FALSE
cg10759286	-0.709753	-1.31814	-0.0943709	0.288946	5.26889e-07	0.000968625	KIAA1751, CFAP74	5'UTR - open sea, 5'UTR - open sea	FALSE
ch.7.2435427F	-0.902191	-1.90058	-0.0949951	0.215962	5.27174e-07	0.000968625	TFEC	Body - open sea	FALSE
cg05494008	-0.352316	1.88061	-0.0427478	0.785763	5.28479e-07	0.000968625	FBXL6, C8ORFK29, TMEM249	Body - shore, TSS1500 - shore, TSS1500 - shore	FALSE
cg08841511	-0.400582	-0.414794	-0.067098	0.428969	5.32911e-07	0.000968625	FAM190B, CCSER2	Body - open sea, Body - open sea	TRUE
cg05337019	-0.336637	0.255355	-0.0580385	0.544016	5.34575e-07	0.000968625	SLC25A34	TSS1500 - shelf	FALSE
cg10611016	-0.412814	3.56095	-0.0221101	0.921272	5.34832e-07	0.000968625	C11orf42	TSS1500 - open sea	FALSE
cg13368983	-0.450996	1.53141	-0.0618503	0.741888	5.35124e-07	0.000968625	CFLAR	Body - open sea	FALSE
cg00874480	0.755031	-3.69835	0.0391073	0.0735577	5.3705e-07	0.000968625	MGST1	Body - open sea	TRUE
cg18178715	-0.60315	-1.4256	-0.0783396	0.273254	5.37893e-07	0.000968625	MPL	IGR - open sea	TRUE
cg00755063	-0.390953	-0.970194	-0.0590715	0.338589	5.38071e-07	0.000968625	IER2	IGR - shore	TRUE
cg17921080	0.694455	-3.4437	0.0417712	0.0861114	5.41495e-07	0.000968625	FLRT2	IGR - open sea	TRUE
cg08973382	-0.473802	1.6018	-0.0644296	0.750971	5.41828e-07	0.000968625	LBX2	Body - shore	FALSE
cg14613594	-0.598109	1.66111	-0.0797164	0.757765	5.44343e-07	0.000968625	SIRPA	Body - shelf	FALSE
cg01545109	-0.768117	3.43539	-0.0467732	0.912999	5.44621e-07	0.000968625	WDR86	Body - open sea	FALSE
cg14426785	-0.492621	2.60616	-0.0444058	0.857671	5.44855e-07	0.000968625	TGFBR1	Body - open sea	TRUE
cg02476339	1.31654	3.389	0.0623782	0.906251	5.48911e-07	0.00097163	C22orf34	IGR - island	FALSE
cg14106719	-0.451028	2.41082	-0.0441252	0.840623	5.53665e-07	0.000972259	GNAQ	Body - open sea	FALSE
cg20152871	0.518496	-3.06791	0.0370152	0.107769	5.58397e-07	0.000972259	MIR1208	IGR - open sea	TRUE
cg17332150	-0.71452	3.44209	-0.0450218	0.913608	5.61563e-07	0.000972259	DNM2	Body - shelf	FALSE
cg23655939	-0.479729	0.162894	-0.0827246	0.528112	5.62311e-07	0.000972259	BCL6	5'UTR - shore	FALSE
cg26769927	-0.813951	3.84589	-0.0396626	0.932749	5.63428e-07	0.000972259	SPN	5'UTR - shore	FALSE
cg11914795	0.844184	-3.8076	0.0418594	0.0691038	5.64248e-07	0.000972259	C10orf107	TSS200 - island	TRUE
cg07814567	-0.731596	3.10535	-0.0526904	0.893426	5.6584e-07	0.000972259	DAPP1	TSS1500 - open sea	FALSE
cg10183885	-0.466071	2.25767	-0.0490423	0.825854	5.72509e-07	0.000979621	SLC16A3	5'UTR - island	FALSE
cg15450224	-0.521367	1.99401	-0.0619091	0.797788	5.79662e-07	0.000987171	CPE	IGR - open sea	TRUE
cg11418725	0.477091	-3.20524	0.0316609	0.0987995	5.8173e-07	0.000987171	PRELID2	IGR - open sea	TRUE
cg02362848	-0.369523	3.18911	-0.0243057	0.900623	5.89992e-07	0.000995037	MIR3605	IGR - open sea	TRUE
cg01291854	-0.430384	1.47325	-0.0602819	0.734234	5.91211e-07	0.000995037	ELK3	5'UTR - open sea	TRUE
cg07143720	0.594959	-1.72551	0.0785043	0.234169	5.96037e-07	0.000999065	LINC00670	IGR - open sea	TRUE
cg21394729	0.628443	-3.49651	0.0363316	0.0829517	6.0501e-07	0.00100998	TRPM1	Body - shore	TRUE
cg08996726	0.812514	3.13362	0.0462082	0.894895	6.09966e-07	0.00101413	MAML3	Body - open sea	TRUE
cg08403885	0.411596	-2.79112	0.0333627	0.127058	6.1435e-07	0.0010173	EPC2	IGR - open sea	TRUE
ch.15.403279R	-0.477851	-2.44601	-0.0406065	0.156267	6.2739e-07	0.00103161	CASC5	Body - open sea	FALSE
cg08633074	-0.560282	0.953845	-0.0895749	0.658245	6.30473e-07	0.00103161	TXNDC11	TSS1500 - shore	FALSE
cg03518729	-0.695772	1.6868	-0.0929283	0.760259	6.30579e-07	0.00103161	SNORA14B	IGR - open sea	TRUE
cg03398002	0.702853	-3.34613	0.0445243	0.0916115	6.3304e-07	0.00103161	KIAA1026	Body - open sea	TRUE
cg16815882	-0.330766	2.69151	-0.0279003	0.865427	6.40746e-07	0.00103607	KIAA0319L	Body - open sea	FALSE
cg13962153	-0.71744	2.51533	-0.069625	0.8483	6.4082e-07	0.00103607	MAP7D1	Body - island	FALSE
cg17758048	-0.659984	1.54563	-0.092723	0.742499	6.45687e-07	0.0010378	KCNMA1	Body - open sea	TRUE
cg01799818	-0.60295	2.88462	-0.0489084	0.878928	6.46946e-07	0.0010378	VPS53	Body - open sea	TRUE
cg10646395	0.355502	-3.60457	0.0186164	0.0764067	6.49555e-07	0.00103793	PRDM11	Body - shore	FALSE
cg26253134	-0.315002	0.212552	-0.0543946	0.536683	6.59213e-07	0.00104928	TGFA	Body - open sea	TRUE
cg00214171	-0.384563	1.09655	-0.0593637	0.680726	6.6281e-07	0.00104971	RECQL5	Body - open sea	FALSE
cg06008511	0.73346	-3.72942	0.0372774	0.0720125	6.64596e-07	0.00104971	SEMA4B	TSS1500 - island	TRUE
cg03475293	-0.978697	-0.466644	-0.157641	0.422419	6.86043e-07	0.00107638	RREB1	IGR - shore	FALSE
cg07467765	-1.0529	2.41823	-0.110379	0.836125	6.88091e-07	0.00107638	GAA	IGR - open sea	TRUE
cg16596317	-0.416925	2.6306	-0.0365157	0.860083	6.94477e-07	0.00107638	LOC646626	IGR - open sea	TRUE
cg13702846	-0.464335	-0.517109	-0.0761376	0.411949	6.94796e-07	0.00107638	CCBP2, ACKR2	5'UTR - open sea, 5'UTR - open sea	FALSE
cg01544400	0.601353	-2.79484	0.0501892	0.127787	6.96359e-07	0.00107638	NRG1	IGR - open sea	TRUE
cg23170988	0.481945	-3.44693	0.0277566	0.0849022	6.99935e-07	0.00107638	SNCG	Body - open sea	FALSE
cg05502445	-0.877844	2.68151	-0.0813302	0.860983	7.00907e-07	0.00107638	DIRC3	Body - open sea	TRUE
cg09970941	-0.440021	3.20361	-0.0292974	0.901243	7.03979e-07	0.00107638	DCI, ECI1	TSS1500 - shore, TSS1500 - shore	FALSE
cg23204461	-0.59771	3.19942	-0.0404338	0.900233	7.0507e-07	0.00107638	THSD4	TSS1500 - open sea	FALSE
cg11255159	-0.325114	-0.120218	-0.0558748	0.479273	7.10166e-07	0.00107947	MIR3188	IGR - shore	FALSE
cg17147440	0.573589	-3.22641	0.0376452	0.0979539	7.12352e-07	0.00107947	TPM1	Body - shore	FALSE
cg06578434	0.553103	-4.48389	0.0173953	0.0434973	7.34135e-07	0.0011038	SBNO2	5'UTR - island	TRUE
cg01305539	-0.410632	0.961377	-0.0651537	0.660006	7.42082e-07	0.0011038	DAB2IP	TSS1500 - open sea	FALSE
cg12691572	-0.807805	3.03349	-0.0608731	0.888041	7.42248e-07	0.0011038	VTI1A	Body - open sea	FALSE
cg02126031	-0.35932	1.54534	-0.0489267	0.744137	7.42815e-07	0.0011038	CDKN3	IGR - open sea	TRUE
cg26665891	-0.752836	-2.19262	-0.0685164	0.182698	7.43645e-07	0.0011038	KISS1	Body - island	FALSE
cg00015530	-0.631183	3.37997	-0.0388357	0.910712	7.44535e-07	0.0011038	PARP10	Body - shore	FALSE
cg13960999	-0.388684	0.62915	-0.0650349	0.606909	7.5304e-07	0.001107	KLF5	IGR - open sea	TRUE
cg21513009	-0.387787	1.81584	-0.0480219	0.777957	7.53763e-07	0.001107	CYP26B1	IGR - shore	FALSE
cg23246821	-0.509213	-0.621292	-0.0818356	0.394826	7.54775e-07	0.001107	TM4SF1	TSS200 - open sea	FALSE
cg14789659	0.553251	-4.07789	0.0221484	0.0567985	7.65718e-07	0.00111667	ARID5B	Body - open sea	FALSE
cg25948037	-0.569629	2.31603	-0.0588504	0.830934	7.66986e-07	0.00111667	HOPX	5'UTR - shore	FALSE
cg13420383	-0.484295	1.44611	-0.068678	0.730278	7.69528e-07	0.00111667	RECQL5	Body - open sea	FALSE
cg15043384	1.32299	-4.39747	0.0507193	0.0499539	7.79295e-07	0.00112441	WWTR1	Body - island	FALSE
cg22405653	0.559177	-3.67901	0.028582	0.0735447	7.82754e-07	0.00112441	KRTAP21-1	TSS1500 - open sea	FALSE
cg05711036	-0.788271	4.38441	-0.0282114	0.952672	7.83073e-07	0.00112441	FBXL18	Body - island	FALSE
cg24420089	-0.6994	3.66779	-0.0370746	0.925247	7.86109e-07	0.00112483	PTDSS2	Body - shore	FALSE
cg07925670	0.493451	-3.96899	0.0209141	0.0607664	8.11869e-07	0.00115655	ACAP1	Body - island	FALSE
cg25432518	-0.693399	4.65103	-0.0203343	0.960654	8.13906e-07	0.00115655	MAD1L1	Body - shore	FALSE
cg08418872	-0.524252	1.91422	-0.0636854	0.788727	8.38928e-07	0.00118799	TNFRSF1A	Body - open sea	FALSE
cg00701951	-0.672712	2.47132	-0.0654469	0.844693	8.45434e-07	0.00119309	HTRA1	Body - open sea	TRUE
cg23979954	0.642714	-3.8277	0.0304231	0.0671738	8.52628e-07	0.00119795	IFLTD1, LMNTD1	TSS200 - open sea, TSS200 - open sea	TRUE
cg16936060	-0.505821	2.46035	-0.048601	0.844831	8.57485e-07	0.00119795	HOPX	5'UTR - shore	FALSE
cg14036776	-0.33774	0.110927	-0.0584076	0.519171	8.57628e-07	0.00119795	ERLIN2	5'UTR - shore	FALSE
cg21672758	-0.53485	0.51741	-0.0908073	0.588089	8.67528e-07	0.00120767	FOXN2	IGR - open sea	TRUE
cg22249612	-0.612104	-0.118852	-0.1043	0.479758	8.72864e-07	0.00121099	CD63	Body - shore	FALSE
cg02340851	-0.443379	-0.536303	-0.0728858	0.408664	8.80712e-07	0.00121409	ANP32E	Body - shore	FALSE
cg02314348	-0.348685	1.46224	-0.0484977	0.733082	8.81343e-07	0.00121409	BLM	IGR - open sea	TRUE
cg01287088	1.2705	-3.61935	0.0749202	0.0814755	8.83964e-07	0.00121409	PFN3	1stExon - island	FALSE
cg05932042	-0.544618	1.78741	-0.0705922	0.773672	8.98838e-07	0.0012304	PLEKHH3	Body - island	FALSE
cg04758273	-0.302885	3.02657	-0.0213994	0.890301	9.05295e-07	0.00123512	VTI1A	Body - open sea	TRUE
cg12819393	0.560391	-2.82078	0.045796	0.125582	9.18725e-07	0.00124183	NR5A1	IGR - island	FALSE
cg25279553	0.518337	-4.04529	0.0212095	0.0579116	9.19667e-07	0.00124183	RAVER1, ICAM3	TSS1500 - island, Body - island	FALSE
cg18082515	0.472647	-3.7265	0.023213	0.0710182	9.24114e-07	0.00124183	MYOF	Body - open sea	TRUE
cg13277939	-0.373659	2.82999	-0.0294335	0.876036	9.26619e-07	0.00124183	CTAGE5	TSS1500 - shore	FALSE
cg16786178	-0.430351	2.36847	-0.0427441	0.836746	9.27765e-07	0.00124183	LINC01220	IGR - shelf	FALSE
cg23108232	-0.498685	1.38705	-0.0723008	0.722112	9.28354e-07	0.00124183	DAAM1	IGR - open sea	TRUE
cg12403162	0.548016	-3.37049	0.0339646	0.0894311	9.40389e-07	0.0012526	ABLIM1	Body - shelf	FALSE
cg01039421	-0.841056	2.50026	-0.0838977	0.845806	9.42504e-07	0.0012526	TXNDC6, NME9	5'UTR - shelf, 5'UTR - shelf	FALSE
cg24313303	-0.563603	-1.18834	-0.0785867	0.306628	9.60909e-07	0.00126103	PIGV	TSS1500 - shore	FALSE
cg14696348	-0.856141	-2.30762	-0.0745908	0.172199	9.62691e-07	0.00126103	MC1R	5'UTR - shore	FALSE
cg10884539	-0.490895	2.3496	-0.0497324	0.834626	9.63579e-07	0.00126103	MYLK4	TSS1500 - open sea	FALSE
cg00287536	-0.528282	4.07863	-0.0210216	0.943303	9.64061e-07	0.00126103	PARD3	Body - open sea	TRUE
cg12492380	-0.363385	1.5933	-0.0487107	0.750368	9.64206e-07	0.00126103	MYH16	Body - open sea	FALSE
cg02315315	-0.324168	0.7539	-0.0533148	0.627415	9.76771e-07	0.00127341	LOC100134259	Body - open sea	FALSE
cg08582182	-0.757402	4.37728	-0.0278713	0.952506	9.8622e-07	0.00128166	CUX1	Body - open sea	FALSE
cg14972143	0.56048	-5.01017	0.0124636	0.0306392	9.95058e-07	0.00128647	EIF4E	5'UTR - shore	FALSE
cg24321971	0.469054	-1.37575	0.0676663	0.279318	9.96183e-07	0.00128647	LGR4	Body - open sea	TRUE
cg05418765	-0.356472	0.0897707	-0.0616366	0.515521	1.00622e-06	0.00129094	CREB3L1	IGR - open sea	TRUE
cg11758841	0.430653	-3.48824	0.0238902	0.0825273	1.00661e-06	0.00129094	PARVA	Body - open sea	TRUE
cg17850498	-1.01623	1.9264	-0.130802	0.78569	1.01098e-06	0.00129094	ECE1	Body - open sea	TRUE
cg14873488	-0.528111	-1.287	-0.072504	0.292159	1.013e-06	0.00129094	CTAGE5	1stExon - shore	FALSE
cg17559156	-0.548396	3.24928	-0.0363145	0.90351	1.01731e-06	0.00129094	SLC43A1	Body - shelf	FALSE
cg12095353	-0.53619	2.27314	-0.0560172	0.826934	1.01851e-06	0.00129094	UBC	IGR - open sea	FALSE
cg21342392	0.482211	-3.82787	0.0227163	0.0665763	1.02617e-06	0.00129484	IMMP2L	TSS1500 - shore	FALSE
cg08000118	-0.802208	-0.321021	-0.131612	0.446101	1.02789e-06	0.00129484	LY6E	IGR - island	FALSE
cg11050793	-0.867237	4.00752	-0.0398253	0.938995	1.03411e-06	0.00129759	NCOR2	Body - shelf	TRUE
cg10824972	0.606852	-3.89436	0.0275149	0.0642245	1.0409e-06	0.00129759	TMEM170B	IGR - open sea	TRUE
cg23176316	0.488619	-2.63322	0.0432443	0.14008	1.0459e-06	0.00129759	HS1BP3	IGR - open sea	TRUE
cg03580292	-0.393323	1.05847	-0.0611595	0.674928	1.04682e-06	0.00129759	HAND2	IGR - open sea	TRUE
cg05056497	0.511918	-4.25769	0.018201	0.0503779	1.04858e-06	0.00129759	RCAN1	5'UTR - open sea	FALSE
cg25449950	1.13291	-3.73479	0.0616237	0.0746052	1.04903e-06	0.00129759	SOD3	5'UTR - shelf	FALSE
cg00288598	-0.662689	3.01092	-0.0501321	0.887494	1.0526e-06	0.00129809	EIF2C2, AGO2	Body - shelf, Body - shelf	TRUE
cg05180182	0.701777	-3.05902	0.0521354	0.109511	1.07234e-06	0.00131329	KLF6	IGR - open sea	TRUE
cg15146752	0.570815	-3.6374	0.0298536	0.0755985	1.08264e-06	0.00131329	EPHA2	TSS1500 - island	FALSE
cg19218057	-0.292652	0.877388	-0.0469942	0.647211	1.08387e-06	0.00131329	PC	5'UTR - open sea	TRUE
cg15277914	0.40502	-3.90909	0.0175636	0.0629272	1.08621e-06	0.00131329	DHX36	TSS1500 - shore	FALSE
cg12224030	-0.365825	0.665062	-0.0608377	0.612841	1.08756e-06	0.00131329	DLX4	Body - shore	TRUE
cg14330293	-0.406312	2.78938	-0.0327898	0.872815	1.09309e-06	0.00131329	MYO1C	Body - shore	FALSE
cg01555705	-0.461465	1.82417	-0.0575888	0.778554	1.09734e-06	0.00131329	CX3CL1	3'UTR - shelf	FALSE
cg11321035	-0.306774	0.668365	-0.0510339	0.613523	1.09763e-06	0.00131329	LOC284454	IGR - shore	TRUE
cg02943290	0.515437	-3.40402	0.030885	0.0874094	1.09899e-06	0.00131329	C1orf198	TSS200 - shore	FALSE
cg11284959	0.629052	-4.05273	0.0264312	0.0580548	1.099e-06	0.00131329	MIR4280	IGR - open sea	TRUE
cg01311222	-0.500824	2.44221	-0.0484489	0.843196	1.1001e-06	0.00131329	HEG1	TSS1500 - shore	TRUE
cg22543291	-0.468788	3.41643	-0.0283701	0.913446	1.10461e-06	0.00131485	APCDD1	IGR - shelf	FALSE
cg06169590	-0.376116	-0.266037	-0.0640139	0.45424	1.10891e-06	0.00131615	ZFP36L2	TSS1500 - shore	FALSE
cg23172671	-0.56282	2.05943	-0.065058	0.804641	1.11597e-06	0.00132026	OPTC	IGR - open sea	TRUE
cg24938761	-0.643251	-0.501515	-0.105119	0.415149	1.1188e-06	0.00132026	MOBKL2A, MOB3A	5'UTR - shelf, 5'UTR - shelf	FALSE
cg20495819	-0.70642	-1.81084	-0.078504	0.224784	1.12449e-06	0.00132318	LBH	IGR - open sea	TRUE
cg01712428	-0.35539	3.46668	-0.0199264	0.916572	1.13818e-06	0.00133546	STX1A	Body - shore	FALSE
cg09750210	0.402696	-3.91919	0.0175529	0.0625127	1.14521e-06	0.00133633	GCM1	IGR - open sea	TRUE
cg14081270	-0.546603	2.82065	-0.0442897	0.874482	1.14543e-06	0.00133633	LOC100131626	IGR - open sea	TRUE
cg16463452	-0.607931	2.10194	-0.0688992	0.80888	1.15533e-06	0.00134296	POMP	IGR - open sea	TRUE
cg24642169	0.559862	-3.76157	0.0273484	0.069774	1.15766e-06	0.00134296	ATF3	IGR - island	TRUE
cg04411841	-0.442989	-0.626363	-0.0716187	0.393772	1.16904e-06	0.001349	ZNF319	5'UTR - shore	FALSE
cg07011778	-1.16404	-0.811087	-0.169708	0.368858	1.16943e-06	0.001349	LY6E	IGR - shore	FALSE
cg09110394	-0.295291	1.48176	-0.0406954	0.735905	1.17586e-06	0.00135137	LRRC16A	Body - open sea	TRUE
cg22261694	-0.366782	2.01349	-0.0420059	0.800733	1.17807e-06	0.00135137	AIM1	Body - open sea	TRUE
cg08106973	-0.279122	0.588596	-0.0468099	0.600406	1.18866e-06	0.00135972	MFSD2A	IGR - open sea	TRUE
cg03074188	-0.621427	2.31343	-0.0643073	0.830275	1.20004e-06	0.00136573	ZNF703	IGR - shore	FALSE
cg11098259	-0.643628	2.04495	-0.0751509	0.802476	1.20311e-06	0.00136573	AQP9	TSS200 - open sea	FALSE
cg02096793	-0.370819	-0.193483	-0.0634881	0.466673	1.20609e-06	0.00136573	MFSD7	TSS200 - shore	TRUE
cg05307957	-0.376701	-0.725472	-0.0599142	0.377386	1.2096e-06	0.00136573	ARID1A	Body - open sea	TRUE
cg08358907	0.491669	-5.42526	0.00849057	0.023076	1.21207e-06	0.00136573	FCHO1	Body - island	FALSE
cg25154482	-0.438027	1.77376	-0.0559162	0.772626	1.21629e-06	0.00136573	RNF130	Body - shore	TRUE
cg14308466	0.653647	-0.970121	0.104525	0.33975	1.21799e-06	0.00136573	VAV2	Body - open sea	FALSE
cg03730969	-0.667043	-1.08353	-0.0957894	0.322814	1.22052e-06	0.00136573	METAP1	TSS1500 - shore	FALSE
cg22659676	-0.471597	1.88122	-0.0574692	0.7852	1.22807e-06	0.00137045	IGIP	IGR - island	TRUE
cg17496421	0.854506	-3.70047	0.0453211	0.0741506	1.23946e-06	0.00137286	EFCAB1	IGR - open sea	FALSE
cg27025137	-0.552702	2.65085	-0.0486424	0.860998	1.23973e-06	0.00137286	SLC39A11	Body - open sea	TRUE
cg06551697	-0.565545	2.11448	-0.0635117	0.810505	1.2405e-06	0.00137286	C17orf47	IGR - shelf	TRUE
cg02961109	-0.570626	-0.540916	-0.0923797	0.408372	1.24531e-06	0.00137286	MCL1	TSS1500 - shore	FALSE
cg21130113	-0.539107	-0.185811	-0.0918359	0.468166	1.24926e-06	0.00137286	LINC00887	IGR - open sea	FALSE
cg26236329	-0.45495	0.942748	-0.0724569	0.656923	1.2503e-06	0.00137286	SLC43A3	IGR - open sea	TRUE
cg05571063	0.522752	-3.8469	0.024532	0.0659134	1.26466e-06	0.00138122	C16orf95	IGR - open sea	TRUE
cg11808699	-0.539666	2.75746	-0.0454019	0.869637	1.2668e-06	0.00138122	IL16	Body - open sea	TRUE
cg19849728	-0.338107	1.2435	-0.0501298	0.702514	1.268e-06	0.00138122	PITX2	IGR - shelf	FALSE
cg21614107	-0.552496	1.28262	-0.0818861	0.7071	1.2966e-06	0.00140821	TCF3	Body - shelf	FALSE
cg07456681	-0.411782	0.74051	-0.067885	0.62501	1.29963e-06	0.00140821	NTAN1	Body - shelf	FALSE
cg12473916	-0.323914	0.112757	-0.0560228	0.519487	1.31433e-06	0.00141723	SHC1	5'UTR - shelf	FALSE
cg04707013	0.584461	-2.26227	0.0617994	0.174483	1.31485e-06	0.00141723	XPNPEP1	IGR - open sea	TRUE
cg10718056	-0.40159	3.73664	-0.0196551	0.929655	1.32303e-06	0.00141779	TRIM27	Body - open sea	FALSE
cg24090529	-0.542079	4.35939	-0.0191476	0.95275	1.32377e-06	0.00141779	TECPR1	IGR - shelf	FALSE
cg06799735	-0.269493	1.40613	-0.0379586	0.725693	1.32815e-06	0.00141779	AHNAK2	Body - open sea	FALSE
cg16677191	-0.617095	-0.199823	-0.104232	0.465988	1.32919e-06	0.00141779	GLRX	TSS1500 - open sea	TRUE
cg27631256	-0.431876	2.87048	-0.0335156	0.878791	1.34802e-06	0.00143415	TNFSF8	1stExon - open sea	FALSE
cg22935317	0.39832	-2.49326	0.0373728	0.15168	1.36072e-06	0.00144095	JUB, AJUBA	Body - shelf, Body - shelf	TRUE
cg19763108	0.561426	-4.15436	0.0220666	0.0541034	1.36142e-06	0.00144095	THRB	Body - open sea	TRUE
cg12015737	0.526462	-3.91327	0.023081	0.0631387	1.36554e-06	0.00144159	HOXA5	TSS1500 - island	FALSE
cg17753974	-0.483143	2.40147	-0.0478776	0.839529	1.38849e-06	0.00146205	NAV1	Body - shelf	FALSE
cg15723874	-0.507677	2.88708	-0.0394679	0.879632	1.39274e-06	0.00146278	MEF2D	5'UTR - open sea	FALSE
ch.12.113548585R	-0.460082	-1.88718	-0.0510421	0.214053	1.40065e-06	0.00146634	TBX3	IGR - open sea	FALSE
cg24260847	-0.32955	-0.604227	-0.0537993	0.397131	1.40668e-06	0.00146634	ERLIN2	5'UTR - shore	FALSE
cg23296836	0.635749	-3.71123	0.0321422	0.072409	1.40891e-06	0.00146634	MICU3	IGR - open sea	TRUE
cg01051318	-0.534291	-1.80549	-0.0605692	0.224146	1.41041e-06	0.00146634	CAD	Body - island	FALSE
cg17457637	0.914941	-3.05344	0.0693373	0.111678	1.41402e-06	0.00146638	HOXA4	TSS1500 - shore	TRUE
cg21142743	-0.410929	-0.401199	-0.0687439	0.43131	1.43175e-06	0.00148103	ARF1	5'UTR - shore	FALSE
cg20265951	-0.441775	1.70521	-0.0575446	0.764176	1.43771e-06	0.00148334	ST3GAL1	IGR - open sea	TRUE
cg22356061	-0.4481	2.21291	-0.0478556	0.82141	1.44376e-06	0.00148334	SNAP47	Body - open sea	FALSE
cg27162882	-0.433366	2.00822	-0.0499744	0.799811	1.44482e-06	0.00148334	HOTTIP	IGR - shore	FALSE
cg17816357	-0.360982	0.73165	-0.0594995	0.623704	1.45637e-06	0.00149114	LOC154872	IGR - open sea	FALSE
cg17126555	0.68417	-3.52253	0.0390728	0.0819398	1.45968e-06	0.00149114	RAVER1, ICAM3	TSS1500 - island, Body - island	FALSE
cg03603888	0.609816	-3.42108	0.0366188	0.0869593	1.47497e-06	0.00150167	C13orf36, SERTM1	3'UTR - open sea, 3'UTR - open sea	FALSE
cg13787850	-0.383689	-0.680463	-0.0616238	0.384731	1.4804e-06	0.00150167	SEC61B	IGR - open sea	TRUE
cg12004276	-0.378851	0.3866	-0.0648529	0.566344	1.48286e-06	0.00150167	LMO2	1stExon - open sea	FALSE
cg17356056	-0.441107	1.21995	-0.0660195	0.698671	1.48462e-06	0.00150167	IGIP	IGR - island	FALSE
cg09613281	0.589278	-3.66185	0.0307992	0.0745302	1.51196e-06	0.0015205	MIR1244-3	IGR - open sea	TRUE
cg02354658	-0.516728	2.51558	-0.0485884	0.849657	1.51268e-06	0.0015205	GLRX	3'UTR - open sea	FALSE
cg03578548	-0.434877	-0.049952	-0.0748555	0.491434	1.52177e-06	0.0015205	LOC286238	TSS1500 - open sea	TRUE
cg22454769	0.348621	-5.32164	0.00612904	0.0245625	1.52259e-06	0.0015205	FHL2	TSS200 - island	FALSE
cg19176541	-0.513392	2.47803	-0.0491639	0.846341	1.53146e-06	0.0015205	ENOX1	Body - open sea	TRUE
cg15703035	0.508493	-3.50831	0.0282748	0.0818038	1.53547e-06	0.0015205	C13orf29, LINC00346	TSS1500 - open sea, TSS1500 - open sea	FALSE
cg24718197	0.550735	-2.01976	0.0642097	0.199637	1.53551e-06	0.0015205	ACTG1	IGR - island	TRUE
cg23057051	-0.757101	-1.31305	-0.099445	0.290196	1.53811e-06	0.0015205	MC1R	TSS200 - shore	FALSE
cg16260424	0.65498	-4.00053	0.0281009	0.0601719	1.53893e-06	0.0015205	SEC22B	IGR - shelf	FALSE
cg14541915	-0.734445	-2.17032	-0.0693937	0.184978	1.54026e-06	0.0015205	PACS1	Body - open sea	TRUE
cg11151251	-0.468939	2.84776	-0.0371733	0.876914	1.55288e-06	0.00152929	DCAF5	Body - open sea	FALSE
cg21686287	0.620766	-3.56944	0.0339548	0.0792136	1.55887e-06	0.00153006	EXOC6B	Body - open sea	TRUE
cg17936488	-0.346076	1.66041	-0.0451782	0.75901	1.56112e-06	0.00153006	FAM78A	1stExon - shore	FALSE
cg09232225	-0.330779	0.115661	-0.0572058	0.519988	1.57281e-06	0.00153784	CES8, CES4A	TSS200 - open sea, TSS200 - open sea	TRUE
cg00611789	0.663119	-4.82953	0.0176234	0.0349001	1.59568e-06	0.0015565	CMYA5	TSS1500 - open sea	TRUE
cg22300566	-0.429864	1.88245	-0.0524882	0.78556	1.60176e-06	0.00155802	TRIM10	IGR - shore	FALSE
cg07026107	-0.454376	2.92639	-0.0346896	0.882729	1.60763e-06	0.00155802	TEC	TSS1500 - shore	FALSE
cg05576619	0.580827	-4.07272	0.0237686	0.0571369	1.60862e-06	0.00155802	ST8SIA6	Body - open sea	TRUE
cg14645880	-0.829937	4.36272	-0.0321112	0.951652	1.61506e-06	0.00155972	RAPGEF1	Body - open sea	FALSE
cg08640619	0.679622	-3.17174	0.0475497	0.102076	1.61796e-06	0.00155972	KIRREL	Body - open sea	TRUE
cg14987787	-0.718564	1.52071	-0.101306	0.738621	1.6314e-06	0.00156559	TBX3	IGR - island	FALSE
cg07824483	-0.343853	2.10029	-0.0379601	0.810223	1.63168e-06	0.00156559	MAFG	TSS1500 - shore	FALSE
cg16007497	-0.549934	-0.364234	-0.0913948	0.437938	1.65013e-06	0.00157832	PPBPL1, PPBPP1	TSS1500 - open sea, TSS1500 - open sea	FALSE
cg01558923	-0.714686	-2.72924	-0.05189	0.133739	1.65401e-06	0.00157832	TGFB2	Body - shore	FALSE
cg03035849	-0.537122	2.38373	-0.05372	0.837529	1.65681e-06	0.00157832	BACH2	5'UTR - shore	FALSE
cg00980058	-0.535876	-1.87948	-0.0589275	0.215428	1.66106e-06	0.00157832	PCNXL2	Body - open sea	TRUE
cg27649971	-0.614895	0.0407643	-0.105465	0.50712	1.66416e-06	0.00157832	EPS8L2	Body - shore	FALSE
cg24500630	0.603772	-4.67031	0.0170795	0.0385966	1.70414e-06	0.0016054	ARHGAP20	IGR - open sea	TRUE
cg10713515	-0.698502	1.55546	-0.0970255	0.743314	1.70997e-06	0.0016054	COMMD3	TSS1500 - shore	FALSE
cg04710768	-0.375968	1.26503	-0.0555877	0.705457	1.71294e-06	0.0016054	ZNF366	TSS200 - open sea	FALSE
cg00054791	-0.307698	-0.671623	-0.0496121	0.38599	1.71307e-06	0.0016054	UBE2Z	TSS1500 - shore	FALSE
cg15473028	0.466532	-5.36886	0.0082856	0.0239394	1.71583e-06	0.0016054	REEP6, PCSK4	TSS1500 - island, TSS200 - island	FALSE
cg07348481	0.575506	-3.80764	0.0274012	0.0678155	1.71618e-06	0.0016054	RPLP0P2	IGR - island	TRUE
cg07450210	-0.490763	1.91453	-0.0591071	0.788911	1.72858e-06	0.00160973	UBAC2	Body - open sea	TRUE
cg27492103	-0.494983	2.62323	-0.0438014	0.859025	1.73111e-06	0.00160973	ASXL2	Body - open sea	TRUE
cg14836555	-0.599788	2.3909	-0.0600112	0.837774	1.73256e-06	0.00160973	RABGGTA	IGR - shelf	FALSE
cg03549146	-0.486506	4.79262	-0.0126517	0.964687	1.74656e-06	0.00161484	MIR140, WWP2	TSS200 - open sea, Body - open sea	FALSE
cg00469015	-0.428141	-1.1013	-0.0623015	0.318827	1.74809e-06	0.00161484	RPLP1	TSS1500 - shore	FALSE
cg00846043	-0.55645	1.18318	-0.0843965	0.692696	1.75438e-06	0.00161484	ITGA9	Body - open sea	TRUE
cg11580615	-0.347574	1.03452	-0.0541788	0.671431	1.75537e-06	0.00161484	ADAM12	Body - open sea	TRUE
cg02596089	0.632286	-3.20192	0.0425568	0.0998615	1.75773e-06	0.00161484	CCDC9	TSS1500 - shore	FALSE
cg14255417	-0.400409	-0.0831618	-0.0689351	0.485686	1.77926e-06	0.00163048	TRIM8	3'UTR - shore	FALSE
cg03564557	0.509964	-2.63036	0.0451905	0.140468	1.78269e-06	0.00163048	TMEM184A	Body - shelf	TRUE
cg02874031	-0.75796	1.85128	-0.0975354	0.779519	1.79059e-06	0.00163407	RFX4	Body - open sea	FALSE
cg12217971	0.542321	-4.3011	0.0189421	0.0490735	1.80185e-06	0.0016407	ULK4P3	IGR - open sea	TRUE
cg09790226	0.578781	-3.48954	0.0333521	0.0831251	1.81413e-06	0.00164823	RYR3	IGR - open sea	TRUE
cg06829584	-0.362465	1.90675	-0.0436167	0.788699	1.82511e-06	0.00165107	C10orf55	IGR - open sea	TRUE
cg03156769	-0.705117	-0.564256	-0.112591	0.40511	1.83001e-06	0.00165107	FBXL5	5'UTR - shore	FALSE
cg05576949	-0.656891	0.664133	-0.109856	0.611824	1.83453e-06	0.00165107	IGF2BP2	Body - shore	FALSE
cg24222504	-0.512104	-1.90146	-0.05549	0.21273	1.83652e-06	0.00165107	SNUPN	1stExon - shore	FALSE
ch.7.1905850F	-0.459647	-1.44634	-0.0601785	0.26964	1.84255e-06	0.00165107	CLDN12	5'UTR - open sea	FALSE
cg19966212	-0.509695	2.54892	-0.0474583	0.852594	1.84426e-06	0.00165107	CD74	TSS1500 - open sea	FALSE
cg19870717	0.378298	-2.2701	0.0392844	0.172532	1.84541e-06	0.00165107	APC2	3'UTR - island	FALSE
cg08014964	0.515147	-3.51336	0.0289599	0.0815992	1.85915e-06	0.00165975	MYH4	TSS200 - open sea	FALSE
cg01153342	-0.381999	-2.65008	-0.0299464	0.138176	1.86885e-06	0.00166479	C14orf43, ELMSAN1	TSS1500 - shore, TSS1500 - shore	FALSE
cg05614346	-0.352888	2.13221	-0.0385083	0.81355	1.87614e-06	0.00166767	GRK6	Body - shelf	FALSE
cg18573082	0.512962	-2.92839	0.0392636	0.117435	1.89545e-06	0.00167396	PDE7B	Body - open sea	TRUE
ch.9.1037862F	-0.474902	-2.60761	-0.037737	0.142162	1.89883e-06	0.00167396	TLE4	IGR - open sea	TRUE
cg00903584	-0.51462	3.20973	-0.0339566	0.901252	1.8992e-06	0.00167396	PTPN7	5'UTR - open sea	FALSE
cg08505560	-0.770747	-2.39885	-0.0655597	0.162822	1.90085e-06	0.00167396	KIAA0776, UFL1	Body - shore, Body - shore	FALSE
cg04021544	0.516862	-5.2657	0.00989224	0.0257483	1.90515e-06	0.00167396	AMZ1	IGR - shelf	FALSE
cg22395573	-0.363909	-2.03052	-0.0382926	0.1974	1.90996e-06	0.00167396	ARHGDIA	TSS1500 - island	FALSE
cg03683250	-0.553101	-1.40813	-0.0728578	0.275433	1.9133e-06	0.00167396	DENND4A	TSS1500 - shore	FALSE
cg20124610	-0.454623	1.89008	-0.0552179	0.786297	1.91583e-06	0.00167396	CARS2	Body - shore	FALSE
cg07377994	-0.717394	3.05461	-0.0525862	0.890019	1.94655e-06	0.00169557	MSI2	Body - open sea	TRUE
cg16526705	-0.688469	1.957	-0.082709	0.792276	1.96333e-06	0.00169557	MYO9B	Body - shore	FALSE
cg26118759	-0.474466	2.75062	-0.0395279	0.869444	1.96525e-06	0.00169557	CD58	Body - open sea	FALSE
cg14852355	-0.430598	1.86931	-0.0525534	0.78401	1.96612e-06	0.00169557	LOXL1	Body - open sea	FALSE
cg17881007	-0.887147	-1.11472	-0.123887	0.319954	1.96823e-06	0.00169557	WDR86	Body - shore	FALSE
cg26501007	-0.340594	2.26633	-0.035072	0.827263	1.97265e-06	0.00169557	TRIB1	IGR - open sea	TRUE
cg12866292	-0.72703	-2.58146	-0.056305	0.14607	1.97383e-06	0.00169557	TMEM107	Body - shore	FALSE
cg03753385	-0.398958	2.28849	-0.0409376	0.829178	1.97502e-06	0.00169557	FBXL6, C8ORFK29, TMEM249	Body - shore, TSS1500 - shore, TSS1500 - shore	FALSE
cg15096829	0.798562	-3.32309	0.0515779	0.0936891	1.97772e-06	0.00169557	GPR37L1	TSS200 - open sea	TRUE
cg09941770	-0.459442	-1.99134	-0.048826	0.202224	1.9844e-06	0.00169775	SLC16A13	TSS1500 - shore	FALSE
cg04154027	1.06712	-4.31918	0.0408467	0.0509488	1.98962e-06	0.00169868	CMYA5	TSS200 - open sea	TRUE
cg22356428	-0.497891	2.09231	-0.05583	0.808551	2.00312e-06	0.00170312	RASSF5	Body - open sea	TRUE
cg19095568	-0.324639	2.77572	-0.0261726	0.872061	2.00696e-06	0.00170312	DNAJC17, C15orf62	Body - open sea, TSS200 - open sea	FALSE
cg14791054	-0.483947	-0.724736	-0.0767305	0.377875	2.01105e-06	0.00170312	ALDH1A3	Body - open sea	TRUE
cg04493143	0.954163	-3.50303	0.0570374	0.084858	2.019e-06	0.00170312	HTR4	3'UTR - open sea	FALSE
cg01699819	-0.57623	3.03635	-0.0421408	0.889714	2.02686e-06	0.00170312	C7orf50	Body - shore	FALSE
cg11649679	0.439581	-4.33979	0.0147815	0.0475608	2.03325e-06	0.00170312	C12orf72, METTL20	5'UTR - open sea, 5'UTR - open sea	FALSE
cg08276042	-0.341684	2.27237	-0.0351025	0.827853	2.0353e-06	0.00170312	KCTD5	Body - open sea	FALSE
cg03857640	0.673706	-2.78705	0.0571657	0.129006	2.03581e-06	0.00170312	SHCBP1	IGR - open sea	FALSE
cg14250336	-0.466716	2.9298	-0.035938	0.88289	2.03787e-06	0.00170312	DAPK1	Body - open sea	TRUE
cg09883524	-0.868692	-1.90616	-0.0899066	0.215236	2.04214e-06	0.00170312	MC1R	TSS200 - shore	FALSE
cg16786640	0.746213	-4.03534	0.0319538	0.059274	2.04253e-06	0.00170312	DOK7	Body - shore	FALSE
cg13771313	0.766807	-4.97975	0.0188752	0.031882	2.04458e-06	0.00170312	ATG16L2	Body - island	TRUE
cg02056062	0.619288	-4.02016	0.0265132	0.0593048	2.06011e-06	0.00171258	WWTR1	Body - island	FALSE
cg03873049	0.704092	-3.07689	0.0511387	0.108397	2.06847e-06	0.00171605	CAMK2A	Body - open sea	FALSE
cg20169521	0.623912	-3.31695	0.0395078	0.0929265	2.0785e-06	0.0017209	MPP4	TSS200 - open sea	FALSE
cg05508862	-0.341584	0.896487	-0.0547753	0.650079	2.08882e-06	0.00172149	SLC5A10, FAM83G	Body - open sea, Body - open sea	TRUE
cg18456933	0.389158	-3.45243	0.0224788	0.0843182	2.09069e-06	0.00172149	FAM200B	IGR - open sea	TRUE
cg04846451	-0.478966	3.82657	-0.0222355	0.933367	2.0927e-06	0.00172149	C2orf63, CLHC1	5'UTR - shore, 5'UTR - shore	FALSE
cg04094640	-0.277455	1.42548	-0.0388413	0.728315	2.09598e-06	0.00172149	NSMCE1	Body - open sea	FALSE
cg24116687	-0.618455	1.24032	-0.0929645	0.700589	2.11301e-06	0.00172922	PRDM1	Body - shelf	FALSE
cg01584103	0.619915	-2.44215	0.0606969	0.157659	2.11589e-06	0.00172922	CALN1	Body - open sea	TRUE
cg03272310	-0.5335	0.687026	-0.0887019	0.615908	2.11954e-06	0.00172922	LINC00974	IGR - shore	TRUE
cg19808643	-0.581498	1.18349	-0.0890594	0.692622	2.12224e-06	0.00172922	SNX2	TSS1500 - shore	FALSE
cg06051581	-0.275068	3.06518	-0.0189693	0.892949	2.14102e-06	0.00174107	XRN2	Body - shelf	FALSE
cg01649611	-0.352413	0.170439	-0.060883	0.529406	2.14579e-06	0.0017415	THADA	Body - open sea	TRUE
cg10206969	-0.484608	2.32808	-0.0493822	0.832545	2.15773e-06	0.00174773	FBXL18	3'UTR - shelf	TRUE
ch.6.3276431R	-0.797536	-3.06758	-0.0465978	0.109536	2.16674e-06	0.00175158	C6orf118	IGR - open sea	FALSE
cg06795649	-0.337644	-0.60353	-0.0551339	0.397268	2.18083e-06	0.0017595	TJP1	IGR - open sea	TRUE
cg15281283	-0.457217	-0.330664	-0.0770384	0.443371	2.18863e-06	0.00176233	MX2	TSS200 - open sea	FALSE
cg18736676	-0.602234	1.47213	-0.0848407	0.732952	2.20994e-06	0.00177333	LINC00222	IGR - open sea	TRUE
cg04874286	0.521253	-3.36206	0.0316686	0.0898111	2.21092e-06	0.00177333	FGD6	Body - open sea	TRUE
cg11027717	0.523833	-4.37087	0.0177698	0.0468342	2.2188e-06	0.00177491	C11orf91	IGR - open sea	TRUE
cg24038105	-0.282318	1.15763	-0.0425544	0.690121	2.22154e-06	0.00177491	FHAD1	Body - open sea	TRUE
cg19554257	-0.416474	1.87705	-0.0504757	0.784981	2.24518e-06	0.00178798	MAP1LC3B2	TSS1500 - open sea	TRUE
cg01064979	-0.282563	1.2923	-0.0411702	0.709686	2.25429e-06	0.00178798	CSF2RB	TSS200 - open sea	FALSE
cg16508883	0.734956	-4.40416	0.0251737	0.046533	2.27067e-06	0.00178798	SEC22B	IGR - open sea	FALSE
cg23588713	-0.9804	-3.76545	-0.0386456	0.0719313	2.27599e-06	0.00178798	ESYT1	Body - island	FALSE
cg07303577	-0.550062	2.92713	-0.0424727	0.882243	2.27707e-06	0.00178798	TSPAN9	5'UTR - open sea	TRUE
cg27641961	-0.565587	2.14939	-0.0633417	0.814105	2.27762e-06	0.00178798	ZNRF1	Body - open sea	TRUE
cg02247430	0.538889	-3.88953	0.0242078	0.0641921	2.27818e-06	0.00178798	GNPNAT1	TSS1500 - shore	FALSE
cg01915888	-0.77801	4.55381	-0.0255962	0.957601	2.2785e-06	0.00178798	TPCN1	Body - open sea	FALSE
cg19918734	-0.476868	-1.88098	-0.0527322	0.214905	2.28304e-06	0.00178798	ME3	Body - open sea	TRUE
cg26458142	0.756611	-2.09909	0.087303	0.192771	2.28336e-06	0.00178798	CDH12	Body - open sea	TRUE
cg13870494	0.657165	-3.70582	0.0339478	0.0728392	2.29074e-06	0.00178798	MAMDC2	TSS200 - shore	FALSE
cg00579036	-0.657439	-1.63071	-0.0777595	0.246743	2.2938e-06	0.00178798	CMAH, CMAHP	TSS1500 - shore, TSS1500 - shore	TRUE
cg08553572	-0.512061	1.7222	-0.0671086	0.765841	2.29449e-06	0.00178798	ARID3A	Body - island	FALSE
cg03765423	0.638076	-3.8212	0.0307594	0.0675372	2.30279e-06	0.00179024	LINC00887	IGR - island	FALSE
cg18440839	-0.927582	3.4197	-0.0579171	0.91078	2.30629e-06	0.00179024	EIF2C2, AGO2	Body - open sea, Body - open sea	FALSE
cg14150774	0.41667	-2.19685	0.0444251	0.180082	2.31048e-06	0.00179024	QSOX2	TSS1500 - shelf	FALSE
cg22218709	-0.589189	-1.16689	-0.0831296	0.309989	2.31828e-06	0.00179291	FOXK1	Body - shore	FALSE
cg24030173	-0.362195	1.26223	-0.0533706	0.705093	2.32696e-06	0.00179624	GRIN2D	Body - shelf	FALSE
cg09978077	-0.526068	-1.70056	-0.0622272	0.236958	2.33253e-06	0.00179716	SREBF2	Body - island	FALSE
cg19480699	-0.363954	-2.70246	-0.0276575	0.133848	2.35117e-06	0.00180813	LRDD, PIDD1	TSS1500 - shore, TSS1500 - shore	FALSE
cg00078221	-0.667034	-1.91249	-0.0716585	0.212637	2.36834e-06	0.00181793	EIF4EBP3, ANKHD1-EIF4EBP3	Body - shore, Body - shore	TRUE
cg22698744	0.462831	-4.41159	0.0148218	0.0454145	2.37552e-06	0.00182004	RUNX1	Body - shore	FALSE
cg22164891	-0.502112	-1.79858	-0.057356	0.224813	2.39192e-06	0.00182763	ZNF217	TSS200 - shore	FALSE
cg21736476	0.483779	-1.8607	0.0595458	0.217318	2.39433e-06	0.00182763	OR9G4	IGR - open sea	FALSE
cg16597079	-0.470934	1.79553	-0.0601973	0.775032	2.4126e-06	0.00183101	TRERF1	5'UTR - open sea	TRUE
cg15157945	-0.291625	0.535064	-0.0492331	0.591466	2.4172e-06	0.00183101	NBEAL2	Body - shelf	TRUE
cg09417209	-0.464665	0.429532	-0.0793664	0.573477	2.41724e-06	0.00183101	TXNDC11	IGR - open sea	TRUE
cg11155924	-0.352964	2.39132	-0.0343324	0.839212	2.4175e-06	0.00183101	SHANK2	Body - open sea	TRUE
cg24723731	-0.655621	2.2466	-0.0703922	0.823343	2.42106e-06	0.00183101	SOX6	IGR - open sea	TRUE
cg26618989	-0.792218	-3.04991	-0.0481245	0.110804	2.43911e-06	0.00184128	MRPS30	Body - shore	FALSE
cg15300730	-0.603676	-1.69475	-0.0698958	0.238245	2.45228e-06	0.00184501	ZFP36L2	TSS1500 - shore	FALSE
cg21411366	0.582407	-2.7646	0.0486797	0.13012	2.45642e-06	0.00184501	SOD3	5'UTR - shelf	FALSE
cg14818277	0.470375	-3.6462	0.0244484	0.0748139	2.45909e-06	0.00184501	GLI3	IGR - open sea	TRUE
cg06638012	-0.320625	-2.91997	-0.0216418	0.117183	2.46202e-06	0.00184501	AFF4	TSS1500 - shore	FALSE
cg23621418	-0.448634	-1.49287	-0.0571735	0.263337	2.46902e-06	0.00184688	PLAU, C10orf55	TSS1500 - shore, 3'UTR - shore	FALSE
cg23115390	0.387821	-2.93614	0.029173	0.116303	2.48288e-06	0.00185387	CLIC5	IGR - open sea	TRUE
cg07861258	-0.921353	-2.61719	-0.0681383	0.144786	2.49143e-06	0.00185631	OR6S1	IGR - island	FALSE
cg07061298	0.655897	-3.07472	0.0472512	0.108222	2.49755e-06	0.00185631	HOXA3	5'UTR - shore	FALSE
cg15691199	-0.414313	2.08486	-0.0463935	0.808221	2.50576e-06	0.00185631	CEBPE	TSS1500 - open sea	FALSE
cg00856041	-0.592874	0.609243	-0.0995991	0.602993	2.50844e-06	0.00185631	HIST1H4K	IGR - shore	FALSE
cg07813031	-0.627187	1.46576	-0.0888648	0.731911	2.50874e-06	0.00185631	NFIA	IGR - open sea	TRUE
cg26395694	-0.423461	1.05849	-0.0657923	0.674766	2.51465e-06	0.00185733	ITPR1	Body - open sea	TRUE
cg06797068	0.535167	-4.72237	0.0142332	0.037118	2.52996e-06	0.00186414	DDX43	1stExon - island	FALSE
cg09287864	-0.602272	0.148043	-0.103563	0.525416	2.53295e-06	0.00186414	AHR	IGR - open sea	TRUE
cg12598837	0.501608	-3.16304	0.033917	0.101618	2.55767e-06	0.00187846	HTR3A	TSS200 - open sea	TRUE
cg12045875	0.691551	-4.36323	0.0238843	0.047633	2.56924e-06	0.00187846	DDX43	1stExon - island	FALSE
cg00832329	-0.370634	2.08283	-0.0413634	0.80822	2.57034e-06	0.00187846	PACS2	Body - shelf	FALSE
cg04915300	-0.459694	1.21279	-0.0696292	0.697536	2.57082e-06	0.00187846	GPD2	5'UTR - open sea	TRUE
cg13942922	-0.472503	0.0565965	-0.0814791	0.509779	2.57528e-06	0.00187846	MLPH	IGR - island	FALSE
cg17186087	0.425969	-4.14832	0.0164192	0.0539227	2.58087e-06	0.0018792	MIR1471	IGR - island	TRUE
cg07153010	-0.522653	-0.249328	-0.0884082	0.45736	2.60783e-06	0.00189509	AIFM3	IGR - shore	FALSE
cg05143398	-0.523059	2.21749	-0.0578463	0.821369	2.61192e-06	0.00189509	CHN1	Body - open sea	FALSE
cg04330884	-0.560141	2.79002	-0.0462034	0.871991	2.63323e-06	0.00190718	FAM53B	Body - open sea	TRUE
cg02952809	0.686179	-2.5549	0.0646511	0.148175	2.66163e-06	0.00192436	C7orf68, HILPDA	TSS1500 - shore, TSS1500 - shore	FALSE
cg25276521	-0.555923	1.36629	-0.0813113	0.718822	2.67817e-06	0.00193292	NEURL, NEURL1	Body - open sea, Body - open sea	TRUE
cg07202353	-0.315513	1.00337	-0.0494741	0.666756	2.70018e-06	0.00194322	EHD4	Body - shore	FALSE
cg18070470	-0.405722	-0.696418	-0.0648093	0.382225	2.70408e-06	0.00194322	ATP2C1	Body - shore	FALSE
cg03771939	0.518177	-3.57406	0.0281536	0.0785368	2.71041e-06	0.00194322	TBC1D12	TSS1500 - shore	FALSE
cg23198793	-0.442718	2.41928	-0.0431246	0.841361	2.7147e-06	0.00194322	CAPN3	Body - open sea	FALSE
cg15228694	-0.773093	2.23874	-0.0849624	0.821484	2.71611e-06	0.00194322	CYB5R2	Body - shelf	FALSE
cg08178063	-0.496726	1.68728	-0.0648995	0.761571	2.73346e-06	0.00194793	RP11-696N14.1	IGR - open sea	TRUE
cg02236945	-0.420156	3.20882	-0.02771	0.901591	2.7368e-06	0.00194793	MFSD6	IGR - shelf	FALSE
cg15973954	-1.02319	-1.99654	-0.101212	0.206876	2.74182e-06	0.00194793	BASP1P1	IGR - open sea	FALSE
cg02499640	-0.86483	1.2496	-0.132425	0.700121	2.74403e-06	0.00194793	PDE4D	Body - open sea	TRUE
cg17611742	-0.341922	0.985922	-0.0537751	0.663987	2.7464e-06	0.00194793	DENND1B	TSS1500 - shore	TRUE
cg10319331	0.490589	-3.84333	0.0226158	0.0659711	2.76847e-06	0.00196019	TMEM132B	Body - open sea	FALSE
cg01357892	-0.44376	-1.44656	-0.0583266	0.269552	2.77487e-06	0.00196134	ZXDC	Body - shelf	FALSE
cg13190306	-0.547667	-3.55083	-0.0253646	0.0797798	2.78344e-06	0.00196402	LDHA	TSS200 - island	FALSE
cg06739107	-0.353123	2.91678	-0.0266241	0.882451	2.79469e-06	0.0019672	LPP	Body - open sea	TRUE
cg10249285	-0.303012	1.52136	-0.0412638	0.741142	2.80296e-06	0.0019672	SSTR4	IGR - open sea	FALSE
cg14487271	0.466677	-3.5699	0.0250571	0.0785288	2.80394e-06	0.0019672	WWP1	TSS1500 - shore	FALSE
cg13029400	0.593819	-5.34518	0.0109657	0.0245537	2.80713e-06	0.0019672	ZBTB38	5'UTR - open sea	TRUE
cg14990808	-0.39885	0.730011	-0.0658905	0.623328	2.81502e-06	0.0019672	GPX5	TSS200 - open sea	FALSE
cg03436397	-0.524329	3.02442	-0.0383182	0.889176	2.82646e-06	0.0019672	ALKBH4	IGR - open sea	FALSE
cg24066731	-0.629142	-2.79346	-0.0437199	0.128123	2.82732e-06	0.0019672	SPATA13	Body - open sea	FALSE
cg04453471	0.460415	-3.6985	0.0228582	0.0723045	2.82936e-06	0.0019672	MAP3K8	5'UTR - shelf	TRUE
cg01309726	-0.422598	2.68089	-0.0363666	0.864121	2.83246e-06	0.0019672	LOC100270710	TSS200 - shelf	TRUE
cg18832247	-0.416799	0.442179	-0.0710618	0.575668	2.83585e-06	0.0019672	JARID2	Body - open sea	TRUE
cg26347746	-0.449475	2.0216	-0.0516325	0.801155	2.85163e-06	0.00197481	LGR6	TSS200 - open sea	FALSE
cg23925513	0.941562	-3.61093	0.0534795	0.0792914	2.87029e-06	0.00198393	MIR497HG	IGR - shore	FALSE
cg06793728	0.506341	-3.31543	0.0316105	0.092425	2.87635e-06	0.00198393	PDE1B	TSS1500 - open sea	FALSE
cg13531120	0.690868	-3.61182	0.0376176	0.0775373	2.87929e-06	0.00198393	C13orf29, LINC00346	TSS1500 - open sea, TSS1500 - open sea	FALSE
cg19170881	0.729155	-3.65489	0.0390733	0.0756669	2.89223e-06	0.00198951	EMID2, COL26A1	Body - open sea, Body - open sea	TRUE
cg13836518	-0.511619	1.27472	-0.0761168	0.706165	2.91394e-06	0.00200109	CORO2A	3'UTR - shore	FALSE
cg21643503	-0.340112	0.554772	-0.0574222	0.594679	2.93089e-06	0.00200937	AC012507.3	IGR - open sea	TRUE
cg10144336	0.386859	-4.71062	0.0103925	0.0371071	2.94363e-06	0.00201473	PFKP	IGR - open sea	TRUE
cg07702424	-0.383595	3.0916	-0.0263276	0.894314	2.9495e-06	0.0020154	MICALCL	IGR - open sea	TRUE
cg05651511	-0.513776	-0.806439	-0.0793355	0.364947	2.9557e-06	0.00201628	RPTOR	Body - open sea	TRUE
cg10521450	-0.341667	1.73532	-0.0437056	0.768351	2.96395e-06	0.00201683	SH3PXD2A	Body - open sea	TRUE
cg14377791	-0.371392	0.487588	-0.0630432	0.583369	2.96991e-06	0.00201683	LOC400696	TSS200 - open sea	FALSE
cg00534919	-0.439043	-2.75475	-0.0324552	0.130059	2.97124e-06	0.00201683	C1orf26, SWT1	Body - open sea, Body - open sea	FALSE
cg03982897	0.534871	-3.30098	0.0337314	0.0934085	2.97901e-06	0.00201791	MRPL23-AS1	IGR - shore	TRUE
cg06137072	0.984997	-4.17814	0.0409438	0.0554048	2.98266e-06	0.00201791	ZBTB38	5'UTR - open sea	TRUE
cg16339434	-0.287841	-0.171753	-0.0494079	0.47036	3.00562e-06	0.00202716	ASCL2	IGR - shelf	FALSE
cg23048215	-0.464766	-0.514946	-0.0764452	0.412321	3.01024e-06	0.00202716	ARID3A	Body - island	FALSE
cg20398132	0.462432	-3.05051	0.0329397	0.108747	3.01114e-06	0.00202716	SPEG	Body - open sea	TRUE
cg22129180	0.647618	-3.52533	0.0366797	0.0816573	3.0285e-06	0.00203551	SNAI2	IGR - shelf	FALSE
cg13578841	0.566833	-3.8949	0.0259079	0.0641156	3.03414e-06	0.00203597	CGNL1	5'UTR - open sea	TRUE
cg25016070	-0.802157	-0.887771	-0.120083	0.353824	3.05564e-06	0.00204603	PKM2, PKM	TSS1500 - shore, TSS1500 - shore	FALSE
cg05940122	-0.38144	2.0239	-0.043714	0.801766	3.06393e-06	0.00204603	GPR55	IGR - open sea	TRUE
cg19645616	0.686412	-3.12193	0.0484823	0.105354	3.06622e-06	0.00204603	RAVER1, ICAM3	TSS1500 - island, Body - island	FALSE
cg19304093	-0.472659	2.83654	-0.0379456	0.876014	3.06907e-06	0.00204603	SLC30A2	Body - shelf	FALSE
cg00661777	-0.38531	2.49979	-0.0359674	0.848921	3.09166e-06	0.00205775	PIK3CG	Body - shelf	FALSE
cg00169419	-0.367858	0.394869	-0.0628932	0.567739	3.09701e-06	0.00205798	PITX2	IGR - shore	TRUE
cg11790673	-0.366808	0.595708	-0.0616427	0.601416	3.12946e-06	0.00207618	BATF3	IGR - open sea	TRUE
cg02468320	-0.448887	0.551635	-0.0757813	0.593921	3.15517e-06	0.00208986	CACNA1C	Body - open sea	TRUE
cg10689438	-0.818027	-1.26571	-0.109444	0.297534	3.16885e-06	0.00209259	GMPS	Body - shore	FALSE
ch.3.46171638R	-0.619827	-2.53557	-0.0499807	0.149307	3.17049e-06	0.00209259	CCR1	IGR - open sea	FALSE
cg07136111	-0.492284	3.05035	-0.0351423	0.891096	3.17458e-06	0.00209259	FAM188B	Body - open sea	TRUE
cg25053018	0.527688	-2.4734	0.0510212	0.154232	3.18631e-06	0.00209512	PDK1	IGR - open sea	TRUE
cg10045881	-1.00802	1.16763	-0.157348	0.687026	3.19729e-06	0.00209512	CHI3L2	1stExon - open sea	FALSE
cg00968267	-0.483911	2.20893	-0.0516993	0.820739	3.19934e-06	0.00209512	KLF5	IGR - open sea	TRUE
cg05226242	0.903011	-2.99255	0.0702017	0.11593	3.20005e-06	0.00209512	FBXO4	IGR - open sea	FALSE
cg12918696	0.448958	-2.37805	0.0445387	0.162524	3.2091e-06	0.00209512	SLC38A2	IGR - open sea	TRUE
cg04491808	-0.356938	1.08561	-0.0551271	0.679123	3.21292e-06	0.00209512	ABCA4	Body - open sea	TRUE
cg20595457	-0.591276	1.81792	-0.074965	0.776864	3.21412e-06	0.00209512	RASSF5	Body - open sea	FALSE
cg13538637	-0.647352	1.17566	-0.0990328	0.690988	3.22553e-06	0.00209776	RPA3	TSS1500 - open sea	FALSE
cg12044693	-0.539638	1.03099	-0.0847987	0.670042	3.2284e-06	0.00209776	BCKDHB	Body - open sea	TRUE
cg06164260	-0.488699	-0.381288	-0.0815927	0.434879	3.23377e-06	0.00209793	BCL6	5'UTR - shore	FALSE
cg14601621	0.431188	1.55588	0.0539631	0.745087	3.24519e-06	0.00210202	C9orf3	3'UTR - island	FALSE
cg22509504	-0.455337	1.37495	-0.0657571	0.720573	3.2569e-06	0.00210629	RNF112	IGR - open sea	TRUE
cg24324837	1.0938	-4.25756	0.0431181	0.0532962	3.27696e-06	0.00211593	CCDC155	1stExon - island	FALSE
cg14602222	-0.491657	4.11778	-0.019061	0.944805	3.30774e-06	0.00213245	RAD52	Body - open sea	FALSE
cg02393092	-0.435208	3.35987	-0.0260129	0.910426	3.31545e-06	0.00213407	SET	TSS1500 - open sea	FALSE
cg18527899	-0.512886	-3.03155	-0.0320584	0.110233	3.3296e-06	0.00213715	TMEM223	TSS200 - island	FALSE
cg19600372	-0.476788	2.69005	-0.0409274	0.864566	3.33214e-06	0.00213715	DNASE1L3	IGR - open sea	TRUE
cg08480068	-0.771043	3.6866	-0.0408929	0.925601	3.33584e-06	0.00213715	SPN	5'UTR - shore	FALSE
cg18589526	0.437338	-2.4369	0.0424591	0.157011	3.35621e-06	0.00214497	KIAA1549	Body - open sea	TRUE
cg27120543	0.652089	-2.67876	0.0583344	0.137532	3.3585e-06	0.00214497	TMEM195, AGMO	Body - open sea, Body - open sea	TRUE
cg17962854	-0.341374	-0.339521	-0.0576962	0.44167	3.38574e-06	0.00215901	ST3GAL1	5'UTR - shore	FALSE
cg25874782	-0.429021	1.41587	-0.0611638	0.726352	3.4037e-06	0.00216697	NSMAF	Body - open sea	TRUE
cg21004490	-0.277005	1.47028	-0.038281	0.734395	3.40878e-06	0.00216697	RPS6KA1	Body - open sea	FALSE
cg11015251	1.76009	-3.87243	0.0985017	0.0759421	3.41882e-06	0.00217	HOXA4	TSS200 - island	TRUE
cg06537333	-0.402357	1.21882	-0.0606834	0.698661	3.45399e-06	0.0021859	KIAA0182, GSE1	TSS1500 - shore, TSS1500 - shore	FALSE
cg08237220	-0.2907	2.8136	-0.0229187	0.875058	3.45483e-06	0.0021859	TIPARP-AS1	IGR - open sea	TRUE
cg00420997	-0.537351	1.53836	-0.0742966	0.742171	3.46111e-06	0.0021859	C8orf75, LINC00589	TSS1500 - open sea, TSS1500 - open sea	FALSE
cg17007896	-0.477188	3.03092	-0.0352093	0.88983	3.46517e-06	0.0021859	CCND1	IGR - shelf	FALSE
cg12792363	-0.645514	3.21598	-0.0432593	0.900843	3.47451e-06	0.00218843	LGALS12	Body - open sea	FALSE
cg23362032	-0.636942	1.59424	-0.086687	0.748727	3.50868e-06	0.0022057	ZNF800	IGR - shelf	FALSE
cg08481112	-0.512838	-0.672308	-0.0818253	0.386531	3.51416e-06	0.0022057	GNG7	5'UTR - shore	FALSE
cg20549079	-0.51058	3.07682	-0.0366488	0.892739	3.51936e-06	0.0022057	CARS2	Body - shore	FALSE
cg00545232	0.61361	-3.49128	0.0349728	0.0832623	3.52342e-06	0.0022057	GPC6	Body - open sea	TRUE
cg13597554	-0.568315	2.84308	-0.0458339	0.875937	3.54311e-06	0.00221456	FGF7, C15orf33, FAM227B	Body - open sea, Body - open sea, Body - open sea	TRUE
cg03297901	-0.546725	4.43166	-0.0177914	0.954924	3.54835e-06	0.00221456	TMC6	Body - open sea	FALSE
cg16216407	0.584415	-3.2136	0.0387653	0.0989303	3.55841e-06	0.00221746	SOD3	5'UTR - shelf	TRUE
cg22631938	-0.344191	0.466018	-0.0585394	0.579801	3.56903e-06	0.00222072	EIF4E3, GPR27	5'UTR - shore, TSS1500 - shore	FALSE
cg06167719	0.36449	-5.16244	0.00713452	0.0273765	3.60353e-06	0.00223879	HLCS	TSS200 - island	FALSE
cg12731349	-0.89901	-1.14234	-0.117252	0.3165	3.61189e-06	0.0022406	KISS1	Body - island	TRUE
cg05287480	0.532095	-3.92424	0.0233886	0.0627656	3.63925e-06	0.00225105	HOXA-AS3	IGR - shelf	FALSE
cg03180322	-0.279119	1.44588	-0.0389595	0.731081	3.63971e-06	0.00225105	IL16	3'UTR - open sea	TRUE
cg17342588	-0.482061	0.978521	-0.0761551	0.662264	3.6587e-06	0.00225469	TAX1BP1	IGR - open sea	FALSE
cg09063859	0.576947	2.8488	0.0393556	0.876389	3.65887e-06	0.00225469	IDI1, C10orf110, IDI2-AS1	3'UTR - open sea, Body - open sea, Body - open sea	FALSE
cg11750851	0.583675	-4.20618	0.0217057	0.0524104	3.66903e-06	0.00225469	CYR61	Body - shore	FALSE
cg10264274	0.570168	-3.82801	0.0268336	0.0669627	3.66985e-06	0.00225469	CWC22	IGR - open sea	TRUE
cg00990385	0.782035	-4.23454	0.0299702	0.05229	3.67353e-06	0.00225469	CCDC42B	1stExon - shelf	TRUE
cg05368966	-0.403708	-3.36261	-0.0213304	0.0892836	3.67854e-06	0.00225469	ATF7IP	IGR - open sea	TRUE
cg04632887	-0.89742	3.71557	-0.0470401	0.926122	3.6892e-06	0.00225786	AVP	TSS200 - shore	FALSE
cg12896170	-0.679709	1.47838	-0.0963108	0.733148	3.70815e-06	0.00226514	TRIM27	Body - shore	FALSE
cg01421119	0.64227	-3.92119	0.0288769	0.0633633	3.71214e-06	0.00226514	C1orf97, LINC00467	TSS1500 - shore, TSS1500 - shore	FALSE
cg09312564	-1.42857	-1.79164	-0.146247	0.236919	3.75022e-06	0.00228341	OR6S1	IGR - island	FALSE
cg19249874	-0.344823	1.58309	-0.0462213	0.74907	3.75863e-06	0.00228341	TRIL	IGR - shore	FALSE
cg24410453	0.623799	-3.72705	0.0313328	0.0717003	3.76201e-06	0.00228341	C6orf142, MLIP	Body - open sea, Body - open sea	TRUE
cg11869628	-0.666264	-2.33827	-0.0588544	0.167783	3.76432e-06	0.00228341	CPEB1	TSS1500 - open sea	TRUE
cg05590755	-0.392765	-1.00913	-0.0586538	0.332674	3.78396e-06	0.00229194	E2F2	Body - shore	FALSE
cg15820432	-0.603341	2.37854	-0.0612077	0.836482	3.79711e-06	0.00229607	LINC00954	IGR - open sea	TRUE
cg20038219	-0.470871	1.6561	-0.0623586	0.757783	3.80196e-06	0.00229607	CLDN4	IGR - shelf	FALSE
cg11688949	0.634329	-4.08372	0.0260389	0.0569853	3.82617e-06	0.0023073	STMN4	TSS200 - open sea	FALSE
cg11073255	-0.509909	-0.00301429	-0.0877263	0.499549	3.85244e-06	0.00231974	VARS	Body - shore	FALSE
cg21124375	0.547183	-5.1366	0.0115191	0.0281675	3.8737e-06	0.00232335	MIR1471	IGR - island	TRUE
cg12883629	-0.720842	3.16419	-0.0512373	0.897033	3.87631e-06	0.00232335	CMAHP	IGR - open sea	FALSE
cg22498396	0.557059	-3.51825	0.0312842	0.081582	3.882e-06	0.00232335	VNN1	TSS1500 - open sea	FALSE
cg04453050	0.743138	-4.23349	0.0279921	0.0521252	3.89504e-06	0.00232335	GRM2	TSS200 - island	TRUE
cg08915615	-0.604514	-2.05521	-0.0613609	0.196246	3.89534e-06	0.00232335	WASF2	TSS1500 - shore	FALSE
cg14612335	-0.296931	-0.287708	-0.0505251	0.450453	3.89754e-06	0.00232335	SKIL	TSS1500 - shore	FALSE
cg11903188	-0.517456	2.65677	-0.0454434	0.861605	3.89805e-06	0.00232335	PER2	5'UTR - shore	TRUE
cg20219329	0.35232	-5.20766	0.00671543	0.026542	3.9137e-06	0.0023293	MYOM2	5'UTR - open sea	FALSE
cg10776244	-0.577611	0.544355	-0.0976826	0.592385	3.9226e-06	0.00233122	RAB42	IGR - shelf	FALSE
cg03410359	-0.446573	-0.483589	-0.0738913	0.417531	3.93227e-06	0.00233359	SCAND3	IGR - open sea	FALSE
cg25718766	-0.430677	1.95199	-0.0508074	0.793473	3.94485e-06	0.00233767	TBX3	IGR - island	TRUE
cg14191024	-0.524047	2.73472	-0.0441914	0.867857	3.95071e-06	0.00233777	RDX	IGR - open sea	TRUE
cg27322282	0.429721	-2.97499	0.0317484	0.113771	3.96016e-06	0.00234	TGIF1	TSS200 - open sea	FALSE
cg00478390	-0.350502	0.655556	-0.0583285	0.611293	3.96601e-06	0.00234009	NOS3	Body - shore	FALSE
cg02549595	-0.386996	1.96792	-0.0451662	0.795504	3.98098e-06	0.00234518	IRF8	Body - open sea	TRUE
cg00192026	-0.511952	2.47779	-0.0488897	0.846233	3.98607e-06	0.00234518	HAND2	IGR - open sea	TRUE
cg08534055	-0.602995	1.285	-0.0892507	0.706987	3.9928e-06	0.00234578	C16orf72	Body - shelf	FALSE
cg03907390	-0.421786	2.26858	-0.044195	0.827057	4.01432e-06	0.00235505	GRK5	Body - open sea	TRUE
cg04291404	0.479995	-2.88844	0.0375176	0.120208	4.02206e-06	0.00235545	SNAI2	IGR - shore	FALSE
cg26104986	0.460755	-2.2302	0.0489124	0.176987	4.02647e-06	0.00235545	SERPINH1	5'UTR - shore	TRUE
cg25132230	-0.389181	2.38861	-0.0384215	0.838763	4.03901e-06	0.00235943	PTPRC	5'UTR - open sea	FALSE
cg07440264	0.610799	-3.82062	0.028592	0.0674528	4.05671e-06	0.00236576	CD59	5'UTR - open sea	TRUE
cg19050555	-0.870422	0.250145	-0.148474	0.542404	4.06137e-06	0.00236576	TUBA1C	Body - shelf	FALSE
cg08871244	-0.370445	1.4667	-0.0515112	0.733531	4.09059e-06	0.002373	FAM38A, PIEZO1	Body - shore, Body - shore	TRUE
cg05208400	-0.270572	-0.236187	-0.0462332	0.459265	4.09281e-06	0.002373	MIR5702	IGR - open sea	TRUE
cg02730055	0.389893	1.83391	0.0441126	0.780011	4.0962e-06	0.002373	IFT140, TMEM204	Body - shore, Body - shore	FALSE
cg16742481	-0.274589	-0.44831	-0.0460091	0.42311	4.09692e-06	0.002373	CTSO	IGR - open sea	TRUE
cg03827689	-0.299133	0.376205	-0.0511935	0.564659	4.11483e-06	0.00237957	CMTM6	IGR - open sea	TRUE
cg18693531	-0.299762	3.09292	-0.0203468	0.894686	4.12565e-06	0.00237957	CDKN3	IGR - open sea	FALSE
cg19502207	0.884222	-1.91348	0.110594	0.214758	4.12665e-06	0.00237957	GCH1	Body - open sea	FALSE
cg27431500	-0.536429	4.64444	-0.0153368	0.960876	4.13294e-06	0.00237957	HN1L	Body - open sea	FALSE
cg01331772	0.499758	-4.09067	0.0198431	0.0562236	4.13724e-06	0.00237957	CCDC115	IGR - open sea	FALSE
cg17094249	-0.813097	-0.916948	-0.118911	0.349494	4.15751e-06	0.00238789	NCMAP	IGR - open sea	TRUE
cg21167046	-0.32089	-0.611991	-0.0523875	0.395844	4.18433e-06	0.00239393	MAEA	Body - open sea	FALSE
cg19795616	-0.540505	1.2452	-0.0817939	0.701777	4.18595e-06	0.00239393	CCDC71L	IGR - open sea	FALSE
cg14399475	-0.399365	3.33878	-0.0245825	0.909342	4.19113e-06	0.00239393	ANO2	3'UTR - open sea	FALSE
cg08461576	0.456084	-3.96562	0.0195223	0.0608528	4.19397e-06	0.00239393	FLJ20021	IGR - open sea	TRUE
cg13186286	-0.717009	-3.57502	-0.0322463	0.0794637	4.19719e-06	0.00239393	C14orf159	1stExon - open sea	FALSE
cg19132462	-0.43355	1.22614	-0.0647905	0.699542	4.22758e-06	0.00240639	AMPD3	TSS200 - shelf	FALSE
cg03217995	-0.576541	2.49158	-0.054949	0.84704	4.23674e-06	0.00240639	HOXA9	Body - shore	FALSE
cg05135156	-0.49762	-1.27107	-0.0688405	0.294371	4.23753e-06	0.00240639	C1orf21	TSS1500 - island	FALSE
cg03062717	0.67853	-3.57373	0.0373531	0.0793849	4.24246e-06	0.00240639	FFAR2	TSS200 - open sea	FALSE
cg17881600	0.594457	-3.47591	0.0341278	0.0839801	4.26864e-06	0.0024179	STMND1	IGR - open sea	TRUE
cg24931092	-0.441616	-0.326442	-0.0744594	0.444065	4.29065e-06	0.00242702	UBA2	Body - shore	FALSE
cg20979153	-0.640379	-1.33068	-0.0851344	0.286915	4.30405e-06	0.00243072	ZNF217	TSS200 - shore	FALSE
cg14560430	0.571005	-3.18517	0.038425	0.100642	4.31793e-06	0.00243072	TRIM71	Body - island	FALSE
cg02950354	-0.632675	0.646387	-0.105961	0.609038	4.32051e-06	0.00243072	CLMN	Body - shore	FALSE
cg01265531	-0.498114	0.597303	-0.0836504	0.60129	4.32088e-06	0.00243072	SYT8	TSS1500 - open sea	TRUE
cg10857905	0.529964	-3.53203	0.029307	0.0807303	4.32822e-06	0.00243152	LINC00856	IGR - open sea	FALSE
cg24749470	0.570657	-4.06003	0.0230431	0.057617	4.3463e-06	0.00243678	CADM1	Body - open sea	TRUE
cg16503753	-0.725183	0.335346	-0.123966	0.557092	4.35329e-06	0.00243678	SYNE2	TSS1500 - shore	FALSE
cg16049246	0.477145	-2.87735	0.0373975	0.121006	4.35537e-06	0.00243678	TSKU	IGR - open sea	TRUE
cg14606858	-0.27646	0.293271	-0.0475651	0.550543	4.3637e-06	0.00243812	MYH16	Body - open sea	TRUE
cg04901835	-0.33622	-1.08576	-0.0494301	0.320821	4.38543e-06	0.00244638	SLC2A5	Body - open sea	FALSE
cg09315367	0.57651	-2.49611	0.0548773	0.152556	4.39604e-06	0.00244638	SLC44A2	TSS200 - island	TRUE
cg06613515	-0.319337	1.45331	-0.0444468	0.731933	4.39637e-06	0.00244638	PSTPIP1	5'UTR - open sea	FALSE
cg10753610	-0.575531	-0.0634706	-0.0984738	0.489203	4.41643e-06	0.00245422	ITGB3	Body - shelf	TRUE
cg25061755	-0.477416	2.09922	-0.0546825	0.80935	4.43225e-06	0.00245948	STON1-GTF2A1L, STON1	Body - open sea, 1stExon - open sea	FALSE
cg22789605	-0.982248	-2.9514	-0.0618359	0.119523	4.44355e-06	0.00245948	SLC11A2	5'UTR - shore	FALSE
cg23421114	0.386754	-2.4263	0.0372227	0.157734	4.44458e-06	0.00245948	UPF2	IGR - shelf	TRUE
cg00581764	-0.332338	0.885633	-0.0535193	0.648383	4.44985e-06	0.00245948	SNX9	IGR - open sea	TRUE
cg05361406	0.347108	-2.79746	0.0277496	0.126382	4.47123e-06	0.00246797	HSPB8	5'UTR - open sea	FALSE
cg23262488	-0.358869	0.798275	-0.0584856	0.634415	4.49272e-06	0.00247471	ANAPC1	IGR - open sea	TRUE
cg02116283	-0.682762	2.42751	-0.0694553	0.840366	4.50169e-06	0.00247471	MIR4435-2	IGR - shore	FALSE
cg10447977	0.499909	-3.2358	0.0321697	0.0971465	4.50472e-06	0.00247471	ADAMTS9	Body - open sea	TRUE
cg17886959	0.530333	-3.30417	0.0337013	0.0932271	4.50953e-06	0.00247471	MT2A	TSS1500 - shore	FALSE
cg10283277	-0.481596	-3.07704	-0.0294255	0.10706	4.51356e-06	0.00247471	SIK2	TSS1500 - shore	FALSE
cg06221222	-0.355921	3.2696	-0.02222	0.905485	4.52769e-06	0.00247777	BCAR3	TSS1500 - shore	FALSE
cg12841860	-0.398698	1.55486	-0.0544409	0.745129	4.53194e-06	0.00247777	NHP2L1	Body - shore	FALSE
cg18734877	-0.528696	2.59989	-0.0483178	0.856769	4.53724e-06	0.00247777	PTK2B	Body - open sea	FALSE
cg07806361	-0.5293	2.02648	-0.0630584	0.80115	4.581e-06	0.00249733	CACNA2D3	Body - open sea	TRUE
cg09715768	-0.28966	1.73907	-0.0367376	0.769008	4.5884e-06	0.00249733	TMCO3	Body - shore	FALSE
cg23898497	0.481371	-3.69938	0.0239957	0.0723682	4.5962e-06	0.00249733	PVT1	Body - open sea	TRUE
cg25292244	-0.405883	-3.37652	-0.0213358	0.0885237	4.59738e-06	0.00249733	PRKCE	IGR - island	FALSE
cg01110839	-0.480603	0.650628	-0.0802414	0.610115	4.60393e-06	0.00249758	SLC39A13	3'UTR - open sea	TRUE
cg05099952	-0.417072	0.876523	-0.0673478	0.646661	4.64862e-06	0.00250935	CD2BP2	TSS1500 - shore	FALSE
cg25883405	-0.490243	1.10612	-0.0755248	0.681577	4.65764e-06	0.00250935	SRPK2	Body - open sea	TRUE
cg01681367	-0.789181	4.10284	-0.0327536	0.942957	4.65789e-06	0.00250935	SPN	Body - island	FALSE
cg03217729	-0.337678	-0.500796	-0.0560093	0.414394	4.65802e-06	0.00250935	CLEC16A	Body - open sea	TRUE
cg23716141	-0.493539	3.19741	-0.0328135	0.900532	4.66129e-06	0.00250935	2017-09-09	5'UTR - open sea	TRUE
cg01138164	-0.315223	0.0957787	-0.0545139	0.516554	4.66396e-06	0.00250935	DLX5	IGR - shore	FALSE
cg24997986	-0.595702	-1.25447	-0.0820402	0.297393	4.66839e-06	0.00250935	LINC00967	IGR - open sea	TRUE
cg10740965	-0.35872	-3.12482	-0.0218993	0.103444	4.69523e-06	0.00252047	CTNNBIP1	5'UTR - shore	FALSE
cg04340595	-0.40858	4.11179	-0.0156969	0.944816	4.70451e-06	0.00252216	CLSTN1	3'UTR - shore	FALSE
cg10055231	-0.359676	2.41155	-0.0348687	0.84103	4.74351e-06	0.00253645	KLHL21	3'UTR - shelf	FALSE
cg13567986	-0.397642	2.44866	-0.0382236	0.844249	4.74352e-06	0.00253645	MTF1	Body - open sea	FALSE
cg07329251	-0.407927	0.807458	-0.0664257	0.635725	4.76317e-06	0.00254259	AMPD3	TSS200 - shelf	FALSE
cg24686845	0.591893	-2.58138	0.0542974	0.145234	4.76739e-06	0.00254259	PLXNC1	Body - open sea	TRUE
ch.15.75593923F	-0.323125	-1.19897	-0.0462286	0.303964	4.77896e-06	0.00254546	HMG20A	IGR - open sea	FALSE
cg06489965	-0.288327	0.507574	-0.0487718	0.586854	4.79718e-06	0.00254936	CLDN9	1stExon - shore	TRUE
cg04579507	0.417116	-4.44935	0.0130899	0.0442153	4.80412e-06	0.00254936	SLCO1B1	Body - open sea	FALSE
cg11834956	-0.362902	2.9615	-0.0269648	0.885558	4.80492e-06	0.00254936	REXO1	Body - shore	FALSE
cg17869647	0.499446	-2.57195	0.0454103	0.145422	4.82354e-06	0.0025539	LINC01205	IGR - open sea	FALSE
cg21656801	-0.538863	-1.615	-0.0657372	0.247941	4.83199e-06	0.0025539	DLX6AS, DLX6-AS1	Body - open sea, Body - open sea	FALSE
cg27380915	-0.565991	1.98673	-0.0664178	0.79647	4.83212e-06	0.0025539	ARL4A	IGR - open sea	TRUE
cg20765267	-0.765396	-0.989767	-0.111022	0.337916	4.84107e-06	0.00255534	DCAF13, SLC25A32	Body - shore, TSS1500 - shore	FALSE
cg17928869	-0.497819	-0.639035	-0.07983	0.391949	4.85062e-06	0.00255709	EIF1	IGR - shore	TRUE
cg13931640	-0.618185	5.04432	-0.0140314	0.969847	4.86719e-06	0.00256254	RXRA	Body - open sea	FALSE
cg10406414	0.47779	-2.87152	0.0377794	0.12145	4.88892e-06	0.00257068	EFCAB1	IGR - open sea	TRUE
cg15576517	-0.604521	3.41683	-0.0357044	0.91276	4.8956e-06	0.0025709	STXBP2	Body - shore	FALSE
cg01114989	-0.6194	2.42058	-0.0632269	0.840231	4.9116e-06	0.00257601	RANBP10	3'UTR - shelf	FALSE
cg04028450	0.27219	-1.5317	0.0369079	0.257393	4.93233e-06	0.00258358	LOXL2	Body - open sea	TRUE
cg03703887	-0.276104	0.942172	-0.0437346	0.657384	4.9424e-06	0.00258556	ABTB2	Body - open sea	TRUE
cg26393630	0.559584	-3.33285	0.0343902	0.0917108	4.95964e-06	0.00258746	PRKD1	IGR - shelf	FALSE
cg12423493	-0.320907	0.639643	-0.0535392	0.608746	4.96027e-06	0.00258746	FKBP2	TSS1500 - shore	FALSE
cg17431888	0.453831	-2.58687	0.0410612	0.143894	4.96493e-06	0.00258746	LAMC2	Body - open sea	TRUE
cg15296299	-0.312993	1.11295	-0.0478068	0.683356	5.0283e-06	0.00261716	FARS2	Body - open sea	TRUE
cg15948030	-0.24227	1.17811	-0.0363435	0.693244	5.06707e-06	0.002634	VARS	Body - shelf	FALSE
cg04064050	0.380231	-2.74935	0.0314127	0.130253	5.08224e-06	0.00263528	ECHDC1	5'UTR - shore	TRUE
cg11084266	-0.448921	1.90446	-0.0547259	0.787923	5.08236e-06	0.00263528	PMF1	Body - shore	FALSE
cg03494277	-0.346053	2.06631	-0.0389409	0.806526	5.1022e-06	0.00264048	CUX1	Body - open sea	FALSE
cg25182621	0.548126	-2.43163	0.0538078	0.158209	5.1065e-06	0.00264048	CHRD	TSS1500 - shore	FALSE
cg10315334	-0.403159	0.504307	-0.068329	0.586095	5.11169e-06	0.00264048	CCL5	1stExon - open sea	FALSE
cg11093142	-0.539196	1.52015	-0.0743766	0.739698	5.15267e-06	0.00265763	RCBTB2	Body - open sea	TRUE
cg26787863	0.595719	-3.07367	0.0429158	0.10798	5.15782e-06	0.00265763	PLEKHA6	5'UTR - open sea	TRUE
cg18087306	-0.588159	3.96845	-0.0256013	0.938757	5.1643e-06	0.00265764	LMNB2	Body - shore	FALSE
cg16950088	0.551816	4.23065	0.0161006	0.948603	5.18333e-06	0.00266397	GAK	Body - island	FALSE
cg23591152	-0.385152	2.08852	-0.0437102	0.808719	5.18959e-06	0.00266397	WDFY2	Body - open sea	TRUE
cg13766864	-0.483999	1.85911	-0.0593712	0.782427	5.20116e-06	0.00266658	KCNE3	5'UTR - open sea	TRUE
cg05349059	-0.653424	-2.12827	-0.0638762	0.188874	5.22371e-06	0.0026748	LINC01010	IGR - open sea	TRUE
cg06417460	-0.398654	2.19955	-0.0424498	0.82024	5.23187e-06	0.00267564	CD5	TSS200 - open sea	FALSE
cg07563611	-0.552246	2.68437	-0.0481528	0.863607	5.24819e-06	0.00267579	VAC14	Body - shore	TRUE
cg02979487	-0.376532	-0.21658	-0.0641393	0.462757	5.25136e-06	0.00267579	AFF1	Body - open sea	TRUE
cg22552736	0.444951	-2.4868	0.042095	0.152572	5.25171e-06	0.00267579	LINC00963	IGR - shore	FALSE
cg09723635	0.589209	-2.77436	0.0492465	0.129495	5.27262e-06	0.00268236	KIF13A	Body - open sea	TRUE
cg27589594	-0.440939	1.814	-0.0550659	0.77735	5.28289e-06	0.00268236	SLC5A10	Body - shelf	TRUE
cg03974488	0.549527	-0.935821	0.0879237	0.344661	5.29692e-06	0.00268236	LINC00670	IGR - open sea	TRUE
cg01619490	0.367444	-0.617269	0.0615813	0.395039	5.30018e-06	0.00268236	HMGN1	IGR - shelf	FALSE
cg23067355	-0.558912	1.85223	-0.0697713	0.781107	5.30285e-06	0.00268236	TPD52L1	IGR - shelf	TRUE
cg24864518	0.523217	-1.18314	0.0803485	0.307175	5.3063e-06	0.00268236	RASGEF1B	IGR - open sea	TRUE
cg07084627	-0.601666	-1.5211	-0.0756079	0.260666	5.31032e-06	0.00268236	NFIL3	5'UTR - island	FALSE
cg21407899	-0.428059	-0.538885	-0.0701722	0.408273	5.3269e-06	0.00268456	ITPR1	Body - open sea	TRUE
ch.10.2166669R	-0.631161	-0.244813	-0.106171	0.458362	5.32774e-06	0.00268456	BTRC	Body - open sea	FALSE
cg06933384	-0.807955	-0.714781	-0.125765	0.381286	5.36233e-06	0.00269606	COL4A3BP, POLK	TSS1500 - shore, 5'UTR - shore	FALSE
cg10523105	-0.462702	0.84934	-0.0752542	0.642209	5.3637e-06	0.00269606	PNMA1	1stExon - shore	FALSE
cg01310345	-0.599861	2.09717	-0.067829	0.808244	5.38648e-06	0.0027042	BAIAP2	Body - open sea	FALSE
cg00163541	0.486728	-3.29135	0.0304946	0.0937771	5.39676e-06	0.00270605	LINC01139	IGR - open sea	TRUE
cg23892690	-0.321331	-0.202966	-0.0550188	0.465013	5.40749e-06	0.00270812	BZW1	TSS1500 - shore	FALSE
cg03169242	-0.373689	2.30902	-0.0381113	0.831246	5.45734e-06	0.00272976	WEE1	IGR - shelf	FALSE
cg06825163	-0.4381	2.46982	-0.0414354	0.845942	5.50406e-06	0.00274757	LGR6	1stExon - open sea	FALSE
cg01811559	-0.442325	3.04181	-0.0314612	0.890727	5.50632e-06	0.00274757	TRAK1	IGR - shelf	FALSE
cg04991639	-0.301509	-1.63428	-0.0374289	0.244178	5.519e-06	0.00274799	RUNX3	IGR - shore	TRUE
cg05341260	0.689384	-3.85693	0.0324092	0.066343	5.52056e-06	0.00274799	NEUROD2	IGR - shore	FALSE
cg21592954	-0.309691	0.566397	-0.0520883	0.596642	5.54292e-06	0.00275578	KIRREL3	Body - open sea	TRUE
cg06468347	-0.392162	1.79244	-0.0491003	0.77503	5.57769e-06	0.00276972	ITGAE	TSS1500 - open sea	TRUE
cg17970299	0.69134	-3.44388	0.0416288	0.0863061	5.60635e-06	0.00277848	ZNF385A	Body - island	TRUE
cg06012428	-0.336856	1.72975	-0.0429964	0.767658	5.61833e-06	0.00277848	ARID1B	Body - open sea	TRUE
cg09017941	-0.592723	-0.702832	-0.0933086	0.381987	5.6211e-06	0.00277848	SPHAR	IGR - open sea	FALSE
cg03481488	-0.525605	1.81635	-0.0669459	0.777092	5.62585e-06	0.00277848	PPIF	IGR - open sea	TRUE
cg03530006	0.53089	-3.93296	0.0235085	0.0624504	5.62917e-06	0.00277848	UFM1	IGR - shelf	FALSE
cg11165391	0.669397	-3.38397	0.0416088	0.0894764	5.64906e-06	0.00278495	HMCN1	IGR - open sea	TRUE
cg19522050	0.773968	-2.63206	0.0703645	0.142476	5.66387e-06	0.0027889	NKX2-3	IGR - island	TRUE
cg13178361	-0.42772	0.60102	-0.0718031	0.602108	5.69287e-06	0.00279807	UAP1	5'UTR - shore	FALSE
cg12043732	0.449645	-1.68772	0.0590935	0.238141	5.70005e-06	0.00279807	SLCO4A1	5'UTR - shelf	TRUE
cg16657244	0.738354	-2.87103	0.0599981	0.123294	5.70292e-06	0.00279807	NOLC1	TSS1500 - shore	FALSE
cg05204389	-0.394032	-3.15188	-0.0234219	0.101853	5.71504e-06	0.00280067	PMPCB	TSS200 - shore	FALSE
cg22001211	-0.378524	-0.169297	-0.0648483	0.470859	5.72866e-06	0.002804	XPO1	TSS1500 - shore	FALSE
cg04091113	-0.332998	1.46706	-0.046207	0.733728	5.73758e-06	0.00280502	GSE1	IGR - open sea	TRUE
cg07771727	-0.357925	-0.0608095	-0.0617288	0.489513	5.75712e-06	0.00281123	EOMES	IGR - open sea	TRUE
cg07999953	-0.565522	2.54043	-0.0529688	0.851387	5.76683e-06	0.00281127	GJB3	5'UTR - shore	FALSE
cg07855319	-0.292261	1.01613	-0.045529	0.668759	5.77091e-06	0.00281127	HAS3	IGR - open sea	TRUE
cg27664687	0.408533	-3.94552	0.0174437	0.061515	5.78592e-06	0.00281168	ODZ2, TENM2	Body - open sea, Body - open sea	TRUE
cg26862706	-0.511468	1.85734	-0.0628426	0.782027	5.78881e-06	0.00281168	GRIK4	IGR - open sea	TRUE
cg03569637	-0.354441	1.44416	-0.0495746	0.730531	5.79228e-06	0.00281168	FAM113B, PCED1B	TSS1500 - open sea, TSS1500 - open sea	FALSE
cg04502814	-0.424101	-0.894393	-0.0652914	0.350624	5.81496e-06	0.00281554	SEPP1	1stExon - open sea	TRUE
cg21238609	0.691489	-3.98978	0.0298975	0.0608766	5.81793e-06	0.00281554	RARA	5'UTR - island	TRUE
cg24881289	-0.523768	2.10327	-0.0598009	0.809444	5.82081e-06	0.00281554	PLEKHH3	Body - island	FALSE
cg13857678	-0.490803	0.510195	-0.0831435	0.586866	5.84977e-06	0.0028178	TMC1	IGR - open sea	TRUE
cg02898721	0.51225	-2.69449	0.0439666	0.135328	5.85168e-06	0.0028178	RARA	TSS1500 - shore	TRUE
cg04381957	-0.33042	2.24142	-0.0343907	0.824786	5.85745e-06	0.0028178	RFTN1	5'UTR - shelf	FALSE
cg24720849	-0.366602	0.348014	-0.0628716	0.559782	5.8591e-06	0.0028178	SYT8	TSS1500 - open sea	FALSE
cg15323871	0.501548	-4.09488	0.019871	0.0560927	5.85978e-06	0.0028178	C14orf38, CCDC175	TSS1500 - shore, TSS1500 - shore	FALSE
cg09569850	0.349316	-4.06337	0.0136929	0.0568144	5.86952e-06	0.00281846	SERTAD2	IGR - open sea	TRUE
cg06014227	-0.363423	2.92235	-0.027371	0.882776	5.88927e-06	0.00281846	RPL13AP20	TSS1500 - open sea	FALSE
cg18203974	0.48551	-3.60017	0.0256541	0.0771423	5.89371e-06	0.00281846	LINC00381	IGR - open sea	TRUE
cg10540110	-0.393814	0.451378	-0.0670512	0.577238	5.89466e-06	0.00281846	KDM5B	Body - shore	FALSE
cg03554573	0.6174	-4.51618	0.0192906	0.0428576	5.89547e-06	0.00281846	C11orf53	Body - open sea	FALSE
cg02708956	-0.305597	1.65031	-0.0399109	0.757848	5.92694e-06	0.00282561	HDAC4	5'UTR - open sea	FALSE
cg06183267	-0.5803	2.77215	-0.0485621	0.870388	5.9309e-06	0.00282561	AFF3	TSS200 - open sea	FALSE
cg02035605	-0.413188	2.31475	-0.0418051	0.831595	5.93387e-06	0.00282561	WNT5B	TSS1500 - open sea	FALSE
cg16981943	-0.389137	2.03639	-0.0444933	0.803058	5.94124e-06	0.00282561	FLJ37201	TSS1500 - shelf	FALSE
cg16429725	-0.367135	0.821456	-0.0596121	0.638085	5.94482e-06	0.00282561	KIFC3	Body - shelf	TRUE
cg08802944	-0.245908	0.323551	-0.0422505	0.555748	5.958e-06	0.00282726	PCBP2, MAP3K12	3'UTR - open sea, 3'UTR - open sea	TRUE
cg04981492	-0.626784	-0.700335	-0.0966997	0.38272	5.96207e-06	0.00282726	SYDE1	Body - shore	FALSE
cg02114903	0.579491	-3.46862	0.0336577	0.0843368	5.97603e-06	0.00283061	ALDH18A1	IGR - shelf	FALSE
cg02586949	-0.636931	2.50523	-0.0608287	0.847754	6.03704e-06	0.00285621	MAN1C1	Body - open sea	TRUE
cg13699808	-0.324092	0.342473	-0.0556237	0.558898	6.04833e-06	0.00285827	ZMYND8	Body - open sea	FALSE
cg00294109	-0.406795	-1.6338	-0.0500806	0.244737	6.06074e-06	0.00285856	CRBN	Body - shore	FALSE
cg14855529	-1.1956	1.16136	-0.185447	0.683686	6.06289e-06	0.00285856	RNF17	TSS200 - open sea	FALSE
cg13934406	0.342924	-4.87506	0.00808544	0.0331829	6.10112e-06	0.00287329	PPT2, PRRT1	TSS1500 - shore, TSS1500 - shore	TRUE
cg14386061	-0.379494	3.32586	-0.022922	0.908674	6.114e-06	0.00287606	DOK2	TSS1500 - shore	FALSE
cg05450667	0.428529	-4.58007	0.0122932	0.0405713	6.13808e-06	0.00288138	C22orf27, MORC2-AS1	TSS200 - shore, TSS200 - shore	TRUE
cg23788856	-0.392704	-1.96295	-0.0417809	0.205105	6.13935e-06	0.00288138	KISS1	Body - island	TRUE
cg01440333	-0.470584	0.90373	-0.0759742	0.650738	6.15557e-06	0.0028857	CHI3L2	TSS200 - open sea	FALSE
cg08274633	-0.445776	2.73798	-0.0370556	0.868525	6.16584e-06	0.00288721	C15orf53	TSS1500 - open sea	FALSE
cg15009232	0.560051	-2.92072	0.0431231	0.118359	6.17877e-06	0.00288997	AGBL4	Body - open sea	TRUE
cg15431934	-0.38133	-0.182714	-0.0652738	0.468557	6.21234e-06	0.00290184	BAHD1	3'UTR - shelf	FALSE
cg11134246	-0.548244	2.83882	-0.0440054	0.875685	6.22555e-06	0.00290184	CCDC24	Body - shore	FALSE
cg04577212	-0.337194	-1.59319	-0.0422883	0.249617	6.23199e-06	0.00290184	MIR4254	IGR - shore	TRUE
cg11392689	-0.528362	-2.31169	-0.0480203	0.169387	6.24236e-06	0.00290184	BTF3L4	Body - shore	FALSE
cg23325384	0.45819	-3.83609	0.0208942	0.0662002	6.24989e-06	0.00290184	ACSL3	TSS1500 - shore	FALSE
cg24065270	0.645363	-3.69545	0.033397	0.073353	6.25094e-06	0.00290184	FGF1	5'UTR - open sea	TRUE
ch.3.23071816R	-0.476756	-4.06073	-0.0163084	0.0572444	6.2536e-06	0.00290184	UBE2E2	IGR - open sea	FALSE
cg24134959	0.506674	1.80278	0.057065	0.775575	6.26994e-06	0.00290364	CTBP2	Body - open sea	TRUE
ch.4.125594887R	-0.563693	-2.99611	-0.0356109	0.112998	6.27739e-06	0.00290364	ANKRD50	IGR - open sea	FALSE
cg17591816	-0.62891	1.53857	-0.087602	0.741476	6.28103e-06	0.00290364	DNM3	Body - open sea	TRUE
cg20424311	-0.38464	0.532478	-0.0650615	0.590851	6.28576e-06	0.00290364	SCOC	5'UTR - open sea	TRUE
cg00632486	0.449252	-2.42354	0.0435192	0.158342	6.30278e-06	0.00290823	MIR4714	IGR - open sea	TRUE
cg03752885	-0.513115	-0.123034	-0.0874148	0.47901	6.34023e-06	0.00291916	DAPK3	1stExon - shore	FALSE
cg26651303	-0.371469	1.56984	-0.0499846	0.747195	6.35054e-06	0.00291916	ESYT2	Body - open sea	TRUE
cg00951857	-0.403276	3.17749	-0.0265999	0.899691	6.35304e-06	0.00291916	NR2E1	IGR - shore	TRUE
cg00721772	-0.445877	-1.28625	-0.0607441	0.291957	6.35491e-06	0.00291916	LCMT1	TSS1500 - shore	FALSE
cg17833746	-0.346207	3.24213	-0.0219968	0.903866	6.38253e-06	0.00292602	STAT3	Body - open sea	FALSE
cg17566541	-0.737788	3.26634	-0.048464	0.90321	6.38409e-06	0.00292602	LSP1	3'UTR - open sea	FALSE
cg26516759	0.399003	-4.65802	0.0109576	0.0384655	6.40292e-06	0.00293138	BMP7	1stExon - island	FALSE
cg02276314	-0.318053	1.08459	-0.04891	0.679074	6.43151e-06	0.00294119	H6PD	5'UTR - open sea	TRUE
cg03442269	-0.275792	-0.830863	-0.0432205	0.360185	6.44134e-06	0.00294241	GALNT14	Body - open sea	TRUE
cg07641807	-0.724219	-0.0479972	-0.123572	0.491894	6.46326e-06	0.00294914	MIR19A, MIR17HG, MIR20A, MIR17, MIR19B1, MIR18A	TSS1500 - shore, Body - shore, TSS1500 - shore, TSS1500 - shore, TSS1500 - shore, TSS1500 - shore	FALSE
cg09072408	-0.575022	-2.0926	-0.0567822	0.192045	6.4738e-06	0.00294954	DDX6	IGR - shore	FALSE
cg17696194	0.476369	-4.42569	0.0151261	0.045058	6.4785e-06	0.00294954	DTX4	Body - island	FALSE
cg24080529	-0.354698	0.177313	-0.0612635	0.530591	6.48718e-06	0.00295022	SYN3, TIMP3	Body - shore, 1stExon - shore	FALSE
cg05305434	-0.474664	2.22285	-0.0506357	0.82215	6.50669e-06	0.00295318	LSP1	TSS200 - open sea	FALSE
cg01380194	-0.423461	2.21347	-0.0452678	0.821501	6.50806e-06	0.00295318	ARAP1	5'UTR - open sea	TRUE
cg17036418	-0.400722	3.49181	-0.0224414	0.917682	6.53446e-06	0.00296189	RFFL	TSS1500 - shore	FALSE
cg08202720	-0.358184	1.75521	-0.0451785	0.770675	6.54341e-06	0.00296267	PER2	5'UTR - shore	FALSE
cg19051042	-0.32197	0.680571	-0.0535047	0.615463	6.57625e-06	0.00297426	KRT19	Body - shelf	FALSE
cg00928816	0.668238	-3.46	0.0388057	0.0853053	6.58867e-06	0.0029766	ARID5B	Body - open sea	FALSE
cg11594770	-0.436739	0.236462	-0.0752384	0.540686	6.6084e-06	0.00298223	POMGNT2	IGR - open sea	TRUE
cg07896438	0.625075	-3.59743	0.0339758	0.0779645	6.65689e-06	0.00299956	AC079610.2	IGR - open sea	TRUE
cg04887675	-0.488332	0.00634657	-0.0840873	0.50111	6.66139e-06	0.00299956	COL4A1	Body - shelf	FALSE
cg18081760	-0.51207	2.40732	-0.0511553	0.839756	6.68987e-06	0.00300908	HIPK1	Body - open sea	FALSE
cg10377921	0.514443	-3.52315	0.0284111	0.081157	6.70388e-06	0.00301032	BRD4	TSS1500 - open sea	TRUE
cg11870455	-0.430325	2.17544	-0.0466101	0.817577	6.7073e-06	0.00301032	LOC100131635	IGR - open sea	TRUE
cg11814826	-0.478309	3.14754	-0.0324579	0.897454	6.73677e-06	0.00301561	TNFAIP1	Body - shelf	FALSE
cg08482167	0.560399	-2.79571	0.0464157	0.127676	6.74008e-06	0.00301561	PHACTR2	Body - open sea	TRUE
cg12699599	-0.373568	-0.302266	-0.0633511	0.448078	6.7411e-06	0.00301561	PHGR1	TSS200 - open sea	FALSE
cg23046154	-1.04927	1.60467	-0.14629	0.745665	6.76633e-06	0.0030236	NUPL1	Body - shelf	FALSE
cg25426208	0.388525	-3.90297	0.0168316	0.0631801	6.80012e-06	0.00303539	PRSS16	IGR - open sea	FALSE
cg08966188	-0.393749	1.45543	-0.0549886	0.731866	6.84201e-06	0.00305078	KRT19	TSS1500 - shore	TRUE
cg25254170	-0.301173	0.325126	-0.0517368	0.555961	6.92963e-06	0.00308467	MTCH1	TSS1500 - shore	FALSE
cg20699548	-0.385012	-0.630855	-0.0624194	0.392914	6.94464e-06	0.00308467	NCOA2	Body - open sea	FALSE
cg23652172	-0.37153	-1.71705	-0.0441094	0.234092	6.9447e-06	0.00308467	AP1M2	Body - shore	FALSE
cg25108988	0.603723	-2.91433	0.0470224	0.119124	6.94807e-06	0.00308467	GRM7	IGR - open sea	FALSE
cg06293365	-0.390362	-0.0878313	-0.067155	0.48489	6.95616e-06	0.00308493	TMEM120A	TSS1500 - shore	FALSE
cg09667606	-0.826949	4.36368	-0.0305501	0.951614	6.98479e-06	0.00309428	SYNJ2	Body - island	TRUE
cg13788819	-0.371667	1.11589	-0.0569849	0.683572	7.03407e-06	0.00311276	DNMT3B	5'UTR - shore	FALSE
cg09612502	-0.350614	1.22906	-0.0524549	0.700321	7.05183e-06	0.00311307	GSE1	IGR - shelf	FALSE
cg04740264	-0.88545	4.5772	-0.0302736	0.957579	7.05698e-06	0.00311307	BTBD12, SLX4	Body - open sea, Body - open sea	FALSE
cg21805731	-0.373888	0.36468	-0.0640733	0.562608	7.06991e-06	0.00311307	LRRN2	IGR - open sea	TRUE
cg20751926	0.459488	-3.63884	0.0237844	0.0751682	7.07091e-06	0.00311307	MMP15	Body - island	FALSE
cg04635364	-0.637645	1.94194	-0.0796925	0.790833	7.07267e-06	0.00311307	SLC7A11-AS1	IGR - open sea	TRUE
cg23598115	-0.738629	-1.90827	-0.0792682	0.213976	7.08857e-06	0.00311673	LINC00538	IGR - open sea	TRUE
cg03980424	0.723175	-3.50551	0.0418691	0.0832381	7.09653e-06	0.00311689	KLF6	IGR - open sea	TRUE
cg02297838	-0.457754	0.762735	-0.0751176	0.628355	7.10796e-06	0.00311857	MIR19A, MIR17HG, MIR92A1, MIR20A, MIR17, MIR19B1, MIR18A	TSS1500 - shore, Body - shore, TSS1500 - shore, TSS1500 - shore, TSS1500 - shore, TSS1500 - shore, TSS1500 - shore	FALSE
cg24483493	0.544889	-3.18036	0.0365896	0.100831	7.12675e-06	0.00312348	TPM1	TSS1500 - shore	FALSE
cg20724032	-0.581855	2.17542	-0.0638286	0.816549	7.18871e-06	0.00314728	ULK4	Body - open sea	TRUE
cg00061635	-0.428682	0.957884	-0.0682326	0.65931	7.20229e-06	0.00314986	RNF222	IGR - open sea	FALSE
cg08202494	-0.310959	1.29239	-0.0454249	0.709568	7.25792e-06	0.00317082	OSR2	Body - shore	TRUE
cg11596009	0.698668	-2.93484	0.0543997	0.118362	7.26646e-06	0.00317117	OSCP1	TSS1500 - shore	FALSE
cg09358725	-0.404846	2.97136	-0.0297944	0.886055	7.27752e-06	0.00317163	LMO2	TSS1500 - open sea	FALSE
cg19707735	0.466407	-3.20737	0.0305039	0.0987419	7.28294e-06	0.00317163	IFI16	IGR - open sea	FALSE
cg00750630	-0.386384	0.605918	-0.0649171	0.603039	7.33915e-06	0.0031902	LINC00640	IGR - open sea	TRUE
cg00448875	-0.367889	1.52505	-0.0503793	0.741321	7.34114e-06	0.0031902	RAB6B	Body - shore	FALSE
cg15284911	0.537573	-3.62287	0.0279173	0.0762615	7.37624e-06	0.00320138	MGST1	Body - open sea	TRUE
cg15148088	-0.32999	2.20446	-0.0348153	0.821054	7.38245e-06	0.00320138	RERE	Body - open sea	TRUE
cg01606027	-0.690994	0.481846	-0.117229	0.581521	7.39361e-06	0.00320284	LIMK2	TSS1500 - shore	FALSE
cg14385738	-0.342419	1.6687	-0.0445414	0.760007	7.44225e-06	0.00322051	PTPN22	5'UTR - open sea	TRUE
cg07292140	-0.869526	2.57943	-0.0882092	0.851885	7.46814e-06	0.00322723	C8orf87	IGR - open sea	TRUE
cg15832300	-0.572677	-0.376844	-0.0956816	0.435839	7.4909e-06	0.00322723	TMBIM6	Body - open sea	TRUE
cg23963984	-0.31482	-1.57813	-0.039845	0.251482	7.49239e-06	0.00322723	DLG5	Body - open sea	TRUE
cg15968932	-0.345663	2.49466	-0.0325705	0.848602	7.49261e-06	0.00322723	NAV2	Body - open sea	TRUE
ch.5.2267148R	-0.444405	-2.19714	-0.0433675	0.18028	7.49707e-06	0.00322723	ZNF608	IGR - open sea	FALSE
cg24902987	-0.915866	3.2305	-0.0647665	0.899409	7.54186e-06	0.00324259	ESYT3	Body - island	FALSE
cg25908283	0.611055	-3.19495	0.0410003	0.100323	7.54854e-06	0.00324259	EFNB2	IGR - open sea	TRUE
cg00509772	-0.295291	1.01493	-0.0460429	0.668558	7.60568e-06	0.00326316	E2F1	Body - shore	FALSE
cg11648522	0.373127	-2.49355	0.0347204	0.151619	7.61923e-06	0.00326316	KIAA1026	TSS200 - open sea	TRUE
cg11854392	-0.458795	1.59267	-0.0614735	0.749672	7.63313e-06	0.00326316	TXNRD2	Body - open sea	TRUE
cg19857761	0.390978	-3.26026	0.0248323	0.0952253	7.64065e-06	0.00326316	SLC6A19	IGR - shelf	FALSE
cg27139419	-0.307206	0.3086	-0.0528086	0.55313	7.64138e-06	0.00326316	IGF1R	Body - open sea	TRUE
cg04707074	-0.456583	-1.53671	-0.0571924	0.257645	7.64411e-06	0.00326316	ZFP36L2	TSS1500 - shore	FALSE
cg02998129	-0.58805	2.48101	-0.056282	0.845931	7.67379e-06	0.00327243	SLC4A1	5'UTR - open sea	FALSE
cg17494438	0.500282	-3.18551	0.0332236	0.100276	7.68349e-06	0.00327317	DRGX	TSS1500 - shelf	FALSE
cg05891849	0.502931	-4.4734	0.0155995	0.0437472	7.70124e-06	0.00327657	PIK3R6	Body - open sea	FALSE
cg27391693	0.722736	-3.79148	0.0352051	0.0693902	7.70989e-06	0.00327657	BMPR1B	5'UTR - shore	FALSE
cg19408207	0.390395	-2.78805	0.0313651	0.12731	7.71541e-06	0.00327657	ZMAT3	Body - open sea	TRUE
cg13366849	-0.566861	2.08743	-0.0660532	0.807413	7.7248e-06	0.00327717	DNM2	Body - open sea	FALSE
cg22456178	0.503792	-1.78697	0.0639779	0.226321	7.74303e-06	0.00327974	CNTNAP5	IGR - open sea	TRUE
cg14316629	0.845958	-4.06341	0.0358	0.0588311	7.74684e-06	0.00327974	KIF25	Body - shore	TRUE
cg04652522	-0.272963	0.0775263	-0.047236	0.513412	7.75676e-06	0.00328056	CANX	TSS1500 - shore	FALSE
cg19404979	0.488604	-3.45742	0.0277517	0.0844884	7.76965e-06	0.00328263	ELSPBP1	1stExon - open sea	FALSE
cg26798185	-0.329144	0.969986	-0.0519996	0.661538	7.79228e-06	0.0032865	RAB5B	Body - open sea	FALSE
cg20321319	-0.419993	-0.155289	-0.0718413	0.473317	7.79481e-06	0.0032865	CA8	IGR - shore	FALSE
cg18426444	-0.891477	-5.65091	-0.0092811	0.0203948	7.80281e-06	0.0032865	AARSD1, RUNDC1	TSS200 - island, 1stExon - island	FALSE
cg07879825	-0.439461	3.31569	-0.0271239	0.907833	7.81249e-06	0.0032872	AUTS2	Body - open sea	TRUE
cg20928238	0.548407	-3.81128	0.0257287	0.0676298	7.82567e-06	0.00328938	PCNX	IGR - shelf	FALSE
cg21188400	-0.565623	2.23325	-0.0607143	0.822548	7.84639e-06	0.00329166	NT5C1B-RDH14	IGR - open sea	TRUE
cg05164540	-0.646667	0.961184	-0.102969	0.658643	7.84714e-06	0.00329166	LINC01023	IGR - open sea	TRUE
cg04623440	0.557169	-3.13201	0.0388434	0.103987	7.86731e-06	0.00329676	UNC5D	Body - open sea	TRUE
cg04221387	0.80564	2.31575	0.0711448	0.828577	7.8807e-06	0.003299	ALPK1	5'UTR - open sea	FALSE
cg25134818	-0.416042	2.70355	-0.0351663	0.86592	7.90887e-06	0.00330735	BZW2	Body - shelf	FALSE
cg12982531	-0.348961	2.75347	-0.0285915	0.870187	7.92943e-06	0.00330735	OGFRL1	IGR - open sea	TRUE
cg24100671	0.443015	-3.76284	0.021417	0.0693708	7.93814e-06	0.00330735	ANKRD33B	IGR - open sea	TRUE
cg15141868	-0.273305	0.730339	-0.0449532	0.623665	7.93967e-06	0.00330735	EPDR1	TSS200 - shore	FALSE
cg16248515	-0.379903	-0.0872203	-0.0654184	0.484977	7.94778e-06	0.00330735	CCNL1	IGR - shore	TRUE
cg13654873	0.525805	-3.13098	0.0361502	0.103873	7.94897e-06	0.00330735	GPR33	IGR - open sea	TRUE
cg17418085	-0.379199	2.02127	-0.0434094	0.801435	7.95772e-06	0.00330764	LAPTM5	Body - open sea	TRUE
cg06531870	0.584582	-3.98027	0.0250333	0.0607932	7.99216e-06	0.0033186	LINC00433	IGR - open sea	TRUE
cg24166463	0.665397	-1.70714	0.0881316	0.237336	8.04365e-06	0.00333645	OR51T1	1stExon - open sea	TRUE
cg25133753	0.601859	-3.4862	0.0356785	0.0835886	8.05727e-06	0.00333645	WFDC11	TSS1500 - open sea	FALSE
ch.13.1524792R	-0.540909	-2.88717	-0.0368847	0.120665	8.05954e-06	0.00333645	DOCK9	Body - open sea	FALSE
cg18723409	-0.541709	4.24518	-0.0197636	0.94901	8.07199e-06	0.00333825	LSP1	3'UTR - open sea	FALSE
cg13661827	-0.50449	2.23929	-0.054006	0.82358	8.09425e-06	0.00334408	FRRS1L	IGR - shelf	FALSE
cg16133681	0.591505	-2.93268	0.0454268	0.117715	8.10738e-06	0.00334614	IFLTD1, LMNTD1	TSS200 - open sea, TSS200 - open sea	TRUE
cg17958516	-0.402815	0.379922	-0.0689169	0.565126	8.14262e-06	0.00335565	ZMIZ1	5'UTR - open sea	TRUE
cg25757820	-0.507378	1.86383	-0.0624941	0.782782	8.14675e-06	0.00335565	MRPL44	IGR - shelf	FALSE
cg24465592	0.42258	-2.14327	0.0462878	0.185727	8.16476e-06	0.00335711	MRPL23-AS1	IGR - shore	FALSE
cg08495374	0.654546	-3.80498	0.0316009	0.0684297	8.17297e-06	0.00335711	FLJ22536	Body - open sea	TRUE
cg13509702	-0.447453	1.40857	-0.0634614	0.725177	8.17485e-06	0.00335711	SCRIB, MIR937	Body - shore, TSS1500 - shore	FALSE
cg04655699	-0.257049	-1.10905	-0.0378787	0.317074	8.18889e-06	0.00335772	GNL1	3'UTR - open sea	FALSE
cg01100951	0.442955	-2.65966	0.0382663	0.137784	8.19266e-06	0.00335772	CC2D2A	IGR - open sea	TRUE
cg09853936	0.423448	-2.8518	0.0334331	0.122657	8.20208e-06	0.00335822	ARHGEF16	Body - open sea	TRUE
cg07622193	-0.242855	-0.694031	-0.0393158	0.3822	8.22054e-06	0.00336243	DEDD2	IGR - shore	TRUE
cg01142302	0.407223	-2.83768	0.0319974	0.123631	8.24053e-06	0.00336725	PRRT3	Body - island	TRUE
cg16253634	0.398527	-3.62961	0.020454	0.0753944	8.2594e-06	0.00337123	CALD1	TSS200 - open sea	FALSE
cg19272468	0.371493	-3.85063	0.0166304	0.065319	8.26668e-06	0.00337123	ZNF518B	IGR - open sea	TRUE
cg18811319	-0.552158	2.50763	-0.0526886	0.848552	8.28818e-06	0.00337664	RP1-40E16.9	IGR - open sea	TRUE
cg24981097	0.494492	-3.74201	0.0242521	0.0705042	8.30702e-06	0.00337852	STK24	Body - shelf	FALSE
cg13006424	-0.472603	5.29011	-0.0091247	0.9747	8.30925e-06	0.00337852	TMEM131	Body - open sea	FALSE
cg17605084	-0.389414	0.459569	-0.0663268	0.578636	8.32196e-06	0.00338035	NCKAP1L	TSS200 - open sea	FALSE
cg05638500	-0.388104	2.37924	-0.0378904	0.837855	8.34966e-06	0.00338825	VIMP	IGR - shelf	TRUE
cg26718420	-0.48221	2.37192	-0.0480611	0.836625	8.35813e-06	0.00338834	C12orf59, TMEM52B	5'UTR - open sea, 5'UTR - open sea	FALSE
cg03818307	-0.476735	-1.71866	-0.0566179	0.234512	8.41272e-06	0.0034071	ECM1	1stExon - open sea	FALSE
cg09326832	-0.517156	-0.864009	-0.07976	0.355838	8.43735e-06	0.00341088	RREB1	Body - shelf	FALSE
cg00063471	-0.616571	-3.49791	-0.0297224	0.0829607	8.43867e-06	0.00341088	TNFAIP8L3	Body - island	FALSE
cg19512693	0.337508	-0.544011	0.0571865	0.407125	8.46519e-06	0.00341824	FLT1	Body - open sea	TRUE
cg08778851	-0.570232	0.335166	-0.0976849	0.557237	8.49369e-06	0.00342638	MIR193A	IGR - shore	FALSE
cg18263014	-0.395394	3.22455	-0.0259014	0.902598	8.53478e-06	0.00343735	SLC44A4	Body - shelf	FALSE
cg22492099	-0.349943	-0.279473	-0.0595368	0.451932	8.53763e-06	0.00343735	TMEM62	IGR - open sea	TRUE
cg20765716	-0.722014	3.69799	-0.0372095	0.926325	8.56443e-06	0.00344476	ITGAE	TSS200 - open sea	FALSE
cg01765174	-0.555698	2.21668	-0.0596064	0.820935	8.57574e-06	0.00344594	TRIM14	Body - shore	TRUE
cg06965925	0.328785	-4.9389	0.00747541	0.0317795	8.59077e-06	0.0034486	2017-09-12	IGR - island	FALSE
cg02492094	0.55386	-2.64841	0.0493122	0.139397	8.6123e-06	0.00344911	TANK	IGR - open sea	TRUE
ch.21.29704823F	-0.429665	-3.315	-0.0234016	0.0921502	8.62894e-06	0.00344911	BACH1	IGR - open sea	FALSE
cg11584098	0.546493	-2.41006	0.0537007	0.160243	8.63701e-06	0.00344911	SEMA6A	IGR - shelf	FALSE
cg01144086	-0.395611	0.980954	-0.0624986	0.662988	8.63923e-06	0.00344911	SNX20	1stExon - open sea	FALSE
cg02152819	-0.360694	1.94803	-0.0422279	0.793347	8.64593e-06	0.00344911	B3GNT7	IGR - shore	FALSE
cg15426006	-0.536437	2.62577	-0.0479758	0.858836	8.64872e-06	0.00344911	UBAC2	Body - open sea	TRUE
cg12251779	0.746451	-3.65298	0.0396829	0.0759803	8.65083e-06	0.00344911	C22orf9, KIAA0930	Body - open sea, Body - open sea	TRUE
cg03187301	-0.292705	2.05133	-0.032742	0.805112	8.67185e-06	0.00345153	MCRS1	Body - shelf	FALSE
cg16582517	-0.795659	0.524954	-0.134361	0.588209	8.67371e-06	0.00345153	BHLHE40	3'UTR - shore	FALSE
cg06894585	-0.588175	2.37292	-0.0607748	0.835957	8.69801e-06	0.00345438	DAB2	5'UTR - open sea	TRUE
cg27017658	-0.728646	-0.624014	-0.114825	0.3957	8.71459e-06	0.00345438	OR6S1	IGR - island	FALSE
cg12048965	-0.470777	0.687615	-0.0782699	0.616178	8.71491e-06	0.00345438	KLF6	IGR - open sea	TRUE
cg27092594	-0.414608	-1.31806	-0.0565635	0.287285	8.7222e-06	0.00345438	MIR5702	IGR - open sea	FALSE
cg26983744	-0.447632	1.88503	-0.054835	0.785639	8.72631e-06	0.00345438	SPIRE2	Body - shelf	FALSE
cg04214573	-0.580374	-1.52111	-0.0728384	0.260559	8.73134e-06	0.00345438	ACSL5	TSS200 - open sea	TRUE
cg00522883	-0.557438	1.35259	-0.0808746	0.716728	8.76028e-06	0.00346249	SLC43A3	5'UTR - shore	TRUE
cg03633706	-0.563327	1.62408	-0.0770502	0.753039	8.8065e-06	0.00347742	OPN5	Body - open sea	FALSE
cg01626885	-0.327786	-0.871774	-0.0505631	0.353857	8.82565e-06	0.00348065	SQRDL	5'UTR - open sea	TRUE
ch.1.933676F	-0.575167	-3.16581	-0.0331503	0.101878	8.834e-06	0.00348065	EYA3	Body - open sea	TRUE
cg14823429	-0.461435	0.641036	-0.0770486	0.608572	8.84013e-06	0.00348065	HDAC4	Body - open sea	TRUE
cg24721964	-0.337129	0.64087	-0.0562148	0.608888	8.93119e-06	0.00351314	CLRN1	TSS1500 - open sea	FALSE
cg00026290	-0.425573	0.340922	-0.0730373	0.558512	8.94019e-06	0.00351332	CLNK	TSS200 - open sea	FALSE
cg01515960	0.544724	-4.59292	0.0162652	0.0405524	8.99073e-06	0.0035298	GNG7	IGR - island	TRUE
cg17952262	-0.25473	0.513951	-0.0431067	0.587975	9.01956e-06	0.00353774	MFSD7	TSS1500 - shore	TRUE
cg14099457	0.500573	-3.71681	0.0248325	0.0716762	9.03508e-06	0.00353995	LAMB2	TSS200 - open sea	FALSE
cg10572465	-0.28044	2.70909	-0.0233702	0.866937	9.04246e-06	0.00353995	PTPN22	Body - open sea	FALSE
cg16729690	-0.332431	-0.190044	-0.0568343	0.467272	9.05583e-06	0.00354181	FZD3	TSS1500 - shore	FALSE
cg00483891	-0.483264	2.07518	-0.0547274	0.806674	9.10064e-06	0.00355105	CCDC115	Body - shore	FALSE
cg15690542	0.319797	-2.47386	0.0298148	0.153148	9.1137e-06	0.00355105	PIP5K1A	Body - shore	FALSE
cg21478902	0.473888	-2.66961	0.0409758	0.137147	9.11671e-06	0.00355105	COL4A1	Body - open sea	TRUE
ch.9.80193246F	-0.540883	-3.23419	-0.0303165	0.0974627	9.12231e-06	0.00355105	PSAT1	IGR - open sea	FALSE
cg18428265	-0.610334	1.16728	-0.0935952	0.689891	9.12268e-06	0.00355105	NPAS2	5'UTR - shore	FALSE
cg03085719	-0.348953	0.121509	-0.0603048	0.520983	9.15807e-06	0.00355789	RHOG	5'UTR - shore	FALSE
cg25344064	0.703268	-1.70337	0.0930358	0.238191	9.16314e-06	0.00355789	COL9A1	Body - shore	FALSE
cg17140978	-0.481523	1.54151	-0.0659838	0.742847	9.16624e-06	0.00355789	PNMA2	IGR - open sea	TRUE
cg09662852	-0.44189	0.208985	-0.0762067	0.535947	9.18577e-06	0.0035621	TXNDC11	IGR - open sea	TRUE
cg11437810	-0.900632	-2.86352	-0.0591414	0.125298	9.20294e-06	0.00356539	RPLP1	TSS1500 - shore	FALSE
cg17976121	0.543106	-3.25577	0.0350767	0.096227	9.221e-06	0.00356902	CCND1	IGR - shore	TRUE
cg16764848	0.704017	-3.79084	0.0341118	0.0693147	9.24185e-06	0.00357207	GNPNAT1	TSS1500 - shore	FALSE
cg02908748	-0.315348	1.7487	-0.0400848	0.770059	9.24627e-06	0.00357207	LY86	Body - open sea	TRUE
cg06842409	0.876083	-3.68507	0.047681	0.0754636	9.29152e-06	0.00358455	FOXS1	IGR - island	FALSE
cg20830867	0.506045	-3.6043	0.0266102	0.0770512	9.29603e-06	0.00358455	ATP11B	IGR - shore	FALSE
cg17006136	-0.689525	3.0419	-0.0508815	0.889152	9.35081e-06	0.00360229	SORBS2	Body - shore	FALSE
cg06064525	-0.834427	3.85841	-0.0405236	0.932756	9.36882e-06	0.00360547	AP2A2	Body - open sea	FALSE
cg09599062	-0.394404	2.55746	-0.0356265	0.853862	9.37662e-06	0.00360547	XRN1	IGR - open sea	TRUE
cg24468934	-0.269398	1.38831	-0.0380897	0.723182	9.39005e-06	0.00360632	MIR1976, RPS6KA1	TSS1500 - open sea, Body - open sea	FALSE
cg11608654	0.389585	-0.408564	0.0665975	0.429971	9.3964e-06	0.00360632	SLC13A4	TSS1500 - open sea	FALSE
cg26841425	-0.567832	2.54627	-0.0530733	0.85182	9.427e-06	0.00360961	2017-03-08	Body - open sea	FALSE
cg15709214	-0.771536	1.39155	-0.112527	0.720408	9.43243e-06	0.00360961	CALD1	TSS1500 - open sea	FALSE
cg10233454	-0.626608	-1.17824	-0.0872252	0.308762	9.43337e-06	0.00360961	LRP1	Body - open sea	TRUE
cg10082313	0.407383	-2.2464	0.0425798	0.175123	9.44013e-06	0.00360961	TMEM170B	IGR - open sea	TRUE
cg09821400	-0.356832	2.87316	-0.0275421	0.879216	9.47227e-06	0.00361853	NRP1	IGR - open sea	TRUE
cg14615559	-0.589301	0.676019	-0.0981916	0.613831	9.48582e-06	0.00362034	LCN2	TSS200 - open sea	FALSE
cg16038738	-0.475648	-1.53078	-0.0603233	0.258558	9.53648e-06	0.00362899	FAM102B	Body - shore	FALSE
cg06800962	-0.452065	1.39615	-0.0645301	0.723434	9.54408e-06	0.00362899	TM4SF1	TSS1500 - open sea	FALSE
cg11723077	-0.417777	2.19183	-0.0448909	0.819306	9.54503e-06	0.00362899	SYNJ2	Body - shore	TRUE
cg03696944	-0.47718	2.3829	-0.0471932	0.837678	9.56259e-06	0.00362899	MATN2	Body - open sea	TRUE
cg11235015	0.526726	-3.38493	0.031715	0.088667	9.57005e-06	0.00362899	SASH1	Body - open sea	TRUE
cg06479609	0.360719	-2.94058	0.0268628	0.115933	9.57248e-06	0.00362899	INTS6	Body - open sea	TRUE
cg19627006	-0.468571	2.04506	-0.0535758	0.803505	9.57788e-06	0.00362899	CAPG	5'UTR - shelf	FALSE
cg23678722	-0.783683	0.666951	-0.130596	0.611428	9.57917e-06	0.00362899	RNF17	1stExon - open sea	FALSE
cg23221113	-0.415359	-1.85177	-0.0465069	0.218072	9.63339e-06	0.00364616	ODF3B	5'UTR - shore	FALSE
cg08772942	0.737308	-2.41248	0.0743425	0.161657	9.65952e-06	0.00364655	MIR1253	IGR - shore	TRUE
cg15095917	-0.400353	-1.13786	-0.0580631	0.313331	9.67094e-06	0.00364655	CD68	TSS200 - shelf	FALSE
cg26626042	0.322452	1.90276	0.0358543	0.788346	9.67502e-06	0.00364655	AGER	Body - open sea	FALSE
cg17108141	0.712334	-3.71102	0.0363564	0.0730269	9.68069e-06	0.00364655	DDAH1	TSS200 - shore	TRUE
cg10274453	-0.382172	1.38799	-0.0547985	0.72268	9.68944e-06	0.00364655	FAM216B	IGR - open sea	TRUE
cg15286037	0.662386	-3.8559	0.0305764	0.0662537	9.6938e-06	0.00364655	DPPA2	1stExon - open sea	FALSE
cg01973920	0.392308	-4.2047	0.0142802	0.0519078	9.69658e-06	0.00364655	LOC100506688	IGR - open sea	FALSE
cg26236972	-0.605245	0.0795226	-0.103929	0.513658	9.73485e-06	0.00364968	COPS8	IGR - open sea	TRUE
cg03726357	-0.312424	1.26231	-0.0461388	0.705251	9.74266e-06	0.00364968	DUSP4	IGR - open sea	TRUE
cg02187231	-0.38383	2.26096	-0.0397666	0.826451	9.74469e-06	0.00364968	VAX2	Body - shore	FALSE
cg12359904	-0.449487	-2.09856	-0.0452727	0.190606	9.74774e-06	0.00364968	CCNL1	IGR - open sea	FALSE
cg22199118	0.620171	-3.81114	0.0293792	0.0679845	9.74933e-06	0.00364968	C8orf34	5'UTR - open sea	FALSE
cg07072704	0.462181	-2.66012	0.0404097	0.137874	9.77791e-06	0.00365704	FBLN1	Body - shore	FALSE
cg13759852	-0.252803	-0.288773	-0.0430648	0.450232	9.80024e-06	0.00365972	PER1	TSS1500 - shore	TRUE
cg02555923	-0.403425	2.56604	-0.0363739	0.854551	9.80287e-06	0.00365972	LSM3	IGR - open sea	TRUE
cg25067162	0.476032	-4.08593	0.0188377	0.0563654	9.85916e-06	0.00367699	BRCA1, NBR2	TSS1500 - shore, Body - shore	FALSE
cg10743062	0.60519	-3.98661	0.025764	0.0606359	9.86893e-06	0.00367699	NCOA6	TSS1500 - shore	FALSE
cg02992639	0.660665	-3.0894	0.0474642	0.10748	9.876e-06	0.00367699	EFNA1	IGR - island	FALSE
cg12413579	0.470675	-3.58119	0.0248422	0.0780467	9.88781e-06	0.00367805	PSMB2	TSS1500 - shore	FALSE
cg11549025	-0.342719	-0.0320166	-0.0591743	0.494489	9.9129e-06	0.00368405	SRCRB4D	IGR - open sea	TRUE
cg23359665	0.458442	-5.07881	0.00975509	0.0291331	9.92271e-06	0.00368436	PPT2, PRRT1	TSS1500 - shore, TSS1500 - shore	TRUE
cg26579713	-0.473517	2.75218	-0.0394713	0.869445	9.93765e-06	0.00368657	IGDCC4	Body - open sea	TRUE
cg18592561	0.61091	-1.162	0.0937902	0.310904	9.96585e-06	0.00368685	SCRT2	3'UTR - island	FALSE
cg07520810	0.677838	-4.21563	0.0252711	0.0525281	9.97375e-06	0.00368685	ARID5B	Body - open sea	FALSE
cg10411272	-0.444469	2.31706	-0.0451627	0.831602	9.97667e-06	0.00368685	SORBS2	Body - shore	FALSE
cg26276233	0.675145	-3.08353	0.0486935	0.107975	9.97685e-06	0.00368685	BRCA1, NBR2	TSS1500 - island, Body - island	FALSE
cg02210498	-0.479375	0.963727	-0.0761184	0.659944	9.98342e-06	0.00368685	CRKL	Body - shelf	FALSE
cg08441803	0.401411	-4.27009	0.014185	0.0497528	9.99228e-06	0.00368685	SKAP1	Body - open sea	FALSE
cg01574297	-0.447024	2.5691	-0.0413091	0.854562	1.00088e-05	0.00368694	BRD7P3	IGR - open sea	TRUE
cg06714655	-0.377531	2.5256	-0.0349493	0.851168	1.00105e-05	0.00368694	RAB40C	Body - shore	FALSE
cg02818189	-0.346604	3.19246	-0.0227164	0.900815	1.00274e-05	0.00368988	RUNX3	IGR - shore	FALSE
cg15803221	0.839885	-2.26256	0.0903199	0.177156	1.00807e-05	0.00370483	RARA	TSS1500 - island	TRUE
cg01427848	0.484874	-3.46596	0.0275614	0.0840417	1.00933e-05	0.00370483	LRRC55	IGR - open sea	TRUE
cg01503329	0.310506	1.13495	0.0452693	0.686611	1.00951e-05	0.00370483	GJC1	Body - open sea	FALSE
cg04950342	-0.692707	2.06336	-0.0824029	0.8037	1.01223e-05	0.0037115	TGFBR2	IGR - open sea	TRUE
cg24107163	-0.399477	0.656416	-0.0665459	0.611275	1.01393e-05	0.00371317	FAIM3	5'UTR - open sea	FALSE
cg01899676	-0.569446	0.955664	-0.0917361	0.658332	1.0145e-05	0.00371317	RFX4	Body - open sea	FALSE
cg20861822	-0.388297	0.952913	-0.0615137	0.658664	1.01619e-05	0.00371542	MYLK2	TSS1500 - shelf	FALSE
cg23549534	0.376458	-1.82236	0.0462829	0.221345	1.01692e-05	0.00371542	C14orf4, IRF2BPL	1stExon - island, 1stExon - island	FALSE
cg20419981	-0.523147	2.38851	-0.0521156	0.837884	1.01874e-05	0.00371655	PDE6H	IGR - open sea	TRUE
cg13512268	0.560184	-2.86867	0.0440716	0.12221	1.01904e-05	0.00371655	HOXA5	TSS1500 - island	FALSE
ch.7.13122495F	-0.672636	-2.40515	-0.056997	0.161676	1.0215e-05	0.00371988	ARL4A	IGR - open sea	TRUE
cg08905114	-0.288856	-0.0320756	-0.0498584	0.494478	1.02176e-05	0.00371988	NINJ1	TSS1500 - island	FALSE
cg12013591	-0.88173	-3.09929	-0.0519886	0.108579	1.02568e-05	0.00373081	LDLR	TSS200 - shore	FALSE
cg07502050	-0.599722	2.25944	-0.0637771	0.824856	1.02809e-05	0.00373312	DIRC3	Body - open sea	TRUE
cg02749735	-0.490008	-0.501369	-0.0807301	0.414712	1.02813e-05	0.00373312	DGKG	Body - shore	TRUE
cg18446110	-0.417896	1.18823	-0.063166	0.694042	1.02975e-05	0.00373571	SLC23A1	Body - shore	TRUE
cg16536918	-0.272393	2.08711	-0.0300347	0.809041	1.03119e-05	0.00373693	AVP	TSS200 - shore	FALSE
cg17509612	-0.326493	-0.670677	-0.052653	0.386225	1.03225e-05	0.00373693	C9orf78, USP20	TSS1500 - shore, 5'UTR - shore	FALSE
cg13375624	-0.499308	3.11458	-0.0343395	0.895205	1.03282e-05	0.00373693	MIR1469	IGR - open sea	TRUE
cg07969918	-0.310161	1.86359	-0.0376468	0.783842	1.03512e-05	0.00374196	PIK3IP1	Body - shelf	FALSE
cg15576338	-0.343621	2.95228	-0.0253772	0.884959	1.03758e-05	0.0037424	PPAP2B	IGR - open sea	TRUE
cg00369056	0.358997	-0.383787	0.0614456	0.434135	1.03813e-05	0.0037424	XYLT1	IGR - open sea	TRUE
cg23619910	-0.671681	-2.88163	-0.0436446	0.121941	1.03884e-05	0.0037424	AMPD3	TSS200 - open sea	TRUE
cg05077231	0.458249	-3.55228	0.0249837	0.0794513	1.03933e-05	0.0037424	MLNR	TSS1500 - shore	FALSE
cg13876325	-0.361709	0.421943	-0.0616937	0.572305	1.04055e-05	0.0037424	PIGL	Body - open sea	TRUE
cg26343001	-0.708292	3.61526	-0.0387327	0.922376	1.04167e-05	0.0037424	TBX3	IGR - shore	TRUE
ch.11.1877857R	-0.543985	-2.49967	-0.0451816	0.152084	1.04238e-05	0.0037424	GRM5-AS1	IGR - open sea	FALSE
cg01543582	0.559969	-3.98275	0.0244246	0.0606224	1.04394e-05	0.0037424	FRG1	Body - shore	FALSE
cg20322862	0.459013	-3.29898	0.0285185	0.0932416	1.04395e-05	0.0037424	TGIF1	5'UTR - open sea	FALSE
ch.6.41978480R	-0.376208	-2.28569	-0.0352415	0.171068	1.04436e-05	0.0037424	MED20	IGR - open sea	FALSE
cg12499235	0.814075	-2.85218	0.0673711	0.12552	1.04596e-05	0.00374296	ASCL2	TSS1500 - shore	FALSE
cg14640789	-0.575877	2.51318	-0.0554915	0.848834	1.04656e-05	0.00374296	ST3GAL1	Body - open sea	FALSE
cg05008070	0.500553	-1.42036	0.0709951	0.27355	1.04867e-05	0.00374296	DACT1	Body - shore	FALSE
cg05260966	-0.299706	-0.650632	-0.0485304	0.389452	1.04884e-05	0.00374296	SYN3, TIMP3	Body - island, 1stExon - island	FALSE
cg22587479	-0.327364	0.157628	-0.0565657	0.527203	1.04932e-05	0.00374296	WNT6	Body - island	FALSE
cg14830045	0.553274	-2.50903	0.0529499	0.151355	1.05039e-05	0.00374296	FAM132A	IGR - shore	FALSE
cg09549304	-0.404754	2.75085	-0.0334052	0.86971	1.05089e-05	0.00374296	C11orf70	Body - shelf	FALSE
cg01975495	-0.738383	2.89193	-0.0602875	0.878102	1.05318e-05	0.00374787	SERPINE1	Body - open sea	TRUE
cg10180415	-0.453336	0.986872	-0.0717447	0.663643	1.05447e-05	0.00374919	CD58	Body - open sea	FALSE
cg23837109	-0.403111	1.72724	-0.0516048	0.766979	1.0595e-05	0.00376083	PLAU, C10orf55	TSS1500 - shore, 3'UTR - shore	FALSE
cg20190559	0.601413	-4.19016	0.0232818	0.0531378	1.05957e-05	0.00376083	PSMD11	TSS1500 - shore	FALSE
cg06355272	-0.488458	3.39927	-0.0299804	0.912288	1.06174e-05	0.00376527	KLF6	IGR - open sea	FALSE
cg08036798	0.544025	-4.57511	0.0159473	0.0410142	1.06442e-05	0.0037715	MYO7A	TSS200 - open sea	TRUE
cg01519765	-0.644021	-0.408442	-0.106428	0.430845	1.06677e-05	0.00377641	ETV5	TSS1500 - shore	FALSE
cg04113094	-0.29824	3.24169	-0.0188148	0.903981	1.06764e-05	0.00377641	CDKN3	IGR - open sea	TRUE
cg02770857	-0.312538	1.71343	-0.0398518	0.765716	1.07084e-05	0.00378448	MSI2	Body - open sea	TRUE
cg07000116	-0.464489	2.80925	-0.0376097	0.873905	1.07618e-05	0.00379851	ZNF689	Body - shore	FALSE
cg03115886	-0.435481	2.49332	-0.040797	0.84801	1.07666e-05	0.00379851	VPS16, PTPRA	Body - open sea, 5'UTR - open sea	FALSE
cg02062466	-0.68536	1.86816	-0.0852634	0.781796	1.07899e-05	0.00380346	C12orf75	IGR - open sea	TRUE
cg07510080	-0.519086	-4.60636	-0.0124775	0.0400763	1.08288e-05	0.00380973	HIF1AN	TSS200 - open sea	FALSE
cg21190361	0.321182	-2.87316	0.0246414	0.120645	1.08336e-05	0.00380973	DNAI1, C9orf25, FAM219A	Body - shore, TSS1500 - shore, TSS1500 - shore	FALSE
cg25594736	-0.6951	2.69194	-0.062757	0.862995	1.08473e-05	0.00380973	SMAD3	Body - open sea	TRUE
cg23387569	1.01241	-3.94479	0.0481136	0.064824	1.0856e-05	0.00380973	AGAP2	3'UTR - island	FALSE
cg24041556	0.66134	-2.88852	0.0526221	0.121508	1.08579e-05	0.00380973	SLC44A2	TSS200 - island	TRUE
cg06946797	-0.785314	-3.16459	-0.0445263	0.103454	1.08652e-05	0.00380973	RMI2	IGR - open sea	TRUE
cg18696900	0.391295	-3.06739	0.0274417	0.107374	1.0894e-05	0.00380973	FERMT2	TSS1500 - shore	FALSE
cg01396774	-0.618346	-2.61515	-0.0484325	0.142652	1.09106e-05	0.00380973	DIRC3	Body - open sea	TRUE
cg04923845	-0.439441	-2.23047	-0.0414222	0.176897	1.09108e-05	0.00380973	VTI1A	3'UTR - open sea	FALSE
cg10394788	0.605993	-3.45585	0.0353114	0.0852212	1.09179e-05	0.00380973	DAB2IP	Body - island	TRUE
cg15134583	-0.289214	1.41708	-0.0405724	0.727074	1.09304e-05	0.00380973	TP53BP2	Body - open sea	TRUE
cg07993112	0.580319	-3.36122	0.035363	0.0902862	1.09342e-05	0.00380973	PPM1B	IGR - open sea	TRUE
cg19884937	-0.511309	1.93825	-0.0611426	0.79131	1.09343e-05	0.00380973	LINC01016	IGR - open sea	FALSE
cg01440934	-0.305103	3.22959	-0.0193608	0.903231	1.09376e-05	0.00380973	MKNK1	Body - open sea	FALSE
ch.2.30942488F	-0.551738	-4.12893	-0.0180124	0.0550281	1.09714e-05	0.00381522	GALNT14	IGR - open sea	FALSE
cg26969179	-0.420212	1.39032	-0.0599036	0.722786	1.09719e-05	0.00381522	ADAM12	Body - open sea	TRUE
cg13925432	-0.218681	1.78383	-0.0270272	0.774683	1.09996e-05	0.0038216	KLF4	IGR - shore	FALSE
cg21386573	0.501257	-4.23014	0.0184853	0.0513782	1.10227e-05	0.0038264	MIR760	IGR - open sea	FALSE
cg08571680	0.429536	-2.4103	0.0417254	0.159491	1.10578e-05	0.00383535	TBX10	TSS1500 - open sea	FALSE
cg08299783	0.342751	-4.07288	0.0133646	0.0564645	1.10703e-05	0.00383538	GTF2A1L, LHCGR	Body - open sea, Body - open sea	TRUE
cg03718845	-0.403491	3.11288	-0.0276704	0.895551	1.10777e-05	0.00383538	CAPG	IGR - shore	FALSE
cg07068735	-0.499554	0.491982	-0.085057	0.583837	1.1086e-05	0.00383538	RAB8B	Body - open sea	TRUE
cg07167185	-0.477053	1.41876	-0.0680149	0.726382	1.10967e-05	0.00383586	LYPLA2	Body - shelf	FALSE
cg14214635	0.540543	5.13949	0.00893256	0.971918	1.11104e-05	0.00383738	UBAC1	IGR - open sea	FALSE
cg14890509	-0.32604	1.56047	-0.0441773	0.746155	1.11728e-05	0.00385098	ERCC1	IGR - shore	FALSE
cg17808849	-0.372449	-1.52364	-0.0470839	0.258932	1.1177e-05	0.00385098	HERPUD1	TSS1500 - shore	FALSE
cg11076814	0.552014	-0.10276	0.0949523	0.482244	1.11779e-05	0.00385098	MIR572	IGR - open sea	TRUE
cg02910987	-0.586513	0.611866	-0.0983539	0.603372	1.11956e-05	0.00385385	GPAM	IGR - open sea	TRUE
cg20363586	-0.27336	0.927214	-0.0434661	0.655042	1.12143e-05	0.00385563	SYT8	TSS1500 - open sea	FALSE
cg27122706	-0.396101	2.61124	-0.0346939	0.858423	1.12215e-05	0.00385563	TSPAN11	3'UTR - open sea	TRUE
cg24941342	-0.491147	1.74262	-0.06276	0.768323	1.12294e-05	0.00385563	SESN3	IGR - open sea	TRUE
cg03263337	0.407398	-3.48561	0.0227115	0.0826869	1.12436e-05	0.00385563	CLVS1	TSS1500 - open sea	FALSE
cg19768356	-0.377457	-2.06285	-0.0389438	0.19404	1.12477e-05	0.00385563	SRSF3	IGR - open sea	TRUE
cg14876761	-0.315009	-0.624385	-0.0513789	0.393801	1.12793e-05	0.00386061	MFSD7	TSS1500 - shore	TRUE
cg06051146	0.401275	-3.45105	0.0227063	0.0844923	1.12817e-05	0.00386061	CLP1	TSS1500 - shore	FALSE
ch.12.29232229R	-0.734097	-2.60811	-0.0568603	0.144201	1.13009e-05	0.00386061	FAR2	IGR - open sea	FALSE
cg07336123	0.425524	-3.17329	0.0283257	0.100705	1.13043e-05	0.00386061	PLCE1	Body - open sea	TRUE
cg12470218	0.473653	-2.88017	0.0373605	0.120862	1.13207e-05	0.00386061	FAF1	Body - open sea	TRUE
cg07021288	-0.488912	0.152216	-0.0842289	0.526241	1.13328e-05	0.00386061	ISM1-AS1	IGR - shelf	FALSE
cg20698862	0.383591	-4.84965	0.00933463	0.0338312	1.13463e-05	0.00386061	DUSP5	IGR - island	TRUE
cg00597876	0.641205	-3.29194	0.0411604	0.0946832	1.13527e-05	0.00386061	STRA6	5'UTR - open sea	TRUE
cg09671951	-0.659414	-0.395279	-0.108179	0.433165	1.13546e-05	0.00386061	C10orf26, WBP1L	Body - open sea, Body - open sea	TRUE
cg02961798	0.751702	-2.63273	0.0681404	0.142378	1.13624e-05	0.00386061	RLTPR	Body - island	FALSE
cg03822873	-0.356272	1.2945	-0.0521041	0.709663	1.13657e-05	0.00386061	AHCYL2	Body - open sea	TRUE
cg01437161	0.594008	-3.79375	0.0283973	0.0686358	1.13971e-05	0.00386538	RIMKLB	IGR - open sea	FALSE
cg17345741	-0.288215	0.442952	-0.0490678	0.575971	1.14198e-05	0.00386538	DCAF5	IGR - open sea	TRUE
cg22967542	-0.321417	-0.949469	-0.0488996	0.341661	1.14217e-05	0.00386538	DLX5	IGR - shore	FALSE
cg26837399	-0.503468	2.54815	-0.0461724	0.852423	1.14382e-05	0.00386538	NID1	Body - open sea	FALSE
cg12506165	-0.330224	0.971611	-0.0522264	0.661775	1.14411e-05	0.00386538	MAP1LC3B2	TSS200 - open sea	TRUE
cg21814178	-0.495939	-1.77066	-0.0572963	0.228293	1.14493e-05	0.00386538	CELA1	IGR - open sea	TRUE
cg05225996	0.547643	-4.49455	0.0172206	0.0432991	1.14507e-05	0.00386538	ZNF205	5'UTR - open sea	FALSE
cg13393830	0.725508	-2.90804	0.0592338	0.120644	1.1455e-05	0.00386538	ZNF577	TSS1500 - shore	FALSE
cg20583930	0.480342	-2.64659	0.0421628	0.139111	1.14997e-05	0.00387319	PLCH1	5'UTR - open sea	FALSE
cg24455969	-0.62228	1.78745	-0.0791644	0.772769	1.15168e-05	0.00387319	RHOU	IGR - open sea	TRUE
cg25004071	0.611849	-2.54402	0.0570426	0.148735	1.15342e-05	0.00387319	TAF4	Body - island	FALSE
cg07317608	-0.509093	-0.6863	-0.0805708	0.384365	1.15398e-05	0.00387319	UBR1	TSS1500 - open sea	FALSE
cg16362232	0.813085	-3.67558	0.0425384	0.0753524	1.15421e-05	0.00387319	ANO9	Body - shore	FALSE
cg24935598	-0.488146	2.63061	-0.0440956	0.859504	1.15435e-05	0.00387319	HES1	IGR - shore	TRUE
cg03243796	-0.422245	3.22249	-0.0270589	0.902353	1.15645e-05	0.00387319	AUH	IGR - shore	FALSE
cg26534677	0.506289	-3.79681	0.024075	0.0681321	1.15695e-05	0.00387319	CCDC25	TSS1500 - shore	FALSE
cg17110586	0.454078	-4.62159	0.0126401	0.039539	1.15731e-05	0.00387319	LRFN3	IGR - shelf	FALSE
cg26835312	-0.645212	-2.7882	-0.0447037	0.128829	1.15789e-05	0.00387319	IL28RA, IFNLR1	Body - shore, Body - shore	TRUE
cg05200313	-0.316606	1.95824	-0.0369796	0.794694	1.15873e-05	0.00387319	SLC24A4	3'UTR - open sea	FALSE
cg26378073	-0.320928	0.716003	-0.0529092	0.621211	1.15913e-05	0.00387319	CALHM1	3'UTR - shore	FALSE
cg27451672	1.18317	-5.53743	0.0284041	0.0238656	1.16149e-05	0.00387792	ZNF655	1stExon - island	FALSE
cg11693364	-0.543746	-2.98239	-0.0347372	0.113902	1.16322e-05	0.00388051	ZNF69	TSS1500 - shore	FALSE
cg24482747	-0.394983	0.850583	-0.0638696	0.642592	1.16754e-05	0.00389178	HIP1R	IGR - shelf	FALSE
cg00008810	0.597329	2.40298	0.0509936	0.838729	1.16867e-05	0.00389238	DMRTB1	TSS1500 - shore	FALSE
cg23265009	-0.514765	3.05999	-0.0373479	0.891487	1.1713e-05	0.00389665	TECPR1	IGR - shelf	FALSE
cg15435490	-0.643047	-0.365036	-0.105818	0.438211	1.17185e-05	0.00389665	KCNAB1	Body - open sea	TRUE
cg24067150	0.452724	-2.1764	0.0488125	0.1825	1.17335e-05	0.00389847	MUC21	3'UTR - open sea	FALSE
cg21116783	-0.416416	-2.06205	-0.042966	0.194345	1.17554e-05	0.00389892	TMEM216	5'UTR - shore	FALSE
ch.3.3371471R	-0.820912	-1.2853	-0.107424	0.295206	1.17571e-05	0.00389892	NLGN1	5'UTR - open sea	FALSE
cg05801066	0.459087	3.36096	0.0240783	0.910339	1.17672e-05	0.00389892	EEFSEC	Body - open sea	FALSE
cg24198439	-0.390487	1.30551	-0.057191	0.711071	1.17728e-05	0.00389892	CEBPE	TSS1500 - open sea	FALSE
cg16911583	-0.331771	2.38677	-0.0329665	0.838803	1.18197e-05	0.00390695	U2AF1L4, TMEM149, IGFLR1	3'UTR - shore, TSS200 - shore, TSS200 - shore	FALSE
cg02326058	-0.363505	0.747691	-0.0596896	0.626228	1.18239e-05	0.00390695	PPP1R3B	IGR - open sea	TRUE
cg13427361	-0.399824	2.54259	-0.0369875	0.852524	1.18327e-05	0.00390695	FAT1	IGR - shelf	FALSE
cg04886857	0.367784	-3.62602	0.0186924	0.0754721	1.18351e-05	0.00390695	PDPN	5'UTR - shelf	FALSE
cg21951648	0.539898	-3.66898	0.027752	0.0741146	1.18935e-05	0.00392167	TMEM100	IGR - open sea	TRUE
cg15442728	-0.443558	-1.72787	-0.0520698	0.233196	1.18994e-05	0.00392167	C14orf159	TSS200 - open sea	FALSE
cg13656752	-0.703286	-1.50129	-0.0879545	0.2643	1.19271e-05	0.00392167	STK10	Body - open sea	TRUE
cg06008378	0.495231	-2.68367	0.0425034	0.136157	1.19322e-05	0.00392167	PDLIM7	TSS1500 - shore	FALSE
cg00119314	-0.371567	0.366812	-0.0636325	0.56295	1.1956e-05	0.00392167	RSAD1	TSS1500 - shore	FALSE
cg19128723	-0.88096	-1.48725	-0.107089	0.268041	1.19601e-05	0.00392167	OBFC1	Body - open sea	TRUE
cg14621323	0.6832	-1.43582	0.0974977	0.272854	1.19603e-05	0.00392167	PFN3	1stExon - island	FALSE
cg19100596	-0.467188	-0.665262	-0.0749746	0.387577	1.19675e-05	0.00392167	COL16A1	TSS1500 - shore	TRUE
cg05650238	-0.346234	3.70373	-0.0169685	0.928255	1.19706e-05	0.00392167	IL6ST	IGR - open sea	FALSE
cg06742469	-0.275521	0.853989	-0.0443959	0.643501	1.19752e-05	0.00392167	SOCS1	IGR - shore	FALSE
cg02210967	-0.452831	1.41012	-0.0644435	0.725333	1.19978e-05	0.00392594	ACTB	IGR - shelf	FALSE
cg19872463	-0.562401	2.95777	-0.0427218	0.884194	1.20139e-05	0.00392751	LAG3	TSS200 - shore	TRUE
cg12656085	-0.403199	1.16106	-0.0609936	0.6901	1.20217e-05	0.00392751	KCMF1	IGR - open sea	TRUE
cg26645082	-0.554121	2.1342	-0.0615378	0.812406	1.20385e-05	0.0039283	SHANK2	Body - shore	FALSE
cg14651616	-0.312061	2.06933	-0.0347315	0.806965	1.20563e-05	0.0039283	MAP4K2	Body - open sea	FALSE
cg17738841	0.634823	-3.64962	0.0334321	0.0755168	1.2063e-05	0.0039283	GALNT14	IGR - open sea	TRUE
ch.5.2564734R	-0.406681	-1.72885	-0.0480879	0.232858	1.20708e-05	0.0039283	SIL1	Body - open sea	FALSE
cg14637411	0.449535	-2.22965	0.04728	0.177065	1.20719e-05	0.0039283	KCNQ1	Body - open sea	TRUE
cg06784232	-0.579069	1.57483	-0.0804851	0.746532	1.21057e-05	0.00393289	CSGALNACT1	Body - shelf	FALSE
cg06619077	-0.627617	0.399445	-0.107045	0.567905	1.21095e-05	0.00393289	PDZK1IP1	TSS1500 - open sea	FALSE
cg07589899	0.337182	-3.34245	0.020195	0.0902601	1.21199e-05	0.00393289	FAM161A	IGR - open sea	FALSE
cg11204139	-0.419594	3.49456	-0.0233386	0.917729	1.21244e-05	0.00393289	ZZEF1	IGR - island	TRUE
cg07214760	-0.571909	2.26569	-0.0602351	0.825673	1.21455e-05	0.00393664	PEBP1	IGR - shelf	FALSE
cg21400549	-0.523587	2.61913	-0.046657	0.858318	1.21611e-05	0.00393859	TMEM206	TSS1500 - shore	FALSE
cg06058699	-0.493372	2.39075	-0.0485692	0.838287	1.21828e-05	0.00394069	CD96	Body - open sea	TRUE
cg20924136	-0.246499	0.937913	-0.0389861	0.656776	1.22039e-05	0.00394069	FBXO36	Body - open sea	TRUE
cg26954174	-0.37912	-0.133554	-0.0650083	0.477029	1.22146e-05	0.00394069	NOD2	TSS1500 - open sea	FALSE
cg05574357	-0.477692	2.72286	-0.0406768	0.867084	1.22159e-05	0.00394069	TBX3	IGR - shore	FALSE
cg03404550	0.509746	-2.48415	0.0482134	0.153273	1.22168e-05	0.00394069	LOC100132735	IGR - open sea	TRUE
cg02905245	0.699036	-3.89916	0.0318773	0.0646536	1.22252e-05	0.00394069	CCDC80	5'UTR - open sea	FALSE
cg19978674	-0.602654	0.656376	-0.100712	0.610577	1.22453e-05	0.00394409	HOPX	5'UTR - shore	FALSE
cg22329153	-0.495222	1.98706	-0.0581526	0.796907	1.22628e-05	0.00394663	PLEC	IGR - open sea	FALSE
cg13749012	-0.331846	2.55529	-0.0298559	0.853952	1.22867e-05	0.00395048	LOC646903	IGR - shelf	FALSE
cg04342202	-0.552787	1.29698	-0.0811879	0.708888	1.2294e-05	0.00395048	MAD1L1	Body - open sea	FALSE
cg02499214	-0.770897	1.5192	-0.107829	0.737485	1.23056e-05	0.00395112	RHOF	Body - shore	FALSE
cg26666886	-0.519964	-1.1169	-0.0749709	0.317123	1.23455e-05	0.00395719	ANKRD11	TSS1500 - shore	FALSE
cg17826679	0.746448	-3.12423	0.0532969	0.105898	1.23516e-05	0.00395719	SLC44A2	TSS200 - island	TRUE
cg04977343	-0.500064	2.96943	-0.0380203	0.885381	1.23534e-05	0.00395719	DST	Body - open sea	TRUE
cg08460580	0.362829	2.4155	0.0315421	0.841344	1.23889e-05	0.00396132	EXOC2	5'UTR - shelf	FALSE
cg07496207	-0.446977	1.68799	-0.0582189	0.761833	1.23892e-05	0.00396132	ERGIC1	Body - open sea	TRUE
cg21052687	0.63226	-3.21195	0.0423217	0.0994997	1.23953e-05	0.00396132	OR5D14	TSS1500 - open sea	FALSE
cg09332484	0.776725	-4.75301	0.0212868	0.0372317	1.24062e-05	0.00396174	LDHC	5'UTR - open sea	FALSE
cg17661601	-0.689092	2.10055	-0.0792107	0.807679	1.24466e-05	0.00396957	FDFT1	IGR - shelf	FALSE
cg25948445	-0.453727	1.58328	-0.0613081	0.748452	1.24501e-05	0.00396957	LARP1	Body - shelf	TRUE
cg20613972	-0.308519	3.1785	-0.0202752	0.900075	1.25024e-05	0.00397875	PLAC8	TSS1500 - open sea	TRUE
cg06949439	-0.362581	0.164564	-0.0626069	0.528394	1.25048e-05	0.00397875	RASSF5	Body - shore	FALSE
cg14334258	-0.561961	2.38421	-0.0565072	0.837182	1.25103e-05	0.00397875	KLF4	IGR - open sea	TRUE
cg14236665	-0.581519	-0.388157	-0.0963204	0.434057	1.25176e-05	0.00397875	GDI2	Body - shore	FALSE
cg00774005	-0.478831	1.75868	-0.0620301	0.770372	1.25379e-05	0.00398211	DLX6AS, DLX6-AS1	Body - shore, Body - shore	FALSE
cg07046436	-0.333279	-1.63434	-0.0413129	0.244341	1.25483e-05	0.00398232	PRR14	Body - island	FALSE
cg27268352	-0.527769	1.75234	-0.0680839	0.769254	1.25582e-05	0.00398238	KIAA1462	IGR - open sea	TRUE
cg08971667	-0.387969	1.08184	-0.0597509	0.678349	1.2595e-05	0.00399097	HOXA10-HOXA9	IGR - shore	FALSE
cg01714342	-0.582346	3.10121	-0.0423568	0.893774	1.26301e-05	0.00399901	RIPK3	TSS1500 - shore	FALSE
cg26174736	-0.669563	2.28306	-0.0738856	0.826542	1.26556e-05	0.00400401	GCM1	TSS1500 - open sea	FALSE
cg06177555	-0.482463	3.1021	-0.0338355	0.894449	1.2673e-05	0.00400644	SPN	3'UTR - shelf	FALSE
cg12491659	-0.470546	1.83322	-0.0581873	0.779374	1.26924e-05	0.00400885	GAPT	TSS1500 - open sea	TRUE
cg22945467	-0.250081	-0.127167	-0.0430683	0.47803	1.27002e-05	0.00400885	FAIM3	TSS1500 - open sea	FALSE
cg26312998	-0.459348	1.01013	-0.0727923	0.667212	1.27311e-05	0.00401234	ZNF318	TSS1500 - island	FALSE
cg16637458	0.563424	-3.10227	0.0395921	0.106007	1.27318e-05	0.00401234	MCF2L-AS1	IGR - open sea	FALSE
cg18977891	-0.462927	-0.645355	-0.0746778	0.390814	1.27406e-05	0.00401234	ST3GAL1	5'UTR - open sea	TRUE
cg05310309	-0.360392	1.65202	-0.0471693	0.757783	1.27741e-05	0.00401982	LIMS1	5'UTR - open sea	TRUE
cg07700920	-0.57904	4.02821	-0.0257678	0.941003	1.28066e-05	0.00402461	USP10	Body - open sea	FALSE
cg05711445	-0.414712	0.463159	-0.0705376	0.579157	1.28157e-05	0.00402461	TBXAS1	TSS200 - open sea	FALSE
cg12104698	-0.235272	1.70885	-0.029876	0.765435	1.28187e-05	0.00402461	TBXAS1	5'UTR - open sea	TRUE
cg01370449	0.632785	-3.73838	0.0315583	0.0713469	1.2878e-05	0.00403737	HOXA5	TSS200 - island	FALSE
cg12873612	-0.415213	2.49193	-0.0393608	0.84798	1.2879e-05	0.00403737	COL13A1	Body - open sea	TRUE
cg27422722	-0.501264	0.178917	-0.0863023	0.530752	1.28967e-05	0.00403981	SCAND3	IGR - open sea	FALSE
cg18592307	-0.571192	-3.6344	-0.025509	0.0758809	1.29429e-05	0.0040512	WDR76	5'UTR - shore	FALSE
cg07706695	-0.655203	3.0168	-0.0495256	0.887597	1.29928e-05	0.00406373	KCNA2	IGR - open sea	FALSE
cg09549073	0.483287	-3.1564	0.032469	0.102052	1.30401e-05	0.00407535	HOXA5	5'UTR - island	FALSE
cg14554468	-0.32395	0.387749	-0.0553655	0.566564	1.30576e-05	0.00407535	CPD	IGR - open sea	TRUE
cg17799287	-0.57813	-0.306341	-0.0970119	0.44779	1.30674e-05	0.00407535	MIR19A, MIR17HG, MIR17, MIR18A	TSS1500 - shore, Body - shore, TSS1500 - shore, TSS1500 - shore	FALSE
cg07277017	-0.298427	2.08617	-0.0331073	0.808828	1.30696e-05	0.00407535	LSP1	TSS200 - open sea	FALSE
cg06972019	-0.528739	-1.77299	-0.0610721	0.228262	1.31084e-05	0.00408228	ENO1	5'UTR - shore	FALSE
cg12002139	-0.37961	3.60737	-0.0195295	0.923575	1.31118e-05	0.00408228	SYNJ2	Body - open sea	TRUE
cg05940672	-0.370627	-0.0948335	-0.063683	0.483678	1.31308e-05	0.00408251	HPCAL1	IGR - shelf	TRUE
cg02425416	-0.440821	-2.11877	-0.0439732	0.188436	1.31482e-05	0.00408251	INS-IGF2, IGF2, IGF2AS, IGF2-AS	Body - shore, 5'UTR - shore, Body - shore, Body - shore	FALSE
cg11328661	-0.448307	2.39499	-0.0439853	0.838957	1.31489e-05	0.00408251	MIR4686	IGR - open sea	TRUE
cg02903929	-0.51834	-0.0247733	-0.0887772	0.495864	1.31523e-05	0.00408251	LINC00607	IGR - open sea	TRUE
cg14919455	-0.428434	1.57045	-0.0580274	0.746926	1.31867e-05	0.0040879	RREB1	5'UTR - open sea	TRUE
cg23348081	0.380055	-3.62024	0.0195051	0.0758008	1.31937e-05	0.0040879	ATF7IP	IGR - open sea	FALSE
cg07471156	-0.487573	4.58362	-0.0142007	0.959354	1.31995e-05	0.0040879	CPSF1, MIR1234	Body - shelf, TSS200 - shelf	FALSE
cg13827209	-0.371768	1.80833	-0.0462045	0.77699	1.322e-05	0.00409116	TGFBR1	3'UTR - open sea	FALSE
cg15448220	0.601877	-3.9006	0.0268867	0.0641213	1.32569e-05	0.00409588	SETDB1	TSS1500 - shore	FALSE
cg04124586	-0.552018	-3.40672	-0.0281897	0.0875681	1.32724e-05	0.00409588	RERE	Body - open sea	TRUE
cg24947456	-0.265224	0.889811	-0.0423687	0.649185	1.32814e-05	0.00409588	MYO1A	Body - open sea	TRUE
ch.6.1239582F	-0.344303	-1.75129	-0.0407065	0.229778	1.3283e-05	0.00409588	TRAM2	Body - open sea	FALSE
cg01877352	0.360919	-3.98645	0.0147429	0.0597908	1.32851e-05	0.00409588	CD6	Body - island	FALSE
cg24509919	0.450845	-2.4457	0.0436213	0.156391	1.32995e-05	0.00409723	ANKRD36BP1	IGR - open sea	TRUE
cg06991495	0.503282	-4.06187	0.0200763	0.0573615	1.33141e-05	0.00409868	CSNK1E	TSS1500 - shore	TRUE
cg15109744	-0.811334	1.57007	-0.113197	0.743767	1.33826e-05	0.00411668	STX6	IGR - open sea	TRUE
cg14972155	0.849926	-4.32918	0.0313132	0.0496291	1.34041e-05	0.00412019	ESM1	1stExon - open sea	TRUE
cg07200939	0.537705	-0.129697	0.0924754	0.477655	1.34262e-05	0.00412219	PLXNC1	3'UTR - open sea	FALSE
cg18115132	0.524775	-3.48699	0.0301713	0.0831549	1.34307e-05	0.00412219	NTNG1	Body - open sea	TRUE
cg22315844	0.496058	-3.47165	0.0283687	0.0838088	1.34808e-05	0.00413449	BAI3	IGR - shelf	FALSE
cg16139912	0.543056	-3.46405	0.0314385	0.0844581	1.35147e-05	0.0041418	GADL1	Body - open sea	TRUE
cg25950638	-0.443176	2.44842	-0.0426892	0.843903	1.35282e-05	0.00414285	MIR629	IGR - open sea	FALSE
cg08290628	-0.435363	2.28792	-0.0446514	0.828795	1.35484e-05	0.00414576	CORO2B	Body - open sea	FALSE
cg01986630	-0.363742	2.07132	-0.0406907	0.806929	1.35579e-05	0.00414576	FTO	Body - open sea	TRUE
cg19991383	-0.408362	0.200609	-0.0704098	0.534569	1.3578e-05	0.0041488	CACNA2D3	Body - open sea	TRUE
cg05828781	-0.495645	-2.93004	-0.0327044	0.117331	1.36383e-05	0.00415855	ACSS1	IGR - shelf	FALSE
cg09624565	-0.303971	1.4318	-0.0425098	0.729021	1.36465e-05	0.00415855	NCF4	TSS200 - open sea	FALSE
cg09264140	-0.411522	2.88599	-0.0319122	0.879887	1.36495e-05	0.00415855	FMNL1	Body - shelf	FALSE
cg14322343	-0.355478	0.440007	-0.0605338	0.575361	1.36546e-05	0.00415855	LOC100129316	IGR - open sea	TRUE
ch.4.183293081R	-0.474402	-0.246882	-0.0804215	0.457704	1.36605e-05	0.00415855	MGC45800	IGR - open sea	FALSE
cg08457514	0.710303	-3.34343	0.045834	0.0922312	1.37349e-05	0.00417328	NFIA	Body - open sea	TRUE
cg11385961	-0.512822	2.75723	-0.0445399	0.869543	1.37479e-05	0.00417328	ANP32AP1	IGR - open sea	TRUE
cg00045275	-0.465529	-1.83599	-0.052592	0.220276	1.37502e-05	0.00417328	SLC2A1-AS1	IGR - shore	FALSE
cg26653714	-0.256689	-0.0743052	-0.0443098	0.487164	1.37535e-05	0.00417328	RP11-875O11.2	IGR - open sea	TRUE
cg02045948	-0.479525	-1.03513	-0.0711403	0.329188	1.37597e-05	0.00417328	TRIM71	IGR - shore	FALSE
cg17519477	0.393358	-3.74626	0.0188158	0.0699591	1.37702e-05	0.00417337	NRG3	Body - open sea	TRUE
cg20810975	-0.414371	2.33055	-0.0417796	0.83305	1.38077e-05	0.00418165	ITGA2B	TSS1500 - shelf	FALSE
cg09033006	-0.293775	-0.234008	-0.050257	0.459662	1.38178e-05	0.00418165	C1orf100	5'UTR - open sea	TRUE
cg16892393	0.452719	-2.8525	0.0356898	0.122795	1.38365e-05	0.00418422	CD300LG	IGR - open sea	FALSE
cg06314111	0.689653	-2.56274	0.0641161	0.147792	1.38535e-05	0.00418489	AGAP2	3'UTR - island	FALSE
cg13343392	0.499514	-4.03274	0.0202229	0.0584417	1.38602e-05	0.00418489	TJP1	IGR - open sea	TRUE
cg00208830	-0.297013	1.3672	-0.0425167	0.72014	1.38693e-05	0.00418489	LAMC2	TSS1500 - open sea	FALSE
cg24620905	0.57808	-3.52555	0.0324168	0.081409	1.38872e-05	0.00418603	MTMR11	5'UTR - open sea	FALSE
cg18798111	-0.552638	2.24931	-0.0587909	0.824174	1.38991e-05	0.00418603	ZMIZ1-AS1	IGR - open sea	TRUE
cg10852876	0.812314	-3.81912	0.0400664	0.0688092	1.39037e-05	0.00418603	TRIM60	TSS200 - open sea	FALSE
cg04199473	-0.348221	-0.474488	-0.0580214	0.418846	1.39153e-05	0.00418646	STRN3	Body - open sea	TRUE
cg09817016	-0.421336	0.24735	-0.0725289	0.542519	1.39433e-05	0.00419181	KDM3B	Body - shore	FALSE
cg04875041	0.449805	-2.26003	0.0467473	0.174043	1.39713e-05	0.00419597	VPS13D	Body - open sea	TRUE
cg07466463	-0.482024	3.0057	-0.0353585	0.888003	1.39776e-05	0.00419597	EIF2C2, AGO2	Body - open sea, Body - open sea	FALSE
cg09692449	-0.295061	0.982758	-0.0463274	0.663595	1.40421e-05	0.00421226	KRT19	Body - shelf	FALSE
cg06360703	-0.646041	-0.103553	-0.109084	0.482612	1.40542e-05	0.00421281	LASS6, CERS6	Body - open sea, Body - open sea	TRUE
cg04438074	0.340076	-2.5281	0.0309934	0.148452	1.40779e-05	0.00421685	C10orf107	TSS200 - island	TRUE
cg14713217	-0.48631	-0.120104	-0.0829411	0.479474	1.40955e-05	0.00421731	ZSCAN20	IGR - open sea	TRUE
cg20229014	-0.399936	0.0930784	-0.069006	0.516079	1.41e-05	0.00421731	ST3GAL1	5'UTR - open sea	TRUE
cg14476101	-0.422798	1.12298	-0.064532	0.684347	1.41165e-05	0.00421916	PHGDH	Body - shore	FALSE
cg17214107	-0.341511	-0.814716	-0.0537788	0.36297	1.41725e-05	0.00423283	FGF2	TSS1500 - shore	FALSE
cg06599908	0.579088	-3.91291	0.0260585	0.0635286	1.42192e-05	0.00424235	TTYH1	Body - shelf	FALSE
cg04865442	0.546978	-4.32071	0.0189448	0.0485687	1.4225e-05	0.00424235	FSTL1	Body - shore	FALSE
cg06857473	0.550244	-3.86998	0.0255586	0.0651945	1.42715e-05	0.00425311	POMT2	Body - open sea	TRUE
cg04565622	-0.766423	-2.28566	-0.0695451	0.174129	1.42994e-05	0.00425833	HMGXB3, TIGD6	5'UTR - shore, TSS1500 - shore	FALSE
ch.6.107578927F	-0.461878	-3.09623	-0.0282892	0.105797	1.4319e-05	0.0042611	PDSS2	IGR - open sea	FALSE
cg04872689	-0.296238	0.912989	-0.0472008	0.652741	1.43472e-05	0.00426639	PLEK	1stExon - open sea	FALSE
cg19429599	-0.352146	-0.580249	-0.0575418	0.401216	1.44085e-05	0.00427411	PARP8	IGR - shore	FALSE
cg13404688	-0.336663	3.0401	-0.0237623	0.891015	1.44094e-05	0.00427411	RNLS	IGR - open sea	TRUE
cg13783444	0.515825	-4.1902	0.0193206	0.0527872	1.44141e-05	0.00427411	FAM164C, ZC2HC1C	1stExon - shore, 1stExon - shore	TRUE
cg12974394	0.475126	-2.99249	0.0350158	0.112882	1.44148e-05	0.00427411	ADAMTSL4	5'UTR - island	FALSE
cg18237191	0.544954	-1.55614	0.0748795	0.255706	1.44584e-05	0.00427841	FLJ37505	IGR - shelf	FALSE
cg13265574	-0.426243	3.36419	-0.0257247	0.910617	1.44674e-05	0.00427841	CPEB3	IGR - shore	TRUE
cg17091793	-0.635021	-3.16446	-0.0371152	0.102433	1.44893e-05	0.00427841	FNDC3A	TSS200 - open sea	FALSE
cg08604960	-0.40408	1.13872	-0.0616347	0.686779	1.44897e-05	0.00427841	ADAM19	TSS1500 - shore	FALSE
cg02255983	-0.476517	1.89526	-0.0575579	0.786586	1.44899e-05	0.00427841	THOP1	Body - shore	FALSE
cg13916298	-0.376814	0.219688	-0.064969	0.537818	1.44923e-05	0.00427841	C3orf66, LINC00488	TSS1500 - open sea, TSS1500 - open sea	FALSE
cg13060970	-0.322583	1.36191	-0.0462235	0.719296	1.45022e-05	0.00427841	PLEK	1stExon - open sea	FALSE
cg00859858	-0.413443	3.31424	-0.0251437	0.907832	1.45247e-05	0.00428058	ZC3H12A	Body - shelf	TRUE
cg20606255	-0.221791	0.0862953	-0.0383935	0.514936	1.45341e-05	0.00428058	KIAA1755	3'UTR - open sea	TRUE
cg07178969	-0.447445	0.364524	-0.0766585	0.562464	1.45409e-05	0.00428058	MIR3162	IGR - open sea	FALSE
cg14356330	-0.426905	0.272636	-0.0734413	0.546841	1.45544e-05	0.00428151	FIG4	Body - open sea	TRUE
cg09988805	-0.391011	0.758797	-0.0641155	0.627925	1.45909e-05	0.00428916	ZFP36L2	IGR - open sea	TRUE
cg04767841	-0.430378	2.32048	-0.0433374	0.83199	1.46321e-05	0.00429536	KIAA0182, GSE1	5'UTR - shelf, 5'UTR - shelf	FALSE
cg21692936	-0.535424	-2.68148	-0.0404097	0.136584	1.46329e-05	0.00429536	SLC3A2, SNORD27, SNHG1, SNORD25, SNORD26	Body - shore, TSS1500 - shore, TSS1500 - shore, TSS1500 - shore, TSS1500 - shore	FALSE
cg11525409	0.411326	-3.7257	0.0201784	0.0709602	1.46979e-05	0.004309	TET3	IGR - open sea	TRUE
cg05208178	-0.304978	0.984629	-0.0479034	0.663852	1.47157e-05	0.004309	INPP5D	Body - shelf	FALSE
cg00321996	-0.478792	1.73938	-0.0635129	0.768015	1.47267e-05	0.004309	LINC01014	IGR - open sea	TRUE
cg13577188	-0.598049	-2.32002	-0.053475	0.169206	1.47289e-05	0.004309	MED18	5'UTR - shore	FALSE
cg05621339	0.691029	-2.60024	0.0630884	0.144612	1.47375e-05	0.004309	TCF7L1	Body - open sea	TRUE
cg09213175	0.449348	-3.12787	0.0308291	0.103722	1.47423e-05	0.004309	SLC7A5	IGR - shelf	FALSE
cg25972578	-0.651294	1.4048	-0.0951602	0.723229	1.4759e-05	0.00431081	HTR7	Body - open sea	TRUE
cg17934775	-0.654406	0.17039	-0.112187	0.529184	1.47931e-05	0.0043177	CHD2	Body - shelf	TRUE
cg01213519	-0.435879	3.13686	-0.0296604	0.896929	1.48174e-05	0.00432173	PITX1	IGR - island	TRUE
cg12328660	0.6473	-3.81849	0.0310595	0.067875	1.48522e-05	0.00432487	GPR156	Body - open sea	TRUE
cg01010328	-0.335641	4.29485	-0.0113888	0.951197	1.4858e-05	0.00432487	TTC24	Body - open sea	FALSE
cg07388018	-0.452335	1.45075	-0.0637863	0.730863	1.48598e-05	0.00432487	CCR7	TSS200 - open sea	TRUE
cg02705163	-0.382956	-0.569147	-0.062722	0.403134	1.48777e-05	0.004327	NHSL1	TSS200 - open sea	FALSE
cg26696162	-0.407005	2.34138	-0.0406139	0.834123	1.48903e-05	0.00432761	ZBTB2	5'UTR - shore	TRUE
cg00123104	0.347878	-4.61098	0.00959661	0.0396048	1.49175e-05	0.00433104	CLSTN1	TSS200 - shore	FALSE
cg23684410	-0.321995	-0.960344	-0.0488823	0.339983	1.49232e-05	0.00433104	SIK3	Body - open sea	TRUE
cg21241410	-0.5783	1.45246	-0.0822872	0.73025	1.49647e-05	0.00433869	ZFP36L2	IGR - open sea	TRUE
cg14187687	-0.330728	2.91343	-0.0249645	0.882228	1.49707e-05	0.00433869	SAMD4A	Body - open sea	TRUE
cg02882530	0.341422	-2.5225	0.0313406	0.148953	1.4992e-05	0.00434181	CPLX1	IGR - shore	FALSE
cg07956000	0.441491	-2.47454	0.0419214	0.153732	1.5018e-05	0.00434626	FAM19A3	IGR - open sea	TRUE
cg05162166	-0.429537	-0.859336	-0.066542	0.356225	1.5034e-05	0.00434782	ZC3H7B	IGR - shore	TRUE
cg00699419	-0.324093	3.55317	-0.0171506	0.921056	1.50609e-05	0.00435256	IRX3	IGR - shore	FALSE
cg18377014	-0.320596	1.38315	-0.0455955	0.722255	1.51011e-05	0.00436109	C7orf50	Body - shore	FALSE
cg20433812	0.458179	0.579637	0.0742537	0.598353	1.5125e-05	0.00436326	MYT1L	IGR - open sea	FALSE
cg06793679	-0.654884	1.75715	-0.0848269	0.768766	1.51338e-05	0.00436326	RCOR1	IGR - shelf	FALSE
cg15460348	-0.835856	0.343295	-0.141853	0.558263	1.51482e-05	0.00436326	SPP1	1stExon - open sea	FALSE
cg04066634	0.417934	-1.09981	0.0644892	0.319078	1.51511e-05	0.00436326	EPB41L2	3'UTR - open sea	TRUE
cg18816905	-0.553479	2.66138	-0.0498824	0.861574	1.51678e-05	0.004365	LINC00589	IGR - open sea	TRUE
cg09550810	-0.308856	-1.01637	-0.0464345	0.3313	1.51874e-05	0.00436759	NFIA	IGR - island	FALSE
cg00940577	-0.319251	-0.217102	-0.0545282	0.462601	1.52028e-05	0.00436895	GOSR1	TSS1500 - shore	FALSE
cg21227325	0.570116	-3.74915	0.0283098	0.0705633	1.52184e-05	0.00437038	PCSK5	Body - open sea	TRUE
cg01889574	-0.508974	0.104074	-0.0876678	0.517943	1.52457e-05	0.00437517	CD82	5'UTR - shelf	FALSE
cg07099567	-0.342049	3.0539	-0.0238831	0.891918	1.52673e-05	0.00437832	STON2	Body - open sea	TRUE
cg02268620	0.320545	2.77882	0.0236372	0.872252	1.53485e-05	0.00439685	MIR24-1, C9orf3	TSS1500 - shore, 3'UTR - shore	FALSE
cg00377497	-0.383711	2.11453	-0.0420674	0.811425	1.5355e-05	0.00439685	TRIM35	Body - shore	FALSE
cg17326313	-0.464389	-3.19858	-0.0267087	0.0992955	1.53641e-05	0.00439685	EIF2AK2	5'UTR - shore	FALSE
cg11815796	-0.421207	-2.48565	-0.0352687	0.152596	1.5402e-05	0.00440245	PRMT1	Body - island	FALSE
cg06676119	0.39649	-2.23546	0.0414307	0.176193	1.54051e-05	0.00440245	PDE1A	Body - open sea	TRUE
cg22438810	-0.301929	2.30332	-0.0303625	0.830968	1.55138e-05	0.00442218	LCN2	1stExon - open sea	FALSE
cg09257526	-0.259517	1.34687	-0.0371869	0.717426	1.55188e-05	0.00442218	IL6R	Body - shore	TRUE
cg11847468	-0.766495	-2.84277	-0.0516861	0.125722	1.55218e-05	0.00442218	KLF6	Body - shore	FALSE
cg14605117	-0.656653	1.32319	-0.0973703	0.711844	1.55379e-05	0.00442218	GNA12	IGR - open sea	FALSE
cg01463828	0.983161	-2.67382	0.0894564	0.14153	1.55383e-05	0.00442218	PDLIM2	Body - open sea	FALSE
cg10812236	-0.309042	0.907919	-0.0492491	0.651903	1.55388e-05	0.00442218	PLEK	1stExon - open sea	FALSE
ch.9.77250961R	-0.536449	-2.8775	-0.0364488	0.121416	1.55588e-05	0.00442483	MIR548AU	IGR - open sea	FALSE
cg01895333	0.691923	-3.73633	0.0351599	0.071809	1.55847e-05	0.00442912	DPPA2	TSS200 - open sea	FALSE
cg04745662	0.464533	-2.32774	0.0480416	0.167541	1.55974e-05	0.00442967	FOXL1	IGR - open sea	FALSE
cg04633683	-0.341658	1.57914	-0.0458139	0.7485	1.56085e-05	0.00442976	MVP	5'UTR - open sea	FALSE
cg10492657	-0.370946	1.82663	-0.0461625	0.779167	1.56207e-05	0.00443016	CDYL	5'UTR - open sea	TRUE
cg27059140	-0.453676	1.41351	-0.0647408	0.725771	1.56441e-05	0.00443372	ZNF652	IGR - open sea	TRUE
cg14397690	0.531828	-3.82245	0.0250762	0.0671483	1.56575e-05	0.00443446	ANXA2	5'UTR - shore	TRUE
cg24612707	0.460996	-2.38473	0.0456811	0.162098	1.56765e-05	0.00443678	C7orf68, HILPDA	TSS1500 - shore, TSS1500 - shore	FALSE
cg03382501	-0.387972	1.0382	-0.0604664	0.671744	1.56896e-05	0.00443743	TXNDC11	Body - open sea	TRUE
cg15865742	-0.350881	-2.60622	-0.0281946	0.141794	1.57575e-05	0.0044506	FKBP15, SLC31A1	TSS1500 - shore, 5'UTR - shore	FALSE
cg23497683	-0.454585	0.89392	-0.0730682	0.649171	1.5772e-05	0.0044506	AFF3	TSS200 - open sea	FALSE
cg11366886	-0.60897	0.712397	-0.100997	0.619579	1.57772e-05	0.0044506	BTBD3	IGR - shore	FALSE
cg25677092	-0.631807	2.19099	-0.0691561	0.817603	1.57795e-05	0.0044506	HGD	Body - open sea	TRUE
cg04993279	-0.558702	1.60924	-0.0748634	0.751042	1.58286e-05	0.00446138	ENO1-AS1	IGR - shore	FALSE
cg06328724	0.377627	-3.18713	0.0246961	0.0996496	1.58582e-05	0.00446581	ZNF570, ZNF569	TSS1500 - shore, TSS1500 - shore	FALSE
cg08442217	-0.921121	-3.44414	-0.0445768	0.0881395	1.5875e-05	0.00446581	TUBB3	TSS1500 - island	FALSE
cg25128453	-0.460094	1.91742	-0.0556267	0.789241	1.58822e-05	0.00446581	PKNOX2	IGR - open sea	TRUE
cg16677019	-0.677673	2.77393	-0.0564135	0.869627	1.58878e-05	0.00446581	WNT3	Body - island	FALSE
cg09276883	-0.382373	-1.96759	-0.0410203	0.204594	1.59025e-05	0.00446688	HHAT	TSS1500 - shore	FALSE
cg08941576	0.480797	-3.01092	0.0348941	0.111644	1.59391e-05	0.00447409	C11orf49	TSS1500 - shore	FALSE
cg26224624	0.579843	-2.82814	0.0470014	0.125425	1.59849e-05	0.00448122	PTPN9	IGR - open sea	TRUE
cg18094261	-0.394486	0.953133	-0.0625067	0.658647	1.59863e-05	0.00448122	ALAS1	IGR - open sea	TRUE
cg15197202	-0.405029	2.69048	-0.0345237	0.864874	1.60024e-05	0.00448267	TYK2	Body - shelf	FALSE
cg10770046	-0.436506	3.04606	-0.0318143	0.890958	1.6023e-05	0.00448343	ACOT7	Body - open sea	FALSE
cg19476647	-0.381496	-0.263802	-0.0648537	0.454675	1.60269e-05	0.00448343	LTBR	TSS1500 - island	TRUE
cg27465618	-0.62331	0.933805	-0.100519	0.654584	1.60557e-05	0.00448841	KCNMA1	Body - open sea	TRUE
cg05045598	-0.422065	1.5795	-0.0573596	0.748131	1.61379e-05	0.00450775	ACOT7	Body - open sea	FALSE
cg01091117	-0.322851	1.36942	-0.0459684	0.720331	1.61468e-05	0.00450775	PTGER4	Body - shore	FALSE
cg04490349	-0.295102	-0.846259	-0.0460706	0.35781	1.61658e-05	0.00451	ACTB	TSS1500 - shore	FALSE
cg01904243	-0.381077	-0.896972	-0.0585905	0.350099	1.62048e-05	0.0045178	C14orf43, ELMSAN1	5'UTR - shelf, 5'UTR - shelf	TRUE
cg16160710	-0.261428	3.65678	-0.0129618	0.926277	1.62529e-05	0.00452814	SLC38A11	IGR - shelf	FALSE
cg04751032	0.429558	-2.54887	0.039229	0.147105	1.63014e-05	0.00453858	LINC00920	IGR - shelf	FALSE
cg07405796	-0.44779	0.326425	-0.0768024	0.555941	1.63152e-05	0.00453933	TRIM40	1stExon - open sea	FALSE
cg26060971	-0.437615	0.894329	-0.0704933	0.649318	1.63356e-05	0.00454049	DNAH1	Body - open sea	FALSE
cg10785793	-0.478594	0.697913	-0.0793598	0.617766	1.63419e-05	0.00454049	CD55	IGR - open sea	TRUE
cg25077778	-0.507633	-2.62203	-0.0397006	0.141325	1.63525e-05	0.00454049	TRIM9	TSS200 - shore	FALSE
cg16557964	-0.710491	2.01372	-0.0861244	0.798011	1.64006e-05	0.00455077	TMEM45A	5'UTR - open sea	TRUE
cg17263206	0.485485	-3.60754	0.0253941	0.0768372	1.64223e-05	0.00455371	LARP1	IGR - shore	TRUE
cg27139457	-0.520037	2.50465	-0.048939	0.848445	1.64397e-05	0.00455546	CAPG	TSS200 - shelf	FALSE
cg13871695	-0.411963	0.469091	-0.06997	0.580133	1.64665e-05	0.0045598	CRB2	IGR - island	FALSE
cg20886721	0.406663	-4.02817	0.0165471	0.0583268	1.65116e-05	0.00456616	OR8U8	Body - open sea	TRUE
cg09871685	0.406699	-4.29774	0.0140572	0.0488826	1.65117e-05	0.00456616	RP11-506O24.1	IGR - shore	FALSE
cg03846107	0.695353	-2.70104	0.0618526	0.136337	1.65425e-05	0.00457161	ALG10	IGR - open sea	TRUE
cg15988320	-0.332077	0.320308	-0.0570568	0.555098	1.65876e-05	0.00457745	PCDHGA4, PCDHGC3, PCDHGA12, PCDHGA11, PCDHGA9, PCDHGA1, PCDHGB1, PCDHGB6, PCDHGB3, PCDHGB7, PCDHGC5, PCDHGA6, PCDHGA8, PCDHGA10, PCDHGA5, PCDHGB4, PCDHGC4, PCDHGA3, PCDHGA2, PCDHGA7, PCDHGB2, PCDHGB5	Body - shelf, Body - shelf, Body - shelf, Body - shelf, Body - shelf, Body - shelf, Body - shelf, Body - shelf, Body - shelf, Body - shelf, TSS1500 - shelf, Body - shelf, Body - shelf, Body - shelf, Body - shelf, Body - shelf, Body - shelf, Body - shelf, Body - shelf, Body - shelf, Body - shelf, Body - shelf	TRUE
cg02775243	-0.458082	1.34985	-0.0661195	0.716915	1.66123e-05	0.00457745	KAZALD1	IGR - shelf	FALSE
cg05177060	0.532215	-3.85738	0.0243012	0.0656524	1.66155e-05	0.00457745	PRSS3P2	IGR - open sea	TRUE
cg02767093	-0.322118	2.04276	-0.0362764	0.804026	1.66177e-05	0.00457745	STK24	Body - shelf	FALSE
cg06541857	-0.358919	-0.349353	-0.0606361	0.440037	1.66194e-05	0.00457745	ANAPC13, CEP63	5'UTR - shore, TSS1500 - shore	FALSE
cg14947900	-0.621972	-1.3983	-0.0806528	0.277582	1.667e-05	0.00458668	DHX33	Body - shore	FALSE
cg24081873	-0.561518	-2.66849	-0.0426662	0.137848	1.66752e-05	0.00458668	MYO18A	5'UTR - shore	FALSE
cg16958148	0.503386	-3.19321	0.0330797	0.0998665	1.67311e-05	0.00459458	CDC14C	IGR - open sea	TRUE
cg23388020	0.792192	-3.6233	0.0445552	0.0779203	1.67347e-05	0.00459458	SLC8A3	Body - island	FALSE
cg00147172	0.473001	-4.24583	0.0171771	0.0507785	1.67621e-05	0.00459458	LINC00899	IGR - island	FALSE
cg22486834	0.616959	-3.58247	0.0330152	0.0787352	1.67722e-05	0.00459458	GSTA4	5'UTR - shore	TRUE
cg05362168	-0.461309	3.59358	-0.0244793	0.922564	1.67796e-05	0.00459458	FAM65A	TSS1500 - shore	FALSE
cg26062204	-0.361028	0.44789	-0.0614931	0.576689	1.67814e-05	0.00459458	CLRN1	5'UTR - open sea	FALSE
cg13242944	-0.500956	1.2369	-0.0746877	0.700615	1.67822e-05	0.00459458	ODZ4, TENM4	Body - open sea, Body - open sea	TRUE
cg21806242	0.923371	-2.50895	0.0906294	0.155004	1.68106e-05	0.00459926	ATG16L2	Body - island	TRUE
cg05544807	0.568732	-3.1798	0.0385921	0.101102	1.68469e-05	0.00460417	DNMT3A	Body - island	FALSE
cg02246426	-0.71882	3.22807	-0.0481534	0.900849	1.68509e-05	0.00460417	GDF6	Body - open sea	FALSE
cg01409421	-0.330912	1.6449	-0.0433561	0.757004	1.69162e-05	0.00461232	CECR5	Body - shelf	FALSE
cg11935248	-0.316743	-0.496052	-0.0527077	0.415165	1.6917e-05	0.00461232	CDYL	Body - open sea	TRUE
cg11268628	-0.326536	-1.87291	-0.0367704	0.215165	1.69171e-05	0.00461232	EFR3A	TSS1500 - shore	FALSE
cg22280671	-0.443643	1.48057	-0.0619349	0.734923	1.69308e-05	0.00461232	EFHA1, MICU2	Body - open sea, Body - open sea	TRUE
cg20566657	-0.371329	0.90014	-0.0594972	0.65047	1.69563e-05	0.00461232	SLC2A9	Body - shore	TRUE
cg27454589	-0.474325	2.35229	-0.047986	0.834744	1.69731e-05	0.00461232	THSD4	Body - shore	TRUE
cg26575450	-0.332403	-1.44746	-0.0439585	0.268983	1.69786e-05	0.00461232	AC007365.1	IGR - shore	FALSE
cg25911551	0.562264	-3.30395	0.0353023	0.0935322	1.69816e-05	0.00461232	GAB1	Body - open sea	TRUE
cg10766282	-0.335579	3.28065	-0.0208779	0.906157	1.69866e-05	0.00461232	ATG5	IGR - open sea	TRUE
cg00456326	-0.497205	1.96241	-0.0591385	0.794094	1.69931e-05	0.00461232	OSR1	IGR - shore	FALSE
cg08610987	0.401545	-2.63909	0.034918	0.139309	1.70145e-05	0.00461508	KIRREL	Body - open sea	TRUE
cg04961911	-0.380386	0.0720637	-0.0656902	0.512444	1.70423e-05	0.00461872	FANCG	Body - shore	TRUE
cg15128226	-0.360617	-0.0452937	-0.0622163	0.492204	1.70504e-05	0.00461872	FGF2	TSS200 - shore	FALSE
cg21845400	0.611342	-0.108802	0.10505	0.481356	1.70617e-05	0.00461875	MIR3688-1	IGR - open sea	TRUE
cg23461714	-0.289909	-1.18269	-0.0414314	0.306281	1.708e-05	0.00462015	TTC12	TSS1500 - shore	FALSE
cg00124004	-0.250787	-0.617769	-0.0410314	0.394765	1.70939e-05	0.00462015	CPNE3	5'UTR - island	FALSE
cg05371498	0.476159	-2.17608	0.0517816	0.182727	1.71007e-05	0.00462015	CIITA	Body - open sea	TRUE
cg17161048	0.626307	-3.57759	0.0346512	0.0790883	1.72178e-05	0.00464827	SLC25A4	IGR - open sea	FALSE
cg03984758	0.597431	-1.74603	0.0773351	0.23211	1.72274e-05	0.00464827	IGFBP7	Body - open sea	TRUE
cg20220737	-0.625864	1.91628	-0.0775567	0.787833	1.72605e-05	0.00465415	OC90	Body - open sea	FALSE
cg22482700	0.429078	-2.38278	0.0426398	0.162099	1.72848e-05	0.00465763	GPR177, WLS	Body - open sea, Body - open sea	TRUE
cg23255283	0.466808	-3.34848	0.0284774	0.0904677	1.7319e-05	0.00466378	LOC284276	TSS200 - open sea	TRUE
cg07116732	-1.13762	2.22324	-0.135022	0.814738	1.73415e-05	0.00466679	FBRSL1	Body - shore	FALSE
cg15709989	-0.461983	1.14851	-0.0702673	0.687917	1.73792e-05	0.0046722	DGKG	Body - island	TRUE
cg17692971	0.439269	-2.27245	0.0453156	0.172773	1.73843e-05	0.0046722	ZNF101	Body - shore	FALSE
cg03627989	0.559776	-4.61012	0.0160351	0.0401544	1.74343e-05	0.00467932	EXOC6B	TSS200 - shore	FALSE
ch.16.47102180R	-0.274516	-2.68831	-0.0212219	0.134724	1.74407e-05	0.00467932	N4BP1	IGR - open sea	FALSE
cg05977992	-0.342712	-0.552159	-0.0564291	0.405853	1.7445e-05	0.00467932	MTHFD1L	TSS1500 - shore	FALSE
cg15840079	-0.465492	-1.82463	-0.0527087	0.221649	1.74635e-05	0.00468122	TMEM132A	TSS1500 - shore	FALSE
cg06366374	-0.333203	-0.0447162	-0.0574836	0.492308	1.75123e-05	0.00468666	LOC285780	Body - shelf	FALSE
cg04279139	0.472583	-3.42913	0.0275966	0.0860175	1.75221e-05	0.00468666	LOC100133893	TSS1500 - open sea	TRUE
cg12552165	-0.338878	0.533077	-0.0572445	0.591012	1.75273e-05	0.00468666	LAMC2	TSS200 - open sea	FALSE
cg01623438	-0.368517	2.43974	-0.03552	0.843503	1.75399e-05	0.00468666	CTSZ	TSS1500 - shore	FALSE
cg11508373	-0.3735	-4.88712	-0.00766823	0.03297	1.75408e-05	0.00468666	EIF5	5'UTR - island	FALSE
cg19269473	0.431425	-4.08624	0.0167925	0.0562343	1.75606e-05	0.00468889	CUEDC1	IGR - island	FALSE
cg03553758	-0.421118	1.41353	-0.0602005	0.725964	1.75904e-05	0.00469258	ZNF474	IGR - open sea	TRUE
cg21626573	-0.428561	0.246006	-0.0737591	0.542327	1.75973e-05	0.00469258	NCOR2	Body - shore	TRUE
cg04743876	0.632267	-2.80284	0.0525721	0.12778	1.76472e-05	0.0047003	CPA1	IGR - open sea	TRUE
cg11107966	-0.348817	-0.132042	-0.0599578	0.47724	1.76591e-05	0.0047003	SLC24A4	Body - open sea	FALSE
cg10631947	0.517678	-3.34225	0.0318754	0.091078	1.76606e-05	0.0047003	ESM1	TSS1500 - open sea	TRUE
cg14170976	-0.438488	1.3504	-0.0633809	0.717102	1.76801e-05	0.00470244	FAM110A	3'UTR - shore	FALSE
cg18973101	-0.421514	-0.893809	-0.0646734	0.350771	1.77464e-05	0.00471702	TMEM79, SMG5	TSS1500 - open sea, Body - open sea	FALSE
cg25984996	0.452816	-3.38307	0.0267998	0.0884473	1.77581e-05	0.0047171	VTRNA1-2	TSS200 - open sea	FALSE
cg01997629	-0.429154	1.17579	-0.0648373	0.692112	1.77776e-05	0.0047178	TRAF3IP3	1stExon - open sea	FALSE
cg18670236	-0.589284	0.683054	-0.0983967	0.61497	1.77849e-05	0.0047178	CHCHD6	Body - open sea	TRUE
cg10586082	-0.61232	2.16896	-0.0680667	0.815482	1.78107e-05	0.0047178	PURA	IGR - shelf	FALSE
cg23021796	-0.300493	3.4989	-0.0162691	0.918348	1.78107e-05	0.0047178	LOC100289230	IGR - shelf	FALSE
cg21068610	-0.387012	-1.09581	-0.0562512	0.319595	1.78182e-05	0.0047178	CHD3	Body - shore	FALSE
cg22764374	-0.328343	0.556679	-0.0552741	0.594962	1.78481e-05	0.00472265	BCL2L14	IGR - open sea	TRUE
cg18442992	-0.530676	3.04006	-0.0388668	0.89002	1.7878e-05	0.00472585	MIR2276	IGR - open sea	TRUE
cg27182012	-1.00631	0.987938	-0.16043	0.659668	1.78832e-05	0.00472585	LMNA	Body - open sea	FALSE
cg20297017	-0.533785	2.26871	-0.0565285	0.826208	1.79083e-05	0.00472774	TNP1	IGR - open sea	TRUE
cg24146518	-0.360513	-2.70063	-0.0276124	0.13408	1.79172e-05	0.00472774	LAMC2	TSS200 - open sea	FALSE
cg01414687	-0.532816	-3.06707	-0.0328217	0.108131	1.79343e-05	0.00472774	FABP3	TSS1500 - open sea	TRUE
cg24153754	-0.970501	4.19904	-0.0414575	0.945002	1.79464e-05	0.00472774	NDST1	Body - open sea	FALSE
cg08736088	-0.60144	0.252334	-0.103238	0.543121	1.79479e-05	0.00472774	TTC29	5'UTR - shore	TRUE
ch.12.2222572R	-0.420544	-4.19613	-0.0132881	0.0522779	1.80033e-05	0.00473693	HVCN1	Body - open sea	FALSE
cg25092915	0.401201	-0.517364	0.0678789	0.411749	1.80147e-05	0.00473693	LOC286083	IGR - shore	FALSE
cg21151432	-0.280394	0.722672	-0.0461377	0.622383	1.80174e-05	0.00473693	ADCY3	TSS200 - shore	FALSE
cg25030266	-0.357977	1.71799	-0.0459274	0.766042	1.8038e-05	0.00473931	ITPRIP	5'UTR - shore	TRUE
cg17601191	0.3856	-4.37367	0.0128836	0.0464549	1.80561e-05	0.0047398	ALOX5AP	IGR - open sea	TRUE
cg02954903	0.501037	-4.2439	0.0179905	0.0509251	1.80629e-05	0.0047398	CCDC80	1stExon - open sea	TRUE
cg19888787	-0.941644	-3.18237	-0.0507841	0.103728	1.80779e-05	0.00474036	UBC	TSS1500 - island	FALSE
cg14527564	0.540651	-3.71079	0.0274425	0.0721901	1.80914e-05	0.00474036	CLDN15	3'UTR - island	TRUE
cg20683108	-0.362696	-0.0831055	-0.062334	0.485706	1.81106e-05	0.00474036	WWTR1	IGR - open sea	TRUE
cg22493877	0.385377	-3.3105	0.0233645	0.0922803	1.81112e-05	0.00474036	SPSB1	TSS1500 - open sea	FALSE
cg20488820	-0.459683	-2.06375	-0.0463464	0.194459	1.81603e-05	0.00474922	CYP8B1	IGR - island	TRUE
cg04228358	0.467268	-2.06816	0.0527628	0.194048	1.81682e-05	0.00474922	TRIM60	5'UTR - open sea	FALSE
cg03736235	0.35459	-1.58126	0.0474806	0.251296	1.81904e-05	0.004752	HMHA1	Body - island	FALSE
cg13008174	-0.242577	-0.162196	-0.0417199	0.471985	1.82417e-05	0.00475876	NEIL2	Body - open sea	FALSE
cg07089056	-1.14493	-1.63031	-0.127966	0.25319	1.82464e-05	0.00475876	RAP2B	IGR - open sea	TRUE
cg04824711	-0.519552	-2.02025	-0.0531589	0.199623	1.8251e-05	0.00475876	PTEN, KILLIN, KLLN	TSS1500 - shore, 1stExon - shore, 1stExon - shore	FALSE
cg06753787	-0.383146	2.68222	-0.0326856	0.864312	1.8266e-05	0.00475964	ZFAND2B	3'UTR - shelf	FALSE
cg16473141	-0.41457	2.10066	-0.04657	0.809765	1.82898e-05	0.00476137	REC8	1stExon - island	TRUE
cg17129188	-0.488435	1.97302	-0.0573236	0.795339	1.82958e-05	0.00476137	NDRG1	5'UTR - shore	FALSE
cg12862231	-0.324714	0.620129	-0.0543202	0.60549	1.8337e-05	0.00476905	CSF1R	5'UTR - open sea	FALSE
cg13460850	-0.742656	1.65807	-0.0999807	0.755619	1.8431e-05	0.0047903	EPHB3	IGR - shore	TRUE
cg23326607	-0.391467	5.06472	-0.00835309	0.970691	1.84485e-05	0.0047903	IFITM3	IGR - island	FALSE
cg24534743	-0.238873	0.160564	-0.0413009	0.527752	1.84537e-05	0.0047903	AHDC1	5'UTR - open sea	TRUE
cg07002540	-0.51068	2.39385	-0.0502665	0.83841	1.84808e-05	0.00479433	KCMF1	3'UTR - open sea	TRUE
cg06072036	-0.393609	2.75424	-0.0323885	0.869995	1.85028e-05	0.004797	PNPLA2	Body - shore	FALSE
cg12538674	0.620105	-2.8353	0.0499706	0.125205	1.85187e-05	0.00479808	HOXA3	3'UTR - shore	FALSE
cg13952840	0.572141	-4.06064	0.023105	0.0577032	1.858e-05	0.00481093	ABO	IGR - open sea	TRUE
cg13932501	-0.412256	2.24855	-0.0432677	0.825011	1.86232e-05	0.00481336	AUH	Body - open sea	TRUE
cg14829060	-0.795685	2.67094	-0.0734002	0.860205	1.86258e-05	0.00481336	DENND2D	Body - open sea	TRUE
cg19567594	-0.320082	0.830631	-0.0518192	0.639651	1.86354e-05	0.00481336	MRVI1	1stExon - open sea	TRUE
cg05775517	-0.602	2.51411	-0.0578964	0.848623	1.86363e-05	0.00481336	FAM174B	IGR - open sea	TRUE
cg07268332	-0.375566	1.89776	-0.0450928	0.787468	1.8689e-05	0.00482395	AMPD3	TSS200 - shelf	FALSE
cg03890877	-0.457729	-1.60659	-0.0566525	0.248623	1.87335e-05	0.0048324	TWF2	Body - shore	FALSE
cg01349034	-0.521659	2.06288	-0.0598722	0.804993	1.87454e-05	0.00483242	PTPN20B	IGR - open sea	TRUE
cg09709565	-0.410984	1.66451	-0.0539161	0.759063	1.88138e-05	0.00484702	CREB3L1	Body - shore	FALSE
cg01265662	0.343487	-4.53985	0.0099931	0.0415215	1.88838e-05	0.00486201	CCDC150	TSS1500 - shore	FALSE
cg18236464	-1.03669	-1.30553	-0.125801	0.295163	1.89071e-05	0.00486496	PAPPA2	Body - open sea	FALSE
cg09328012	0.449474	-2.38991	0.0443234	0.161554	1.89268e-05	0.00486697	LOC400931	TSS200 - shore	FALSE
cg12020676	-1.20498	1.58311	-0.168999	0.74015	1.89473e-05	0.00486919	RNF17	TSS200 - open sea	FALSE
cg03778398	0.554996	-3.83105	0.0261753	0.0668941	1.90427e-05	0.00488847	MTFR2	IGR - open sea	FALSE
cg22280148	-0.370913	1.38595	-0.05299	0.722405	1.90551e-05	0.00488847	ZNF703	IGR - shelf	TRUE
cg16977520	-0.308609	2.7167	-0.0256491	0.867413	1.9058e-05	0.00488847	SFXN5	Body - open sea	FALSE
cg25454804	0.424484	-3.68358	0.0215533	0.0729671	1.90779e-05	0.00489051	C6orf173, CENPW	TSS1500 - shore, TSS1500 - shore	FALSE
cg06189394	-0.562467	2.64602	-0.0498018	0.860241	1.91225e-05	0.00489889	LRIG1	Body - open sea	FALSE
cg06662132	-0.41923	-1.70864	-0.0492958	0.235471	1.91739e-05	0.00490899	TRIM8	Body - shore	FALSE
cg02856420	-0.936179	-2.99272	-0.0586376	0.116632	1.92115e-05	0.00491557	CUX1	Body - open sea	FALSE
cg19230867	0.349257	-4.57018	0.0099453	0.0407013	1.92374e-05	0.00491912	TRAK1	IGR - open sea	TRUE
cg09533845	-0.292347	0.376779	-0.050012	0.564748	1.9261e-05	0.00492042	ZBTB10	IGR - open sea	TRUE
cg04906283	0.576732	-3.44743	0.0335165	0.0855665	1.92738e-05	0.00492042	ISM2	TSS1500 - shore	FALSE
cg19728382	-0.424609	1.26451	-0.063056	0.70502	1.92784e-05	0.00492042	STC2	TSS1500 - shore	FALSE
cg09251292	0.339687	-4.62713	0.00929614	0.0391714	1.93588e-05	0.00493788	FAM162B	TSS200 - shore	FALSE
cg07166546	0.483121	-3.49105	0.0271858	0.0827534	1.9424e-05	0.00494603	PSMA6	IGR - open sea	TRUE
cg23377551	0.593516	-3.76312	0.0292125	0.0700793	1.94263e-05	0.00494603	AGAP2	Body - island	FALSE
cg04234016	-0.362738	2.58948	-0.0323895	0.856712	1.94302e-05	0.00494603	PTPN6	Body - open sea	TRUE
cg07997575	-0.514446	1.38164	-0.0751587	0.72101	1.9439e-05	0.00494603	LMX1A	IGR - open sea	TRUE
cg16990557	-0.301818	-0.43213	-0.0506122	0.425905	1.9488e-05	0.00495544	KIF13A	IGR - open sea	TRUE
cg02325128	-0.393324	1.79655	-0.0495961	0.775436	1.95088e-05	0.00495766	ELK3	IGR - open sea	TRUE
cg07850477	-0.45475	-3.72204	-0.019332	0.0712667	1.95366e-05	0.00495955	XDH	IGR - open sea	TRUE
cg16477417	-0.300572	-0.858428	-0.0469594	0.355898	1.9545e-05	0.00495955	GRB2	Body - open sea	TRUE
cg04223044	0.495321	-3.43562	0.0288222	0.0857745	1.95558e-05	0.00495955	C22orf9, KIAA0930	Body - open sea, Body - open sea	TRUE
cg07484673	0.861402	-5.37326	0.020066	0.0251202	1.95646e-05	0.00495955	ZNF655	TSS200 - island	FALSE
cg21416544	-0.387717	1.48625	-0.0536555	0.735984	1.95814e-05	0.00496076	A2ML1	Body - open sea	TRUE
cg08165960	-0.409093	2.66978	-0.035003	0.863164	1.96425e-05	0.00497315	CHSY1	Body - open sea	FALSE
cg06188908	-0.451523	0.0977107	-0.0778864	0.516856	1.96653e-05	0.00497587	MED8, C1orf84, SZT2	TSS1500 - shore, Body - shore, Body - shore	FALSE
cg26673784	-0.710313	-0.29088	-0.11868	0.450774	1.96858e-05	0.00497799	LOC283050	Body - open sea	FALSE
cg23447233	-0.362296	0.699859	-0.0598854	0.618456	1.97275e-05	0.0049833	MAEA	Body - open sea	FALSE
cg16418183	0.38821	-2.57654	0.0349625	0.14452	1.97311e-05	0.0049833	SALL1	IGR - open sea	TRUE
cg12090003	-0.269873	-0.275605	-0.0460071	0.45251	1.97484e-05	0.0049846	BST2	1stExon - open sea	TRUE
cg04426977	-0.500531	2.65807	-0.0440163	0.861649	1.97744e-05	0.00498595	FAM107B	Body - open sea	TRUE
cg01964121	-0.548133	2.72789	-0.0464003	0.866976	1.9778e-05	0.00498595	SKA2, MIR454	Body - open sea, TSS1500 - open sea	FALSE
cg14986890	-0.327248	2.41147	-0.0316694	0.841098	1.98093e-05	0.00498851	RARRES1	Body - open sea	TRUE
cg09039163	-0.379474	0.999517	-0.0595203	0.665854	1.98341e-05	0.00498851	ESPNL	1stExon - shore	FALSE
cg13374901	0.486221	-2.84643	0.0385536	0.123473	1.98342e-05	0.00498851	TAF4	Body - island	FALSE
cg17493253	0.659206	2.35066	0.0585183	0.833152	1.98377e-05	0.00498851	KLHL29	5'UTR - open sea	FALSE
cg22298088	-0.330653	3.19579	-0.0213565	0.901057	1.98489e-05	0.00498851	BLCAP, NNAT	5'UTR - island, TSS1500 - island	FALSE
cg12127706	-0.375862	2.79345	-0.0303844	0.873111	1.98854e-05	0.00499463	CTTN	Body - open sea	FALSE
cg08578641	0.675128	-3.10667	0.0482136	0.106549	1.99116e-05	0.00499814	DNAI1, C9orf25, FAM219A	TSS1500 - island, Body - island, Body - island	FALSE
cg25381747	0.492001	-3.14577	0.0338703	0.102827	1.99456e-05	0.00500364	CASP7	IGR - open sea	TRUE
cg05905844	0.520852	-3.41208	0.0311697	0.0871953	1.99591e-05	0.00500396	CHRM2	IGR - open sea	FALSE
cg18720486	-0.343166	2.14776	-0.0375048	0.815104	2.00023e-05	0.00501173	SHQ1	Body - open sea	TRUE
cg05628702	0.624271	-3.44114	0.0373477	0.0862125	2.00163e-05	0.00501218	C20orf117, SOGA1	Body - island, Body - island	FALSE
cg22284448	0.53814	-3.42259	0.0317149	0.0867128	2.00868e-05	0.00502418	CENPA	TSS1500 - shore	FALSE
cg16558770	-0.463692	0.620998	-0.0775195	0.605229	2.00981e-05	0.00502418	ZNF710	5'UTR - shelf	FALSE
cg27359636	-0.37677	-0.556337	-0.0617308	0.405259	2.01046e-05	0.00502418	RP11-367J11.2	IGR - open sea	TRUE
cg05942111	0.518697	-2.67081	0.0448996	0.137422	2.01132e-05	0.00502418	RASSF3	Body - open sea	TRUE
cg11860434	-0.595163	3.72403	-0.0296259	0.928153	2.01564e-05	0.00503192	ALKBH4	IGR - open sea	FALSE
cg19600538	0.459938	-3.21935	0.0299821	0.0980607	2.02148e-05	0.00504343	SLC44A3	Body - open sea	TRUE
cg23423163	-0.684114	2.94105	-0.054739	0.881959	2.02954e-05	0.00505836	SYT13	IGR - open sea	FALSE
cg04160501	-1.1485	-2.10365	-0.108935	0.197924	2.02992e-05	0.00505836	FOXK1	Body - shore	FALSE
cg07813495	-0.319984	2.01954	-0.0363122	0.801483	2.03143e-05	0.00505904	ZC3H12A	Body - open sea	FALSE
cg03063309	0.504319	-3.93923	0.0217064	0.062144	2.03319e-05	0.00506035	SOD3	TSS200 - open sea	TRUE
cg17607231	-0.318026	1.64601	-0.041515	0.757194	2.03594e-05	0.00506124	SP140	TSS200 - open sea	FALSE
cg00874051	-0.337617	3.51483	-0.0182034	0.919055	2.03601e-05	0.00506124	LINC00310	IGR - shelf	FALSE
cg19978550	0.724017	-4.89137	0.0181882	0.0338019	2.03781e-05	0.00506169	ACVR1C	Body - island	FALSE
cg11997536	-0.341998	1.11768	-0.0521621	0.683903	2.03866e-05	0.00506169	TPM4	IGR - shelf	TRUE
cg07415423	0.586966	-3.44413	0.0341339	0.0857931	2.04133e-05	0.00506272	GRIK4	IGR - open sea	FALSE
cg17574812	-0.392672	2.84598	-0.0306063	0.877001	2.04177e-05	0.00506272	ABHD6	Body - open sea	TRUE
cg13693136	-0.387432	0.457202	-0.0659912	0.578205	2.04277e-05	0.00506272	RNF187	IGR - open sea	TRUE
cg18269183	-1.01519	-3.48225	-0.0476693	0.0869002	2.05423e-05	0.00508804	ETV5	TSS1500 - shore	FALSE
cg24290947	-0.323224	2.63225	-0.0279572	0.860481	2.05784e-05	0.00509384	HLA-DMA	TSS1500 - open sea	TRUE
cg23871276	0.514207	-1.89112	0.0628698	0.2142	2.05993e-05	0.00509384	MAFK	5'UTR - shore	FALSE
cg01359532	0.434484	-3.72947	0.0210289	0.0708807	2.06076e-05	0.00509384	CYP1A2	Body - open sea	FALSE
cg14576824	0.433386	-4.33211	0.0146449	0.0478622	2.06249e-05	0.00509384	RPS6KC1	TSS200 - shore	FALSE
cg16068833	-0.340025	2.75881	-0.0276279	0.870598	2.06277e-05	0.00509384	UBXN11, CD52	5'UTR - open sea, 1stExon - open sea	TRUE
cg00337020	-0.433271	3.21209	-0.0280361	0.901632	2.06451e-05	0.00509507	SF3A2	5'UTR - shelf	FALSE
cg24164702	-0.446154	0.242043	-0.0767868	0.54163	2.06895e-05	0.00509879	CAPN12	Body - shore	TRUE
cg27398499	-0.368675	0.234316	-0.063542	0.540334	2.06958e-05	0.00509879	TACSTD2	TSS1500 - shore	FALSE
cg01889956	0.399169	-4.48345	0.012383	0.043234	2.07029e-05	0.00509879	SIM1	IGR - open sea	TRUE
cg14899046	0.39777	-1.84726	0.0487119	0.218561	2.07098e-05	0.00509879	COL18A1-AS2	IGR - shore	FALSE
cg00889363	-0.333612	1.23138	-0.0495038	0.700664	2.07314e-05	0.00510105	PARD3B	Body - open sea	TRUE
cg23609707	0.353502	-0.522692	0.0597992	0.410754	2.07889e-05	0.00511214	TNP1	IGR - open sea	TRUE
cg14138884	-0.374271	-0.243542	-0.0637362	0.458131	2.08106e-05	0.00511431	MIR4290	IGR - open sea	TRUE
cg24486958	0.443896	-3.33874	0.0271363	0.090922	2.08227e-05	0.00511431	BATF3	IGR - open sea	TRUE
cg07092111	-0.261318	0.581952	-0.0438056	0.599292	2.08358e-05	0.00511448	EPC1	Body - open sea	TRUE
cg14174502	0.576889	-2.83872	0.0461662	0.124658	2.08798e-05	0.00511991	LOC100129138	IGR - open sea	FALSE
cg01750716	0.641226	0.694905	0.101466	0.616384	2.08936e-05	0.00511991	SGCZ	Body - open sea	TRUE
cg07978738	-0.27743	1.60583	-0.036608	0.752221	2.08953e-05	0.00511991	ABLIM1	Body - open sea	TRUE
cg16670497	-0.484357	-0.687915	-0.0768292	0.384014	2.09136e-05	0.00512132	GSTM2	Body - island	TRUE
cg09470638	0.373698	-2.16244	0.0405318	0.183531	2.09589e-05	0.00512759	CCDC105	TSS200 - shore	FALSE
cg14472806	-0.22575	0.415236	-0.0384987	0.571357	2.09642e-05	0.00512759	YIF1A	Body - shore	FALSE
cg09807914	0.437035	-3.88921	0.0196423	0.0639695	2.09864e-05	0.00512998	OR4A15	TSS200 - open sea	FALSE
cg18372208	0.588305	-2.64851	0.0519257	0.139766	2.1024e-05	0.00513508	BRCA1, NBR2	TSS1500 - island, Body - island	FALSE
cg11084718	-0.381298	-0.967864	-0.0574522	0.339072	2.10323e-05	0.00513508	UBE2N	Body - shore	FALSE
cg04462774	0.651604	-2.87253	0.0520865	0.122692	2.10518e-05	0.00513679	AQP6	Body - open sea	TRUE
cg23144473	-0.432661	-0.268096	-0.073219	0.454034	2.107e-05	0.00513817	TARP	IGR - open sea	FALSE
cg25720793	-0.775424	-1.39877	-0.0979904	0.27905	2.10889e-05	0.00513926	F11R	Body - open sea	TRUE
cg04657325	-0.353195	-0.652449	-0.0572772	0.389307	2.1106e-05	0.00513926	CASP3	IGR - open sea	TRUE
cg18422055	-0.365792	1.41349	-0.0517978	0.726219	2.1112e-05	0.00513926	PLCL2	Body - open sea	TRUE
cg11752275	-0.441784	3.3372	-0.0272467	0.908987	2.12022e-05	0.00515816	GNLY	TSS1500 - open sea	FALSE
cg00920938	-0.290147	0.29869	-0.0498858	0.55144	2.13106e-05	0.00518148	BMP1	Body - shore	TRUE
cg12554634	-0.575647	1.27491	-0.0852655	0.705508	2.13578e-05	0.00518923	SCAF1	Body - shelf	TRUE
cg18121829	0.445254	-1.93477	0.0529066	0.20871	2.13753e-05	0.00518923	CRY1	Body - open sea	TRUE
cg01442620	-0.378007	1.30696	-0.0553895	0.7113	2.13838e-05	0.00518923	ANKRD27	5'UTR - shelf	FALSE
cg22786667	-0.487206	1.9096	-0.0590136	0.788124	2.14028e-05	0.00518923	C7orf65	IGR - open sea	TRUE
cg12110801	-0.329155	3.30348	-0.0200872	0.907509	2.14057e-05	0.00518923	LOC100128568	IGR - shelf	FALSE
cg01506341	-0.33478	-0.540761	-0.0551274	0.407747	2.142e-05	0.00518926	TRIM40	1stExon - open sea	FALSE
cg04865726	0.540595	-5.22514	0.0107102	0.026586	2.14311e-05	0.00518926	TMEM88B	IGR - shelf	TRUE
ch.21.40017320F	-0.419539	-4.61339	-0.01027	0.0396832	2.14751e-05	0.00519686	IGSF5	IGR - open sea	FALSE
cg06625004	-0.2857	0.265398	-0.0492163	0.545751	2.15179e-05	0.00520414	ARF1	5'UTR - open sea	TRUE
cg13951007	-0.264796	1.39874	-0.0373333	0.724615	2.15704e-05	0.00521376	LOC728989	Body - open sea	FALSE
cg09773238	0.41428	-2.87167	0.0321068	0.121207	2.1599e-05	0.00521761	MIR4301	IGR - open sea	TRUE
cg22729539	-0.416404	0.330857	-0.07146	0.556782	2.16143e-05	0.00521824	MLXIP	Body - shore	TRUE
cg27049539	0.428886	-1.87476	0.0520681	0.215526	2.16552e-05	0.00522503	USP40	Body - open sea	TRUE
cg18844029	-0.313853	3.56584	-0.016491	0.921712	2.16797e-05	0.00522788	TRIM27	Body - open sea	FALSE
cg02238461	-0.303	-0.999164	-0.045906	0.333931	2.17486e-05	0.00524141	IFI6	IGR - shore	FALSE
cg20229939	-0.451864	-1.75334	-0.0518385	0.230178	2.17827e-05	0.00524655	SP9	IGR - shelf	FALSE
cg01818776	-0.386978	1.70361	-0.0499246	0.764088	2.18222e-05	0.00525023	DOCK5	Body - open sea	TRUE
cg03291835	-0.336937	3.36942	-0.0197947	0.911242	2.18235e-05	0.00525023	COL4A1	Body - open sea	FALSE
cg09998519	-0.506476	-2.69061	-0.0381888	0.135704	2.18455e-05	0.00525229	HNRNPU	TSS1500 - shore	FALSE
cg06628679	-0.481863	1.08574	-0.0749749	0.678473	2.18663e-05	0.00525229	CLNK	Body - open sea	TRUE
cg26270695	0.388119	-1.49446	0.0535819	0.262926	2.18705e-05	0.00525229	CRABP1	3'UTR - open sea	FALSE
cg13984928	-0.455505	4.10312	-0.0180133	0.944289	2.19449e-05	0.00526603	ITGAE	TSS200 - open sea	FALSE
cg03302951	-0.410278	1.14871	-0.0623398	0.688213	2.19617e-05	0.00526603	RHOF	Body - island	FALSE
ch.22.30020508R	-0.413304	-2.47485	-0.0354315	0.153564	2.19662e-05	0.00526603	PIK3IP1	IGR - shelf	FALSE
cg01891966	-0.403431	1.9968	-0.0471741	0.798525	2.19905e-05	0.00526878	HOXA9	3'UTR - shore	FALSE
cg08017233	-0.371207	3.62144	-0.0192869	0.924257	2.20512e-05	0.00528025	ODZ4, TENM4	Body - open sea, Body - open sea	TRUE
cg16874930	0.460237	-2.97474	0.0340244	0.114067	2.20815e-05	0.00528443	NDUFA11	IGR - shelf	FALSE
cg05300378	0.465737	-2.82044	0.0375211	0.125316	2.21443e-05	0.00529527	RNF157-AS1	IGR - open sea	TRUE
cg05404865	-0.288474	2.09622	-0.0315844	0.809921	2.21526e-05	0.00529527	GLDN	Body - open sea	TRUE
cg05526498	-0.323487	1.79425	-0.0401049	0.775508	2.21876e-05	0.00530054	SPAG9	IGR - shelf	FALSE
cg10403171	-0.658601	4.35624	-0.0236101	0.952044	2.22123e-05	0.00530194	RCCD1	Body - island	FALSE
ch.22.22928834R	-0.667896	-2.10514	-0.065369	0.191726	2.22192e-05	0.00530194	GGT5	IGR - open sea	FALSE
cg19533294	-0.48261	-2.79664	-0.0345113	0.127201	2.23213e-05	0.005322	AFF1	5'UTR - shore	FALSE
cg15504047	0.301448	-0.396596	0.0515364	0.431892	2.23341e-05	0.005322	NRARP	IGR - island	FALSE
cg05423393	-0.348261	0.135449	-0.0601883	0.523372	2.23422e-05	0.005322	TRAF3IP2	Body - open sea	FALSE
cg08655071	-0.324236	1.17614	-0.048757	0.692633	2.23562e-05	0.00532226	TRAF3IP3	TSS1500 - open sea	FALSE
cg23839680	-0.471995	1.77344	-0.0600766	0.772138	2.23823e-05	0.00532537	CCT6A, PSPH	TSS1500 - shore, 5'UTR - shore	FALSE
cg26164488	-0.465685	3.02774	-0.033545	0.889549	2.24002e-05	0.00532655	LINC00309	IGR - open sea	TRUE
cg05740763	0.779354	-3.31873	0.0495779	0.0942203	2.24431e-05	0.00533366	MIR614	IGR - open sea	FALSE
cg19035186	0.356033	-0.170218	0.0614742	0.470656	2.26297e-05	0.00537491	MIR4269	IGR - open sea	FALSE
cg22353096	-0.266105	0.40258	-0.0454424	0.569161	2.26835e-05	0.00538439	LONRF2	IGR - open sea	TRUE
cg02805890	-0.57587	0.203415	-0.0989636	0.534857	2.27007e-05	0.00538439	HIST1H3H	IGR - shore	FALSE
cg27607136	-1.11756	4.7662	-0.0352794	0.961114	2.2709e-05	0.00538439	SYT8	Body - open sea	FALSE
cg04905421	0.533778	-2.58734	0.0486584	0.144509	2.27864e-05	0.00539598	IFT140	Body - shelf	FALSE
cg05710142	-0.266559	1.29409	-0.0386759	0.709925	2.28009e-05	0.00539598	KIAA1522	Body - shelf	FALSE
cg07807165	-0.661324	-2.34619	-0.0573214	0.167293	2.28138e-05	0.00539598	TTLL7	IGR - island	FALSE
cg15025379	0.606905	-3.92116	0.0268636	0.0633532	2.28188e-05	0.00539598	RCN1	IGR - open sea	TRUE
cg09560763	-0.637243	1.71574	-0.0834057	0.763755	2.28236e-05	0.00539598	PRDM8	5'UTR - shelf	FALSE
ch.11.1434436R	-0.384954	-3.22207	-0.0220571	0.0975271	2.28447e-05	0.00539756	MRPL21	5'UTR - shelf	FALSE
cg07554030	-0.895122	-3.35045	-0.0449508	0.0932219	2.28566e-05	0.00539756	NAGLU	TSS200 - shore	FALSE
cg22138002	0.30907	-0.985338	0.0484389	0.336073	2.29159e-05	0.00540846	LOXHD1	TSS200 - island	TRUE
cg25306006	-0.344243	1.63383	-0.0452334	0.755513	2.29622e-05	0.00541498	FOLR2	Body - shore	FALSE
cg05352688	0.433359	-3.04663	0.0306838	0.109002	2.29737e-05	0.00541498	RD3	IGR - open sea	TRUE
cg18322546	-0.469648	-2.08041	-0.0480311	0.192766	2.2983e-05	0.00541498	IRF2BPL	IGR - shore	TRUE
cg18482303	-0.687322	3.555	-0.0386854	0.919366	2.30631e-05	0.00543071	MGAT5	Body - open sea	TRUE
cg13390372	-0.421354	1.44961	-0.0592428	0.730846	2.30787e-05	0.00543129	KIAA0232	IGR - open sea	TRUE
cg05666055	-0.510351	0.595856	-0.0857133	0.600938	2.31132e-05	0.00543629	C12orf77	TSS1500 - open sea	TRUE
cg03965665	0.780514	-1.24277	0.11745	0.300781	2.31681e-05	0.00544584	DKFZp434L192	IGR - shelf	FALSE
cg07895437	0.449709	-4.2168	0.0161777	0.0516807	2.31804e-05	0.00544584	ZBTB22, TAPBP	Body - island, TSS1500 - island	FALSE
cg13555464	-0.339384	-0.383922	-0.0570538	0.434151	2.32168e-05	0.00544847	NFIL3	5'UTR - shore	FALSE
cg27135298	-0.561363	-2.95126	-0.0371341	0.116317	2.32181e-05	0.00544847	PSMD12	Body - shore	FALSE
cg03119829	-0.746222	0.680843	-0.124036	0.613709	2.32336e-05	0.005449	ROR1	IGR - open sea	FALSE
cg08986840	-0.567343	0.409505	-0.0968889	0.569773	2.32593e-05	0.00545019	C8orf86	IGR - open sea	TRUE
cg06720467	-0.442905	0.677779	-0.073673	0.614604	2.32766e-05	0.00545019	SFN	TSS200 - shore	FALSE
cg23401251	-0.296637	3.39008	-0.0170501	0.912522	2.32785e-05	0.00545019	IFT172	Body - open sea	TRUE
cg05687083	-0.30639	3.38755	-0.0178669	0.912348	2.33548e-05	0.00546291	TNRC18	Body - shore	FALSE
cg24753530	-0.706743	1.28574	-0.105127	0.706035	2.33594e-05	0.00546291	RNF17	Body - open sea	FALSE
cg26478599	-0.489908	2.82829	-0.0405344	0.875101	2.34582e-05	0.0054829	LOC285954	Body - shore	TRUE
cg05457480	-0.408478	1.19477	-0.0612598	0.694973	2.34872e-05	0.00548655	PSD2	IGR - island	FALSE
cg20015535	-0.838948	-2.77746	-0.0589534	0.131649	2.3513e-05	0.00548944	EGLN1	Body - shore	FALSE
cg18199807	-0.474403	2.84087	-0.0381076	0.87615	2.35882e-05	0.00550279	ITPRIP	Body - shore	FALSE
cg01872593	-0.44839	1.43756	-0.0633135	0.729042	2.36132e-05	0.00550279	BMP4	IGR - open sea	TRUE
cg18056695	-0.397679	1.44442	-0.0557067	0.730267	2.36169e-05	0.00550279	KL	TSS1500 - shore	FALSE
cg07856138	-0.493904	1.10506	-0.0759505	0.681247	2.36237e-05	0.00550279	SPN	TSS1500 - shelf	FALSE
cg00404923	0.604117	-3.63916	0.0319768	0.0759282	2.36683e-05	0.00550513	STOX2	Body - open sea	TRUE
cg12126344	-0.386484	0.594563	-0.0648205	0.601094	2.36699e-05	0.00550513	MIR4632	IGR - open sea	TRUE
cg17147917	0.639255	-3.13458	0.0444906	0.104486	2.3674e-05	0.00550513	TNFRSF11B	IGR - open sea	TRUE
cg25220063	0.671281	-5.15613	0.0143158	0.0281943	2.37127e-05	0.00550823	OR13G1	IGR - island	TRUE
cg20764656	-0.378017	2.83501	-0.0298482	0.876243	2.37141e-05	0.00550823	GPX2	TSS1500 - open sea	TRUE
cg08846079	0.5712	-3.03837	0.0416313	0.11038	2.37335e-05	0.00550961	CSF1	IGR - open sea	TRUE
cg10338518	-0.586681	1.65828	-0.0786651	0.757016	2.37651e-05	0.00551383	AFF1	Body - open sea	TRUE
cg09255732	-0.563248	-2.12486	-0.0552032	0.188731	2.38213e-05	0.00552374	COL16A1	TSS1500 - shore	TRUE
cg18109369	0.511129	-3.28166	0.0322341	0.0945834	2.39017e-05	0.00553927	ARHGEF3	Body - open sea	TRUE
cg06481431	0.50095	-3.0282	0.0364198	0.110622	2.39281e-05	0.00553946	TRIP10	Body - shore	FALSE
cg01471372	0.630552	-4.011	0.0267351	0.0599057	2.39318e-05	0.00553946	TACC1	5'UTR - open sea	TRUE
cg25371487	-0.496618	-3.26082	-0.0275988	0.0957201	2.3943e-05	0.00553946	RTN4	TSS1500 - shore	FALSE
cg01017773	0.50164	-4.13189	0.0193713	0.0548368	2.40006e-05	0.00554966	ZNF772	Body - open sea	FALSE
cg22007110	-0.398831	-0.0670451	-0.0685758	0.4885	2.40979e-05	0.00556902	CRHR2	IGR - open sea	FALSE
cg12251895	0.51245	-3.21516	0.0342989	0.0986266	2.4116e-05	0.00556997	KLF7	Body - open sea	TRUE
cg07362569	-0.419912	-0.405292	-0.0699759	0.43072	2.41387e-05	0.00556997	SMARCD2	TSS1500 - shore	FALSE
cg13810707	-0.641115	2.2006	-0.0720324	0.818416	2.41563e-05	0.00556997	CADPS2	Body - open sea	TRUE
cg27290103	0.82158	3.60306	0.0353544	0.921053	2.41613e-05	0.00556997	TNS1	Body - open sea	FALSE
cg24390590	-0.543386	2.20672	-0.0585335	0.819873	2.41717e-05	0.00556997	PCSK6	Body - open sea	FALSE
cg16387834	-0.328845	0.0925802	-0.0568309	0.516001	2.41834e-05	0.00556997	TMCO5A	IGR - open sea	TRUE
cg22308949	-0.351737	1.36446	-0.0505738	0.719498	2.42131e-05	0.00557369	NRP2	Body - open sea	TRUE
cg09867667	-0.468204	-3.18997	-0.0268169	0.0998776	2.4276e-05	0.00558503	COMMD3	Body - shore	FALSE
cg20507228	-0.366365	2.70907	-0.0305864	0.866539	2.42962e-05	0.00558536	MAN2A2	Body - open sea	TRUE
cg26974880	-0.226606	0.815038	-0.0366496	0.637394	2.43046e-05	0.00558536	ADCY7	IGR - open sea	FALSE
cg07557630	-0.367587	1.47273	-0.0514305	0.734265	2.43514e-05	0.00559297	RAI14	IGR - open sea	TRUE
cg21840434	-0.350247	0.642471	-0.0583496	0.609092	2.43663e-05	0.00559328	RASGRF1	1stExon - open sea	FALSE
cg09478396	-0.390185	-0.570856	-0.0633422	0.402923	2.438e-05	0.00559329	ADCK2	IGR - shore	FALSE
cg04131194	-0.293637	1.12346	-0.0446543	0.684939	2.44164e-05	0.00559573	ARTN	IGR - shelf	FALSE
cg19074748	-0.268638	-0.123165	-0.0462807	0.47873	2.44179e-05	0.00559573	LRRC32	IGR - open sea	TRUE
cg16901361	-0.434333	2.26145	-0.0460592	0.826132	2.44326e-05	0.00559597	OXR1	Body - open sea	TRUE
cg27620052	0.463834	-3.89353	0.0207805	0.0638887	2.44507e-05	0.005597	ATP6V0E1	Body - open sea	TRUE
cg23746600	-0.267354	0.393971	-0.0456842	0.567698	2.44852e-05	0.00559963	IGF2R	Body - open sea	TRUE
cg00570000	0.396255	-3.68805	0.0196598	0.0726623	2.44895e-05	0.00559963	SPAG17	TSS1500 - shore	TRUE
cg13856812	0.554056	-3.41757	0.0329806	0.0871021	2.45731e-05	0.00561342	USP43	Body - shelf	FALSE
cg11106117	-0.51002	1.18178	-0.0771238	0.692496	2.45771e-05	0.00561342	PURA	IGR - shore	FALSE
cg12137665	-0.463706	1.43827	-0.0657924	0.72905	2.46535e-05	0.00562774	TMEM45A	5'UTR - shelf	FALSE
cg23626986	-0.318582	3.04686	-0.0223979	0.891512	2.46892e-05	0.00563117	TMEM170B	IGR - open sea	FALSE
cg02247863	-0.464059	1.00694	-0.0731552	0.666602	2.4696e-05	0.00563117	KLHDC7B	IGR - shore	FALSE
cg02109361	-0.445362	-2.71114	-0.0333618	0.133687	2.47544e-05	0.00564059	ARL2	Body - island	FALSE
cg04904609	0.809131	-2.34139	0.0855884	0.169378	2.47647e-05	0.00564059	EBF3	Body - shelf	FALSE
cg01700462	-0.322127	1.3733	-0.0458047	0.720857	2.47805e-05	0.00564106	C20orf123, OCSTAMP	TSS200 - open sea, TSS200 - open sea	FALSE
cg01627405	-0.351652	1.3049	-0.0514166	0.711118	2.48328e-05	0.00564983	MIR1227, PLEKHJ1	TSS1500 - shore, Body - shore	FALSE
cg14515803	-0.416557	-0.18104	-0.0711729	0.468912	2.48474e-05	0.00565001	HHIPL1	Body - shore	FALSE
cg01515427	0.828943	0.0657219	0.139653	0.5107	2.49776e-05	0.00567649	DMRTB1	TSS1500 - shore	FALSE
cg09366677	-0.422	0.594307	-0.0710361	0.600984	2.50088e-05	0.00568042	PAPOLA	TSS1500 - shore	FALSE
cg00359365	-0.493696	1.97473	-0.057765	0.795454	2.50693e-05	0.00568187	MIR1976, RPS6KA1	TSS1500 - open sea, Body - open sea	FALSE
cg26876242	-0.361019	2.39716	-0.0348421	0.839596	2.5071e-05	0.00568187	PPARGC1B	Body - shelf	FALSE
cg05076221	0.324222	-2.39082	0.0312456	0.160815	2.50784e-05	0.00568187	HOXA5	Body - island	FALSE
cg13010299	-0.35141	0.648143	-0.0586516	0.610032	2.50962e-05	0.00568187	ERGIC3	TSS1500 - shore	FALSE
cg25702651	-0.489876	-0.146891	-0.0836627	0.474837	2.50975e-05	0.00568187	MB21D2	IGR - open sea	TRUE
cg01919208	0.525151	-4.57121	0.0159002	0.0411352	2.50982e-05	0.00568187	LAMB2	1stExon - open sea	TRUE
cg25320780	0.545199	-3.07026	0.0390258	0.108073	2.51588e-05	0.00569087	SLC16A4	5'UTR - open sea	TRUE
cg25551168	-0.27724	1.48937	-0.0380695	0.736897	2.5189e-05	0.00569087	AVP	5'UTR - shore	FALSE
cg00176888	-0.334617	2.40612	-0.0322137	0.840559	2.52014e-05	0.00569087	MIR142	TSS200 - open sea	TRUE
cg02661372	-0.431789	1.39828	-0.0612838	0.723745	2.52105e-05	0.00569087	IER5	TSS1500 - shore	FALSE
cg15539944	0.539402	-3.15682	0.0366088	0.1024	2.52352e-05	0.00569087	AGAP2	Body - shore	FALSE
cg11355603	-1.04638	1.97637	-0.131422	0.789594	2.52422e-05	0.00569087	HIPK2	3'UTR - open sea	FALSE
cg15123573	0.493924	-2.46638	0.0473561	0.154855	2.52453e-05	0.00569087	PFN3	IGR - island	FALSE
cg25210609	-0.350495	2.48946	-0.0325368	0.848055	2.5258e-05	0.00569087	PQLC2	5'UTR - shelf	FALSE
cg11390468	-0.577422	-2.57214	-0.0459988	0.146106	2.52626e-05	0.00569087	IFT57	Body - shore	FALSE
cg16961816	-0.643699	-0.240395	-0.108761	0.459067	2.53135e-05	0.0056992	DLX6AS, DLX6-AS1	Body - shore, Body - shore	FALSE
cg01821088	-0.422998	1.34638	-0.0616402	0.716616	2.5369e-05	0.00570856	KLHL29	Body - open sea	TRUE
cg24636368	0.690695	-3.65153	0.0364736	0.0758446	2.5407e-05	0.00571399	SKAP1	Body - open sea	FALSE
cg25666403	-0.521552	2.8982	-0.0404744	0.880101	2.54417e-05	0.00571683	OSM	TSS200 - open sea	FALSE
cg26052586	-0.489529	1.91188	-0.0586005	0.788347	2.54865e-05	0.00571683	CABLES1	Body - shore	FALSE
cg00981877	-0.261649	-1.26165	-0.0369704	0.29471	2.54988e-05	0.00571683	ATP9A	Body - open sea	FALSE
ch.1.2740682R	-0.473052	-1.88269	-0.0520707	0.214912	2.54997e-05	0.00571683	PTGFRN	IGR - open sea	FALSE
cg09248380	0.529629	-3.69038	0.0265322	0.0731055	2.55245e-05	0.00571683	ENPEP	TSS200 - shore	FALSE
cg05612839	-0.314516	1.6954	-0.0404982	0.763422	2.55444e-05	0.00571683	C16orf74	5'UTR - open sea	TRUE
cg02526623	-0.394205	3.07527	-0.0275795	0.893086	2.55555e-05	0.00571683	C6orf35, TMEM242	Body - shelf, Body - shelf	FALSE
cg11895596	-0.328588	0.408146	-0.0561231	0.570026	2.55618e-05	0.00571683	FLNB	IGR - open sea	TRUE
cg05453924	0.495924	-1.36839	0.0716283	0.28077	2.55643e-05	0.00571683	LINC00327	IGR - open sea	TRUE
cg26165286	0.538773	-3.11225	0.0373609	0.105268	2.55755e-05	0.00571683	CNIH3	IGR - open sea	TRUE
cg17459182	0.478445	-3.17639	0.0317266	0.100831	2.55789e-05	0.00571683	LOC200772	IGR - open sea	FALSE
cg27426045	-0.526645	3.17414	-0.0368836	0.898713	2.55867e-05	0.00571683	KCNMA1	Body - open sea	TRUE
cg21550612	0.558372	-2.91608	0.0435019	0.118867	2.56407e-05	0.00572463	PSORS1C1	5'UTR - open sea	FALSE
cg08596532	0.632084	-2.54823	0.0595012	0.148657	2.56495e-05	0.00572463	LOC340094	TSS1500 - open sea	FALSE
cg13468667	0.413411	-3.7699	0.0194901	0.0689944	2.56742e-05	0.00572699	TGIF1	TSS200 - open sea	FALSE
cg03944810	-0.35687	-1.68709	-0.0430456	0.237832	2.5688e-05	0.00572699	KLF7	TSS1500 - shore	FALSE
cg02910054	0.975844	-2.85861	0.0830404	0.127149	2.57651e-05	0.00573732	SNX29	Body - open sea	TRUE
cg14578677	-0.639082	2.35634	-0.065088	0.833784	2.5768e-05	0.00573732	TLR6	TSS1500 - open sea	TRUE
cg26340149	-0.379746	1.26607	-0.0559693	0.705449	2.57762e-05	0.00573732	ANO1	Body - open sea	TRUE
cg06496803	-0.260899	0.650491	-0.0433807	0.610619	2.57922e-05	0.00573777	TBC1D14	Body - open sea	TRUE
cg07946977	-0.426199	1.86074	-0.051932	0.782832	2.5815e-05	0.00573973	DUSP10	5'UTR - open sea	FALSE
cg14262740	0.849822	-3.70418	0.0447331	0.0744653	2.58404e-05	0.00574097	OR4N5	1stExon - open sea	FALSE
cg11901646	0.34433	2.44552	0.0299408	0.844138	2.58485e-05	0.00574097	MRPL22	Body - open sea	FALSE
cg03254336	-0.319195	0.699229	-0.0527886	0.618465	2.58713e-05	0.00574139	TCF7L2	IGR - open sea	TRUE
cg22845912	-0.428194	2.30541	-0.0437197	0.830484	2.58865e-05	0.00574139	SLA, TG	Body - open sea, Body - open sea	TRUE
cg22473846	-0.475649	-0.895848	-0.0727376	0.350757	2.58923e-05	0.00574139	OSMR	5'UTR - shore	FALSE
cg03481445	-0.711486	1.98813	-0.0852097	0.795035	2.59065e-05	0.00574143	RP11-266L9.2	IGR - shore	FALSE
cg02596779	-0.341116	1.28665	-0.0498861	0.708566	2.5947e-05	0.00574609	RNF130	Body - shore	TRUE
cg27514038	1.19288	-3.95074	0.0579313	0.0664469	2.59555e-05	0.00574609	NIPA2	TSS1500 - shore	FALSE
cg12271419	-0.371536	2.3654	-0.0364803	0.836563	2.59892e-05	0.00575045	RHOBTB2	Body - shore	FALSE
cg16306654	-0.309849	0.435233	-0.0527825	0.57462	2.60363e-05	0.00575776	ACOT7	Body - open sea	TRUE
cg22286382	-0.498312	2.94818	-0.0396218	0.883786	2.60677e-05	0.00576161	SLC17A3	TSS1500 - open sea	FALSE
cg01618660	-0.346989	2.91581	-0.026117	0.882304	2.60949e-05	0.00576451	TRIM14	TSS1500 - shore	FALSE
cg15066837	0.456763	-3.0746	0.031941	0.107267	2.61248e-05	0.00576654	GNAI1	Body - open sea	TRUE
cg13209335	-0.348495	2.5324	-0.0317063	0.851852	2.61321e-05	0.00576654	KIAA1614	IGR - shelf	FALSE
cg13698168	0.496218	-3.79723	0.023278	0.0681156	2.61497e-05	0.00576731	C13orf29, LINC00346	Body - open sea, Body - open sea	TRUE
cg04988729	-0.349892	2.84738	-0.0273378	0.877288	2.61811e-05	0.00576753	PHRF1	Body - open sea	FALSE
cg00244983	-0.502908	-0.934637	-0.0757855	0.344844	2.61827e-05	0.00576753	TACC2	Body - island	FALSE
cg04243968	-0.466884	1.18585	-0.0714033	0.693396	2.61928e-05	0.00576753	MAP1B	Body - open sea	TRUE
cg12340144	-0.650562	-1.42719	-0.0836915	0.273952	2.62281e-05	0.00577077	XYLB	Body - shore	FALSE
cg07812589	0.406646	-3.14239	0.0273327	0.102622	2.62356e-05	0.00577077	CBLN1	IGR - open sea	TRUE
cg25642234	0.570237	-3.33725	0.0351331	0.0917301	2.62549e-05	0.00577192	PLBD1	TSS1500 - island	FALSE
cg10168494	-0.429987	1.98675	-0.0499846	0.797227	2.62691e-05	0.00577194	LOC100131635	IGR - open sea	TRUE
cg01227246	0.454691	-1.88422	0.0555023	0.214609	2.63082e-05	0.00577252	MBOAT2	IGR - open sea	TRUE
cg01884549	-0.413152	1.17732	-0.0625852	0.692402	2.63114e-05	0.00577252	MAP1LC3B2	5'UTR - open sea	TRUE
cg11050792	-0.567479	3.16988	-0.0383493	0.898228	2.63139e-05	0.00577252	KATNA1	TSS1500 - open sea	FALSE
cg26432741	0.528382	-2.63693	0.0474162	0.140324	2.63649e-05	0.00578063	NR5A2	IGR - open sea	TRUE
cg08726863	-0.554494	2.09551	-0.0628282	0.808188	2.63937e-05	0.00578341	SFT2D3	TSS200 - shore	FALSE
cg10696351	-0.464745	-0.856263	-0.0713993	0.35693	2.64058e-05	0.00578341	FOXO1	Body - open sea	TRUE
cg17871910	0.578882	-1.22533	0.0865801	0.301662	2.64594e-05	0.00579207	TMEM90A, SYNDIG1L	5'UTR - island, 5'UTR - island	FALSE
cg26585416	-0.611731	-0.0326566	-0.10439	0.494582	2.64899e-05	0.00579565	DAPK3	1stExon - shore	FALSE
cg13877631	-0.263479	-0.299648	-0.0448259	0.448391	2.65473e-05	0.00580207	HTT	Body - open sea	TRUE
cg27441048	0.53238	-4.32334	0.0181357	0.0484625	2.65475e-05	0.00580207	BCL7B	TSS1500 - shore	FALSE
cg01425762	-0.421544	1.01748	-0.0658145	0.668384	2.66253e-05	0.00581361	CMIP	Body - open sea	FALSE
cg04609694	-0.4816	2.77022	-0.0410972	0.870689	2.66293e-05	0.00581361	HSP90AB1	IGR - shore	FALSE
cg17515024	-0.375621	0.18292	-0.0648155	0.531535	2.66427e-05	0.00581361	HIST3H2BB	TSS1500 - shore	FALSE
cg03807883	0.538288	-2.97711	0.0406108	0.114395	2.67161e-05	0.00582489	TRAF6	IGR - shelf	FALSE
cg12110395	-0.292749	3.65691	-0.0149114	0.926187	2.67295e-05	0.00582489	ZNF570	Body - shore	FALSE
cg26390660	0.362286	-2.94616	0.0270436	0.1156	2.6737e-05	0.00582489	PVRL3-AS1	IGR - open sea	TRUE
cg07237979	-0.397461	2.86503	-0.0306645	0.878374	2.67813e-05	0.00582536	LSP1	TSS200 - open sea	FALSE
cg22488367	0.609671	-3.27994	0.0389271	0.0953025	2.67819e-05	0.00582536	C22orf9, KIAA0930	Body - open sea, Body - open sea	TRUE
cg19299755	-0.444017	2.5919	-0.0397331	0.856453	2.67888e-05	0.00582536	APOA1	IGR - shore	FALSE
cg25754958	-0.269624	1.54603	-0.0363489	0.744453	2.67959e-05	0.00582536	PTPN7	TSS1500 - open sea	FALSE
cg10977795	-0.378094	1.7827	-0.0478586	0.773825	2.68577e-05	0.00583571	SYNJ2	Body - island	TRUE
cg17478203	-0.273514	1.04586	-0.0422724	0.67331	2.69029e-05	0.00584244	STAT5A	TSS1500 - shore	FALSE
cg15810747	0.404617	-1.13874	0.0614222	0.313272	2.69329e-05	0.00584586	SEC61G	IGR - island	FALSE
cg02060919	0.756524	-2.38096	0.0770172	0.165042	2.69585e-05	0.00584631	PCDH7	IGR - open sea	TRUE
cg25426302	0.6375	-3.66383	0.0331091	0.0749443	2.69699e-05	0.00584631	PPT2, PRRT1	TSS1500 - shore, TSS1500 - shore	TRUE
cg14000815	-0.495985	2.87124	-0.0400189	0.878251	2.69777e-05	0.00584631	CALHM1, CALHM2	3'UTR - shore, TSS1500 - shore	FALSE
cg03466587	-0.335247	0.579487	-0.0563258	0.598726	2.70486e-05	0.00585859	LPP-AS2	IGR - open sea	TRUE
cg13126206	-0.71169	3.29362	-0.0460005	0.904767	2.70773e-05	0.00586171	RP11-875O11.2	IGR - shelf	FALSE
cg02341556	0.592061	-2.91576	0.0462445	0.119122	2.71287e-05	0.00586481	BCL9L	TSS1500 - shore	FALSE
cg25661792	0.372163	-2.85013	0.0291505	0.122612	2.7151e-05	0.00586481	LINC00887	IGR - island	FALSE
cg16523490	0.414289	-2.9381	0.0311636	0.116418	2.71519e-05	0.00586481	HIVEP3	5'UTR - open sea	TRUE
cg15040720	-0.390551	2.10864	-0.0429014	0.810722	2.71583e-05	0.00586481	ABHD15	Body - shelf	FALSE
cg24804782	0.472257	-3.06673	0.0334538	0.107878	2.7163e-05	0.00586481	QKI	IGR - open sea	TRUE
cg02676175	0.520027	-4.38336	0.0169557	0.0465392	2.72169e-05	0.00587336	KCTD11, ACAP1	TSS1500 - island, Body - island	FALSE
cg22434923	0.538068	-4.07376	0.0215149	0.0570922	2.72327e-05	0.00587368	PTTG1IP	Body - shelf	FALSE
cg08376310	0.776661	-2.70857	0.0691637	0.136639	2.72701e-05	0.00587805	KCNQ1	Body - open sea	TRUE
cg11275049	0.513656	-2.68109	0.043984	0.136578	2.72816e-05	0.00587805	ROBO1	IGR - open sea	TRUE
cg25595793	0.880552	-2.86797	0.0716246	0.125271	2.73006e-05	0.00587905	SLC44A2	TSS200 - island	TRUE
cg05052463	0.581241	-3.74413	0.0285666	0.0709022	2.73793e-05	0.00589293	FBXW7	Body - open sea	FALSE
cg23279756	-0.978722	2.60996	-0.0953413	0.852782	2.7415e-05	0.0058947	ARMC2	IGR - open sea	TRUE
cg17182817	-0.451088	-1.00411	-0.0669828	0.333859	2.74189e-05	0.0058947	PDCD4-AS1	IGR - open sea	TRUE
cg25996077	0.478687	-4.11549	0.0184526	0.0553481	2.74306e-05	0.0058947	MIR5703	IGR - open sea	TRUE
cg26691434	-0.375229	2.04636	-0.0425475	0.804115	2.74871e-05	0.00590375	SPN	Body - shore	FALSE
cg16395432	-0.504526	2.60105	-0.0452373	0.856841	2.75156e-05	0.00590677	MIR1976, RPS6KA1	TSS1500 - open sea, Body - open sea	FALSE
cg19699682	-0.426401	2.04052	-0.0486119	0.803175	2.75502e-05	0.00591111	POPDC2	IGR - open sea	TRUE
cg13977779	0.382708	-0.0194493	0.0660528	0.496633	2.75697e-05	0.0059122	LOC401557	IGR - shore	FALSE
cg18064927	-0.313112	1.00633	-0.0489498	0.667137	2.75853e-05	0.00591248	PITX2	IGR - shore	FALSE
cg01052291	0.679877	-3.87857	0.0314774	0.0655337	2.76245e-05	0.00591521	VNN1	TSS1500 - open sea	FALSE
cg10029130	-0.297255	-4.18023	-0.00969486	0.0525438	2.7635e-05	0.00591521	TNS1	TSS200 - open sea	FALSE
cg17560136	-0.453979	1.8665	-0.0555332	0.783322	2.76413e-05	0.00591521	EPB49, DMTN	5'UTR - shore, 5'UTR - shore	FALSE
cg04501217	-0.32253	2.15337	-0.0347647	0.81577	2.76807e-05	0.00591789	TMEM184A	3'UTR - shore	FALSE
cg06163274	0.344583	-1.21026	0.0512829	0.302473	2.76905e-05	0.00591789	CCDC68	TSS1500 - shore	FALSE
cg11700959	-0.347686	2.23869	-0.0360297	0.824351	2.77105e-05	0.00591789	PTPN6	Body - open sea	FALSE
cg26002218	0.384954	-2.26478	0.0401973	0.173256	2.77198e-05	0.00591789	CKB	Body - shore	FALSE
cg08124399	0.75133	-3.58768	0.0411448	0.0793832	2.77259e-05	0.00591789	DDX43	1stExon - island	FALSE
cg02228160	-0.351851	1.23406	-0.052044	0.700954	2.77633e-05	0.00592273	HMHB1	Body - open sea	FALSE
cg03573679	-0.314296	1.17916	-0.0474057	0.693113	2.77774e-05	0.00592273	CHST12	5'UTR - shore	FALSE
cg09409484	-0.363256	2.65693	-0.0314115	0.862316	2.78016e-05	0.00592481	LOC400752	Body - shore	TRUE
cg19175364	0.339704	-2.21306	0.0357892	0.178189	2.784e-05	0.00592992	ACAP1	Body - shelf	FALSE
cg16407699	-0.359912	1.00189	-0.0565066	0.666282	2.78569e-05	0.00593045	DDIT4	IGR - shore	TRUE
cg13724311	-0.500023	1.45733	-0.0706362	0.731375	2.79306e-05	0.00594305	CLDN7	3'UTR - shore	FALSE
cg25618731	0.43864	-2.89008	0.0336661	0.12001	2.79545e-05	0.00594397	TESSP1, PRSS41	TSS200 - shore, TSS200 - shore	FALSE
cg10174333	-0.35366	-1.17445	-0.0507576	0.307772	2.79671e-05	0.00594397	NHLH2	IGR - open sea	FALSE
cg08329931	0.357568	-1.31885	0.0518353	0.286946	2.79841e-05	0.00594397	RASA3	Body - open sea	TRUE
cg00008671	-0.466278	2.51047	-0.0435435	0.849249	2.79928e-05	0.00594397	FAM190B, CCSER2	TSS1500 - shore, TSS1500 - shore	FALSE
cg17454298	0.311693	-1.4346	0.0437971	0.270657	2.80723e-05	0.00595483	TNP1	IGR - open sea	TRUE
cg25381229	0.448447	-2.38982	0.0440242	0.161601	2.8073e-05	0.00595483	KCNMA1	Body - open sea	TRUE
cg12586150	-0.365467	1.51465	-0.050428	0.739872	2.81002e-05	0.00595753	SERPINB1	Body - shore	TRUE
cg19747195	0.501319	-3.66656	0.0254629	0.0740999	2.81438e-05	0.00596369	RIMKLB	IGR - open sea	FALSE
cg16058498	-0.551656	2.13231	-0.0613833	0.812093	2.81949e-05	0.00596827	GRB10	5'UTR - open sea	FALSE
cg19647567	-0.327083	1.96659	-0.0379102	0.79554	2.82068e-05	0.00596827	DOK3	Body - shelf	FALSE
cg24995014	0.625604	0.864765	0.0952892	0.643452	2.8209e-05	0.00596827	C22orf34	IGR - island	FALSE
cg06333719	-0.268463	-1.29182	-0.0372908	0.290418	2.82355e-05	0.0059708	FLJ32810	TSS1500 - shore	FALSE
ch.11.1155333R	-0.293378	-1.00172	-0.044041	0.333521	2.82734e-05	0.00597575	TMEM109	Body - open sea	FALSE
cg11994390	-0.635365	1.8418	-0.0799803	0.778967	2.83058e-05	0.00597697	MIR550B1	IGR - open sea	TRUE
cg18486815	0.514056	-2.82196	0.0414083	0.125528	2.83083e-05	0.00597697	DEF6	Body - open sea	TRUE
cg03206681	0.283335	-3.37323	0.0165523	0.0883825	2.83724e-05	0.00598597	DPPA2P3	IGR - open sea	TRUE
cg21145245	-0.49638	-3.04181	-0.0310573	0.109659	2.83801e-05	0.00598597	CCDC69	Body - open sea	TRUE
cg17137186	-0.39174	-0.37339	-0.0659353	0.436029	2.83967e-05	0.0059864	MIR5696	IGR - shelf	FALSE
cg19710326	-0.3287	1.71817	-0.0419117	0.766179	2.84342e-05	0.00599095	DTNB	Body - open sea	FALSE
cg13883696	-0.237622	-0.622555	-0.0388931	0.393955	2.84475e-05	0.00599095	NFIA	IGR - island	FALSE
cg07819010	-0.422593	0.157989	-0.0728595	0.527242	2.85571e-05	0.00600788	HARBI1	IGR - shelf	FALSE
cg10994126	-0.627116	0.0173139	-0.106839	0.503201	2.85571e-05	0.00600788	PAPPA2	1stExon - open sea	FALSE
cg11905061	-0.466768	2.68641	-0.0400554	0.864148	2.85822e-05	0.00600933	AGAP1	Body - shore	FALSE
cg24096415	0.472604	-3.31009	0.0291362	0.0927404	2.8595e-05	0.00600933	RILP	TSS200 - shore	FALSE
cg06786153	-0.438108	-0.517069	-0.0714145	0.412041	2.86079e-05	0.00600933	TBC1D2B	Body - open sea	TRUE
cg15981982	-0.302492	1.5483	-0.0408071	0.744612	2.86452e-05	0.00601409	ID2	IGR - open sea	FALSE
cg21410283	0.465527	-2.35829	0.0464265	0.164684	2.87008e-05	0.00602071	PDLIM7	Body - island	FALSE
cg09649799	-0.51673	-2.78551	-0.0367022	0.128293	2.87195e-05	0.00602071	AIM1L	Body - island	TRUE
cg27333952	-0.323402	2.33397	-0.0323825	0.833801	2.87207e-05	0.00602071	CLCN7	Body - shore	FALSE
cg20673075	0.330655	-3.1099	0.0223372	0.104384	2.8744e-05	0.0060225	STK3	TSS1500 - shore	FALSE
cg11231958	0.439248	-2.75437	0.0366857	0.130284	2.87732e-05	0.00602476	SLC25A33	IGR - open sea	TRUE
cg15158847	-0.367464	-0.918724	-0.0564363	0.346654	2.87939e-05	0.00602476	FAIM3	5'UTR - open sea	FALSE
cg16746576	-0.349347	1.24475	-0.051629	0.702506	2.87987e-05	0.00602476	OSR2	Body - shore	TRUE
cg20453969	0.515489	-2.38979	0.0510791	0.162071	2.88347e-05	0.00602922	LOC387646	TSS200 - island	FALSE
cg27405731	-0.881889	-1.57104	-0.106345	0.257298	2.89067e-05	0.00603167	CUX1	Body - open sea	FALSE
cg11028769	-0.515062	-2.1766	-0.0497002	0.182995	2.89222e-05	0.00603167	CMAH, CMAHP	TSS1500 - shore, TSS1500 - shore	FALSE
cg25358853	-0.291577	-0.246503	-0.0497086	0.457534	2.89232e-05	0.00603167	CCRL2	TSS1500 - open sea	TRUE
cg26474043	0.480262	-3.51513	0.0265564	0.081518	2.89317e-05	0.00603167	SH3TC2	TSS200 - open sea	TRUE
cg21709871	0.345725	-5.388	0.00580486	0.023514	2.89455e-05	0.00603167	NRBP2	5'UTR - island	FALSE
cg01522095	-0.304939	3.32151	-0.0183409	0.90862	2.89479e-05	0.00603167	GGA2	TSS1500 - shore	FALSE
cg15804671	0.582274	-3.80892	0.0277514	0.0680084	2.89492e-05	0.00603167	DAOA	IGR - open sea	FALSE
cg01924292	-0.350208	3.02975	-0.0247703	0.890229	2.89978e-05	0.00603859	ADIPOR2	5'UTR - open sea	TRUE
cg14270556	0.559663	-0.967961	0.0892256	0.339889	2.90119e-05	0.00603859	DHX33	TSS1500 - shore	FALSE
cg12806826	0.242449	0.256057	0.0414602	0.544161	2.90329e-05	0.00603975	MIR200B	IGR - shore	FALSE
cg09555364	0.424826	-3.13239	0.0295681	0.10337	2.90469e-05	0.00603975	ODZ2, TENM2	Body - open sea, Body - open sea	TRUE
cg11069470	0.385341	-4.04224	0.0154193	0.0577528	2.90932e-05	0.00604633	KRBA1	IGR - shore	FALSE
cg01060471	0.425292	-3.25868	0.026662	0.0955288	2.91516e-05	0.00605539	NOLC1	TSS200 - island	FALSE
cg10974980	-0.33357	-0.0150022	-0.0575397	0.497443	2.91948e-05	0.00605846	LOXL1	Body - open sea	TRUE
cg04714939	0.426945	-2.237	0.0447609	0.176268	2.91959e-05	0.00605846	ZMIZ1	5'UTR - open sea	TRUE
cg01698392	-0.492325	2.815	-0.0396738	0.874087	2.92586e-05	0.00606483	TIMP2	Body - open sea	TRUE
cg00510320	0.624201	-2.84447	0.0507471	0.12466	2.9271e-05	0.00606483	RLTPR	Body - island	FALSE
cg25588387	-0.360036	3.11573	-0.0246948	0.895863	2.92775e-05	0.00606483	ADAM12	Body - open sea	TRUE
cg26154999	-0.273847	1.38035	-0.0388063	0.722023	2.92856e-05	0.00606483	FAM124B	1stExon - open sea	TRUE
cg02447095	-0.351155	2.47979	-0.0330744	0.847176	2.93372e-05	0.00607245	VAC14	Body - open sea	TRUE
cg12741645	-0.358308	0.383856	-0.0613018	0.565853	2.93873e-05	0.00607974	AEN	5'UTR - shelf	TRUE
cg12157387	-0.395498	1.36137	-0.0568606	0.718833	2.94099e-05	0.00608136	PARD3B	Body - open sea	TRUE
cg16277214	-0.365398	0.471321	-0.0620642	0.580599	2.94909e-05	0.00609504	CMTM7	Body - shore	FALSE
cg24686902	0.681826	-2.59779	0.0628247	0.144886	2.95077e-05	0.00609546	MIR4520A	IGR - island	FALSE
cg00343906	-0.461154	3.41446	-0.0270392	0.913197	2.95867e-05	0.0061072	NADK	Body - open sea	FALSE
cg08106377	-0.344265	1.78868	-0.0429381	0.774719	2.95943e-05	0.0061072	SMYD3	Body - open sea	TRUE
cg09761846	0.460153	-3.0351	0.0331625	0.109942	2.9613e-05	0.00610798	P2RX3	Body - shore	TRUE
ch.1.2707897R	-0.383675	-4.55599	-0.00991856	0.0411624	2.96963e-05	0.00611752	NGF	IGR - open sea	TRUE
cg12954234	0.340941	-1.96443	0.0396571	0.204775	2.97257e-05	0.00611752	HERC3	3'UTR - open sea	TRUE
cg22801949	-0.36823	2.5796	-0.0331411	0.855816	2.97399e-05	0.00611752	IER5	TSS1500 - shore	FALSE
cg13673023	0.333293	-5.21181	0.00628335	0.0264705	2.97439e-05	0.00611752	VLDLR	Body - island	FALSE
cg14587704	-0.44383	1.20286	-0.066934	0.695974	2.97455e-05	0.00611752	ST3GAL1	5'UTR - open sea	TRUE
cg20421191	-0.389314	-1.59493	-0.0485997	0.249752	2.97711e-05	0.00611752	HCG25	IGR - shore	FALSE
[truncated: 11,351 more rows]

## Sheet: Corrected
Corrected for fetal sex and gestational age
Probes listed in bold overlap with significantly differentially methylated positions in cluster 2
Probe	Delta M	Average M	Delta Beta	Average Beta	P-value	FDR q-value	Gene symbol(s)	Probe location(s)	Enhancer region	In a group of >=3 sig sites within 1000bp
cg22131172	0.786232	-3.58683	0.0439835	0.0787119	3.83681e-08	0.0157564	C13orf29, LINC00346	TSS1500 - open sea, TSS1500 - open sea	FALSE	Yes
cg24079702	0.502367	-5.87139	0.00652959	0.0170118	2.3981e-07	0.0193826	FHL2	TSS200 - island	FALSE	No
cg10959820	0.752563	-3.9805	0.0283355	0.0608083	2.4017e-07	0.0193826	RGS12	IGR - shelf	TRUE	No
cg10319331	0.630426	-3.84333	0.0226158	0.0659711	2.70034e-07	0.0193826	TMEM132B	Body - open sea	FALSE	No
cg05929019	-0.797736	-2.78963	-0.0531533	0.128814	2.72379e-07	0.0193826	LAMC2	TSS200 - open sea	FALSE	No
cg22790835	0.601228	-2.93263	0.043415	0.117183	4.17401e-07	0.0193826	C13orf29, LINC00346	TSS1500 - open sea, TSS1500 - open sea	FALSE	Yes
cg14557185	0.783563	-5.54968	0.0130402	0.0216004	4.38319e-07	0.0193826	WWTR1	Body - island	FALSE	Yes
cg00296578	0.744301	-3.5985	0.0443335	0.0785043	4.94857e-07	0.0193826	CRIM1	Body - open sea	TRUE	No
cg21834463	-0.466228	3.31377	-0.032202	0.907726	4.97025e-07	0.0193826	SGK1	Body - open sea	TRUE	No
cg12634306	1.43905	-4.70277	0.0487335	0.0413511	6.07054e-07	0.0193826	HEYL	Body - open sea	TRUE	No
cg22342100	0.831111	-4.05939	0.0297336	0.0580632	6.44699e-07	0.0193826	KLHL38	TSS1500 - open sea	FALSE	No
cg27570256	-0.666494	1.50382	-0.10148	0.736948	6.54256e-07	0.0193826	LOC100270710	TSS200 - shelf	TRUE	No
cg24741430	0.664268	-3.09286	0.0501457	0.106787	6.6053e-07	0.0193826	SMAD6	IGR - open sea	TRUE	No
cg04082512	-0.426809	0.773314	-0.0740894	0.630336	6.60776e-07	0.0193826	GSE1	IGR - open sea	TRUE	No
cg19458020	0.887547	-4.51681	0.0278611	0.0433854	8.00676e-07	0.0213602	RARA	TSS1500 - island	TRUE	No
cg25892587	0.674282	-3.41388	0.0373484	0.087204	8.33082e-07	0.0213602	KLF6	IGR - open sea	TRUE	No
cg07605236	-1.2167	2.60108	-0.10703	0.852359	8.84234e-07	0.0213602	SFXN5	TSS1500 - shore	FALSE	No
cg19478410	-0.605116	2.33831	-0.0736732	0.832561	1.02106e-06	0.0216431	SYT13	IGR - open sea	FALSE	No
cg13250752	0.566746	-1.97951	0.0624504	0.20376	1.05575e-06	0.0216431	PCDH18	IGR - open sea	TRUE	No
cg20669292	-1.02805	3.92772	-0.0517123	0.935052	1.09068e-06	0.0216431	PLEKHH3	Body - island	TRUE	No
cg01370449	0.821884	-3.73838	0.0315583	0.0713469	1.12792e-06	0.0216431	HOXA5	TSS200 - island	FALSE	Yes
cg04415896	0.641938	-3.9694	0.0255071	0.0610095	1.20125e-06	0.0216431	CCDC9	TSS1500 - shore	FALSE	No
cg25220990	0.73082	-3.58864	0.0384375	0.0784443	1.21216e-06	0.0216431	IRX1	IGR - open sea	TRUE	No
cg26751094	0.422957	-2.53816	0.0350999	0.147587	1.39013e-06	0.0236462	ABCC4	TSS1500 - shore	FALSE	No
cg23936031	0.99333	-3.99335	0.0398134	0.0615092	1.55677e-06	0.0236462	HOXA5	1stExon - island	FALSE	Yes
cg00514486	-0.385334	0.770413	-0.0726986	0.629865	1.61024e-06	0.0236462	CDH29, CDHR4	TSS200 - shelf, TSS200 - shelf	FALSE	No
cg23553576	0.68371	-2.96582	0.0550885	0.115601	1.64647e-06	0.0236462	SYTL2	Body - open sea	TRUE	No
cg21958444	-0.744392	-2.2998	-0.065017	0.171478	1.66628e-06	0.0236462	MPHOSPH8	TSS1500 - shore	FALSE	No
cg02249228	0.709061	-3.48957	0.036937	0.0832882	1.66984e-06	0.0236462	LOC340357	TSS200 - open sea	FALSE	No
cg27229484	-0.648242	4.67472	-0.0188786	0.961493	1.81965e-06	0.0249089	ZC3H12A	Body - open sea	FALSE	No
cg21569398	0.409396	-3.82909	0.0195912	0.0662464	1.9049e-06	0.02507	ADAMTS12	Body - open sea	TRUE	No
cg01882498	0.4267	-3.93781	0.0197655	0.0618162	1.96718e-06	0.02507	LIN54	TSS1500 - shore	FALSE	No
cg02476339	1.30562	3.389	0.0623782	0.906251	2.01457e-06	0.02507	C22orf34	IGR - island	FALSE	No
cg15847527	0.975472	-3.15968	0.0630701	0.104057	2.08311e-06	0.0251606	C7orf65	IGR - open sea	TRUE	No
cg13924996	-0.74782	4.802	-0.020564	0.964339	2.28652e-06	0.0257245	ADRBK1	3'UTR - shore	FALSE	No
cg20513976	-0.46153	4.53115	-0.0137193	0.958126	2.29931e-06	0.0257245	LIME1	TSS200 - shore	FALSE	No
cg13531120	0.832536	-3.61182	0.0376176	0.0775373	2.45232e-06	0.0257245	C13orf29, LINC00346	TSS1500 - open sea, TSS1500 - open sea	FALSE	Yes
cg13475583	-0.73564	-0.455135	-0.125157	0.42328	2.48009e-06	0.0257245	SNORA14B	IGR - open sea	FALSE	No
cg06925984	1.18503	-3.94702	0.0625757	0.0655622	2.49404e-06	0.0257245	CBX8	IGR - island	FALSE	No
cg06373940	-0.332196	3.37927	-0.0201285	0.911933	2.59081e-06	0.0257245	ERCC3	TSS1500 - shore	FALSE	No
ch.8.91747740F	-0.401012	-1.50092	-0.0661683	0.262384	2.62588e-06	0.0257245	TMEM64	IGR - open sea	FALSE	No
cg16950088	0.675785	4.23065	0.0161006	0.948603	2.73131e-06	0.0257245	GAK	Body - island	FALSE	No
cg15059065	0.511364	-4.6958	0.0134166	0.0376261	2.74465e-06	0.0257245	NR2F6	Body - shore	FALSE	No
cg11193342	0.587885	-5.2202	0.0108568	0.0265652	2.78682e-06	0.0257245	MIR4472-2	IGR - open sea	TRUE	No
cg12895857	0.606686	-3.30905	0.0436756	0.0933653	2.85789e-06	0.0257245	MIR3668	IGR - open sea	TRUE	No
cg27120543	0.763919	-2.67876	0.0583344	0.137532	2.96427e-06	0.0257245	TMEM195, AGMO	Body - open sea, Body - open sea	TRUE	No
cg17692971	0.564803	-2.27245	0.0453156	0.172773	3.0692e-06	0.0257245	ZNF101	Body - shore	FALSE	No
cg06238004	1.2021	-3.52839	0.0696209	0.0846193	3.08205e-06	0.0257245	PYY	IGR - shore	TRUE	No
cg06554062	-0.619605	-2.14588	-0.0688335	0.186935	3.12527e-06	0.0257245	GATAD2A	5'UTR - shore	FALSE	No
cg24981097	0.616985	-3.74201	0.0242521	0.0705042	3.183e-06	0.0257245	STK24	Body - shelf	FALSE	No
cg18631996	-0.741917	2.58676	-0.0832847	0.85372	3.19471e-06	0.0257245	IGIP	IGR - island	FALSE	No
cg27170458	-0.622615	-0.539692	-0.132827	0.409539	3.43074e-06	0.02692	TUBB3	TSS1500 - shore	TRUE	No
cg07243202	-0.366955	0.787379	-0.0727935	0.632529	3.51512e-06	0.02692	NDRG1	IGR - open sea	TRUE	No
cg03518729	-0.71207	1.6868	-0.0929283	0.760259	3.60953e-06	0.02692	SNORA14B	IGR - open sea	TRUE	No
cg09613281	0.682524	-3.66185	0.0307992	0.0745302	3.61466e-06	0.02692	MIR1244-3	IGR - open sea	TRUE	No
cg06357748	-0.667952	5.22388	-0.0142898	0.973252	3.67093e-06	0.02692	RAD52	Body - open sea	FALSE	No
cg27641240	0.919682	-2.12912	0.105504	0.190658	3.80545e-06	0.0272965	C5orf56	Body - open sea	TRUE	No
cg16472369	-0.48024	2.66977	-0.0418053	0.863042	3.85521e-06	0.0272965	ARRB2	Body - shelf	FALSE	No
cg13128596	0.752198	-3.20462	0.0504543	0.100102	4.105e-06	0.0282177	CASP4	TSS1500 - open sea	FALSE	No
cg01949993	-0.751385	-2.6901	-0.0525519	0.136654	4.13323e-06	0.0282177	LAMC2	TSS200 - open sea	FALSE	No
cg04159215	-0.526567	2.60996	-0.0429994	0.858063	4.23705e-06	0.0282177	LHPP	Body - open sea	FALSE	No
cg10732094	-0.435948	1.68123	-0.0545297	0.761404	4.26017e-06	0.0282177	FOSB	IGR - shelf	FALSE	No
cg26267430	-0.406039	3.11314	-0.0295539	0.895681	4.4973e-06	0.0286719	NR2F2	IGR - shore	FALSE	No
cg20782252	-1.0357	4.30314	-0.0495156	0.948069	4.5615e-06	0.0286719	MAD1L1	Body - shore	FALSE	No
cg23279355	0.733177	-4.91034	0.0186104	0.0331356	4.60046e-06	0.0286719	CMYA5	TSS200 - open sea	TRUE	Yes
cg14135809	-0.421502	0.931791	-0.0720431	0.65537	4.60802e-06	0.0286719	ARRDC1	Body - shelf	FALSE	No
cg03983223	-0.827578	-0.542642	-0.126269	0.40896	4.85004e-06	0.0290532	WIPF1	1stExon - open sea	FALSE	No
cg13066703	-0.616018	3.50783	-0.0347578	0.917841	4.97682e-06	0.0290532	TRAF5	Body - open sea	FALSE	No
cg01693598	0.711862	-4.31647	0.0235887	0.0489108	5.0442e-06	0.0290532	FOXD2	IGR - shore	FALSE	No
cg23898497	0.576036	-3.69938	0.0239957	0.0723682	5.12468e-06	0.0290532	PVT1	Body - open sea	TRUE	No
cg14173968	-0.667377	2.89164	-0.0672239	0.878392	5.14429e-06	0.0290532	DAAM2	IGR - open sea	TRUE	No
cg25307665	0.659054	-4.73771	0.0133364	0.0368655	5.22778e-06	0.0290532	HOXA5	TSS1500 - island	FALSE	Yes
cg04322572	0.921784	-3.82076	0.0451934	0.0688049	5.23754e-06	0.0290532	MIR5100	IGR - open sea	TRUE	No
cg04885072	0.480266	-4.56781	0.0150164	0.0409717	5.30164e-06	0.0290532	MGST1	Body - open sea	TRUE	No
cg11996860	-0.496361	1.21157	-0.0876348	0.696998	5.30601e-06	0.0290532	FLJ42969	IGR - shore	FALSE	No
cg09191732	-0.562472	3.57099	-0.032807	0.921173	5.38396e-06	0.0290921	KCTD7	IGR - shore	FALSE	No
cg10307662	0.727847	-4.16375	0.0285134	0.0542443	5.59245e-06	0.0295917	STX18-AS1	IGR - open sea	TRUE	No
cg14397690	0.665116	-3.82245	0.0250762	0.0671483	5.62053e-06	0.0295917	ANXA2	5'UTR - shore	TRUE	No
cg21073930	1.15719	-5.11568	0.0281982	0.0303995	5.80803e-06	0.0297646	MAST1	Body - island	FALSE	No
cg25739715	-0.36311	1.96918	-0.040507	0.79593	5.9122e-06	0.0297646	OSM	TSS1500 - open sea	FALSE	No
cg12470218	0.585569	-2.88017	0.0373605	0.120862	6.12097e-06	0.0297646	FAF1	Body - open sea	TRUE	No
cg26288577	-1.05207	-3.02672	-0.0706318	0.115614	6.34282e-06	0.0297646	C14orf159	1stExon - open sea	FALSE	No
cg16006004	1.0426	-3.95419	0.0535443	0.0643655	6.59654e-06	0.0297646	BRCA1, NBR2	TSS1500 - island, Body - island	FALSE	Yes
cg11688949	0.721891	-4.08372	0.0260389	0.0569853	6.71846e-06	0.0297646	STMN4	TSS200 - open sea	FALSE	No
cg07593977	-0.453211	1.20328	-0.0800037	0.696058	6.73808e-06	0.0297646	CTSB	IGR - open sea	TRUE	No
cg01516372	-0.523246	-1.24348	-0.0869106	0.298794	6.7394e-06	0.0297646	LOC339524	Body - island	TRUE	No
cg05964212	-0.437374	2.17651	-0.0482815	0.817836	6.77302e-06	0.0297646	SLC25A20	TSS1500 - shore	FALSE	No
cg26232553	-0.548056	0.114736	-0.115866	0.519777	6.93082e-06	0.0297646	ANKRD46	IGR - open sea	TRUE	No
cg19233405	-0.849101	3.98059	-0.0401096	0.93816	6.95035e-06	0.0297646	ZBTB7B	Body - shore	FALSE	No
cg06638012	-0.366983	-2.91997	-0.0216418	0.117183	6.99084e-06	0.0297646	AFF4	TSS1500 - shore	FALSE	No
cg23979954	0.70538	-3.8277	0.0304231	0.0671738	6.99628e-06	0.0297646	IFLTD1, LMNTD1	TSS200 - open sea, TSS200 - open sea	TRUE	No
cg06650246	-0.519804	2.21974	-0.0765274	0.820675	7.01754e-06	0.0297646	MAPKAPK2	Body - open sea	TRUE	No
cg14145667	-0.739485	2.26527	-0.0881097	0.824458	7.04725e-06	0.0297646	C19orf22, R3HDM4	Body - shelf, Body - shelf	FALSE	No
cg18275589	0.767504	-4.06406	0.0339267	0.0581799	7.06562e-06	0.0297646	DAB2	IGR - shelf	FALSE	No
cg17869647	0.584695	-2.57195	0.0454103	0.145422	7.20456e-06	0.0297646	LINC01205	IGR - open sea	FALSE	No
cg13771313	0.844239	-4.97975	0.0188752	0.031882	7.23099e-06	0.0297646	ATG16L2	Body - island	TRUE	No
cg11418725	0.512635	-3.20524	0.0316609	0.0987995	7.27505e-06	0.0297646	PRELID2	IGR - open sea	TRUE	No
cg05360477	0.45959	-4.07982	0.0199111	0.0564788	7.4321e-06	0.0297646	MIR3125	IGR - open sea	TRUE	No
cg21394729	0.675954	-3.49651	0.0363316	0.0829517	7.52201e-06	0.0297646	TRPM1	Body - shore	TRUE	No
cg14487271	0.535478	-3.5699	0.0250571	0.0785288	7.5309e-06	0.0297646	WWP1	TSS1500 - shore	FALSE	No
cg07442105	-1.01666	4.63452	-0.0351997	0.958802	7.53116e-06	0.0297646	FAM96B	IGR - shelf	FALSE	No
cg04064050	0.448707	-2.74935	0.0314127	0.130253	7.55523e-06	0.0297646	ECHDC1	5'UTR - shore	TRUE	No
cg13969674	0.557103	-3.74656	0.0270399	0.0703261	7.66888e-06	0.0297646	CPA2	Body - open sea	TRUE	No
cg22136363	-0.624912	4.38632	-0.0202899	0.953483	7.70462e-06	0.0297646	LSP1	3'UTR - open sea	FALSE	No
cg00687306	-0.643408	-1.18975	-0.093444	0.306914	7.72774e-06	0.0297646	MEIS2	IGR - open sea	TRUE	No
cg10143220	-0.631804	3.78374	-0.0377996	0.930535	7.75877e-06	0.0297646	MPG	Body - shore	FALSE	No
cg11436362	-0.55133	2.99062	-0.0435535	0.886768	7.80163e-06	0.0297646	ADRBK1	3'UTR - shore	FALSE	No
cg05180182	0.754917	-3.05902	0.0521354	0.109511	7.82776e-06	0.0297646	KLF6	IGR - open sea	TRUE	No
cg06223080	0.45517	-1.30544	0.0669053	0.289048	8.34093e-06	0.0314249	BIN1	IGR - shelf	FALSE	No
cg15300730	-0.686858	-1.69475	-0.0698958	0.238245	8.54532e-06	0.0318639	ZFP36L2	TSS1500 - shore	FALSE	No
cg15197065	0.857276	-4.47465	0.0292775	0.044789	8.7663e-06	0.0318639	CMYA5	TSS200 - open sea	TRUE	Yes
cg00874032	-0.398414	2.23878	-0.0459455	0.824215	8.8026e-06	0.0318639	ARL8B	IGR - open sea	TRUE	No
cg01149712	-0.410808	3.59551	-0.0263897	0.922801	9.17783e-06	0.0318639	TTC21B	Body - shelf	FALSE	No
cg09976051	-0.391106	2.45395	-0.0503192	0.844338	9.18149e-06	0.0318639	AGA	Body - shore	FALSE	No
cg08403885	0.433891	-2.79112	0.0333627	0.127058	9.19418e-06	0.0318639	EPC2	IGR - open sea	TRUE	No
cg22462240	-0.534822	2.0714	-0.0660629	0.806026	9.24103e-06	0.0318639	LGALS3BP	IGR - open sea	FALSE	No
cg06578434	0.56696	-4.48389	0.0173953	0.0434973	9.24921e-06	0.0318639	SBNO2	5'UTR - island	TRUE	No
cg02793162	-0.388573	2.5506	-0.0462856	0.853005	9.25114e-06	0.0318639	CORO2B	Body - open sea	TRUE	No
cg00874480	0.796603	-3.69835	0.0391073	0.0735577	9.26621e-06	0.0318639	MGST1	Body - open sea	TRUE	No
cg21837069	-0.349219	1.22558	-0.0567813	0.699835	9.4002e-06	0.0318639	VWA1	TSS1500 - shore	TRUE	No
cg24506086	-0.607164	2.2177	-0.064605	0.821058	9.45843e-06	0.0318639	TEAD1	Body - open sea	TRUE	No
cg08621778	-0.987106	3.71988	-0.0588255	0.925562	9.46611e-06	0.0318639	ARL8A	3'UTR - open sea	TRUE	No
cg26701815	-0.34474	0.622349	-0.0673361	0.605806	9.75142e-06	0.0322936	TGIF1	5'UTR - shore	FALSE	No
cg16661744	-0.467775	-0.382091	-0.101439	0.434929	9.77525e-06	0.0322936	2017-03-10	Body - open sea	TRUE	No
cg01545109	-0.795371	3.43539	-0.0467732	0.912999	9.8297e-06	0.0322936	WDR86	Body - open sea	FALSE	No
cg24654028	0.53868	-3.52473	0.0305908	0.0810526	9.93479e-06	0.0323799	ST5	5'UTR - open sea	TRUE	No
cg10118968	-0.919366	-1.11991	-0.126417	0.319121	1.0143e-05	0.0327281	YPEL2	TSS1500 - shore	TRUE	No
cg17186087	0.453996	-4.14832	0.0164192	0.0539227	1.02445e-05	0.0327281	MIR1471	IGR - island	TRUE	No
cg02596089	0.697734	-3.20192	0.0425568	0.0998615	1.04022e-05	0.0327281	CCDC9	TSS1500 - shore	FALSE	No
cg17738841	0.770249	-3.64962	0.0334321	0.0755168	1.05295e-05	0.0327281	GALNT14	IGR - open sea	TRUE	No
cg14217495	-0.3431	1.62621	-0.049975	0.754634	1.06448e-05	0.0327281	FCRL6	IGR - open sea	FALSE	No
cg22405653	0.560602	-3.67901	0.028582	0.0735447	1.07036e-05	0.0327281	KRTAP21-1	TSS1500 - open sea	FALSE	No
cg05305434	-0.491281	2.22285	-0.0506357	0.82215	1.07576e-05	0.0327281	LSP1	TSS200 - open sea	FALSE	No
cg16729850	0.791449	-4.80764	0.0230364	0.0358174	1.07589e-05	0.0327281	KRT8	IGR - shelf	TRUE	No
cg24757533	1.18205	-4.60418	0.0393336	0.0426872	1.07663e-05	0.0327281	RHBDF2	5'UTR - shelf	FALSE	No
cg20152871	0.543216	-3.06791	0.0370152	0.107769	1.09195e-05	0.0327281	MIR1208	IGR - open sea	TRUE	No
cg20141578	-0.64086	4.0716	-0.040033	0.941598	1.0936e-05	0.0327281	BCL2L14	5'UTR - open sea	FALSE	No
cg17921080	0.726878	-3.4437	0.0417712	0.0861114	1.10009e-05	0.0327281	FLRT2	IGR - open sea	TRUE	No
cg06775420	-0.836677	4.30515	-0.0348385	0.949783	1.10777e-05	0.0327281	HN1L	Body - open sea	FALSE	No
cg08640619	0.750236	-3.17174	0.0475497	0.102076	1.11688e-05	0.0327617	KIRREL	Body - open sea	TRUE	No
cg02056062	0.670803	-4.02016	0.0265132	0.0593048	1.12497e-05	0.0327649	WWTR1	Body - island	FALSE	Yes
cg07348481	0.551745	-3.80764	0.0274012	0.0678155	1.13347e-05	0.0327799	RPLP0P2	IGR - island	TRUE	No
cg11462315	-0.465241	-1.02407	-0.0682987	0.330583	1.14823e-05	0.0329747	ZFP36L2	TSS1500 - shore	FALSE	No
cg23327334	-0.513415	2.54702	-0.0522862	0.852305	1.16372e-05	0.0331874	GRK6	Body - shore	FALSE	No
cg17280106	0.620959	-4.76163	0.0168144	0.0363201	1.17672e-05	0.0333265	CBX8	IGR - island	TRUE	No
cg10622536	-0.374593	1.27908	-0.0747044	0.707041	1.18829e-05	0.0334239	C1orf113, SH3D21	TSS1500 - shore, TSS1500 - shore	FALSE	No
cg08358907	0.475357	-5.42526	0.00849057	0.023076	1.26018e-05	0.0349562	FCHO1	Body - island	FALSE	No
cg05494008	-0.362918	1.88061	-0.0427478	0.785763	1.27133e-05	0.0349562	FBXL6, C8ORFK29, TMEM249	Body - shore, TSS1500 - shore, TSS1500 - shore	FALSE	No
cg24247537	-0.4711	4.35805	-0.0189108	0.95281	1.27853e-05	0.0349562	PTDSS2	Body - shore	FALSE	No
cg11255159	-0.336111	-0.120218	-0.0558748	0.479273	1.28098e-05	0.0349562	MIR3188	IGR - shore	FALSE	No
cg17850498	-0.954848	1.9264	-0.130802	0.78569	1.28533e-05	0.0349562	ECE1	Body - open sea	TRUE	No
cg02126031	-0.376661	1.54534	-0.0489267	0.744137	1.30723e-05	0.0352171	CDKN3	IGR - open sea	TRUE	No
cg17250929	-0.614141	2.59274	-0.0588911	0.855675	1.31207e-05	0.0352171	S100A5	Body - open sea	FALSE	No
cg00611789	0.712554	-4.82953	0.0176234	0.0349001	1.38156e-05	0.0366957	CMYA5	TSS1500 - open sea	TRUE	Yes
cg01889956	0.486662	-4.48345	0.012383	0.043234	1.38504e-05	0.0366957	SIM1	IGR - open sea	TRUE	No
cg08245578	0.552217	-4.23238	0.0148495	0.0511524	1.39852e-05	0.0368154	TSPYL5	IGR - open sea	TRUE	No
cg02247430	0.587045	-3.88953	0.0242078	0.0641921	1.41057e-05	0.0368963	GNPNAT1	TSS1500 - shore	FALSE	No
cg10718056	-0.431776	3.73664	-0.0196551	0.929655	1.43293e-05	0.0372069	TRIM27	Body - open sea	FALSE	No
cg04021544	0.526316	-5.2657	0.00989224	0.0257483	1.44057e-05	0.0372069	AMZ1	IGR - shelf	FALSE	No
cg19404979	0.548558	-3.45742	0.0277517	0.0844884	1.47918e-05	0.0372865	ELSPBP1	1stExon - open sea	FALSE	No
cg08943714	-0.296213	2.74896	-0.0308506	0.869877	1.49509e-05	0.0372865	HECA	Body - open sea	TRUE	No
cg00214171	-0.395171	1.09655	-0.0593637	0.680726	1.49629e-05	0.0372865	RECQL5	Body - open sea	FALSE	No
cg27181349	-0.457694	1.35899	-0.0711539	0.718352	1.49883e-05	0.0372865	COL8A2	IGR - open sea	FALSE	No
cg10406414	0.541835	-2.87152	0.0377794	0.12145	1.50529e-05	0.0372865	EFCAB1	IGR - open sea	TRUE	No
cg16185840	0.643485	1.13212	0.0633395	0.68515	1.50572e-05	0.0372865	NLRP11, NLRP4	5'UTR - open sea, TSS1500 - open sea	FALSE	No
cg07993586	-0.65805	2.90312	-0.068414	0.878787	1.51386e-05	0.0372865	DNAJB6	Body - shore	TRUE	No
cg07856155	0.751301	-3.70314	0.0323084	0.0730513	1.51629e-05	0.0372865	OTOL1	IGR - open sea	TRUE	No
cg14972143	0.58468	-5.01017	0.0124636	0.0306392	1.53498e-05	0.0375215	EIF4E	5'UTR - shore	FALSE	No
cg10690440	-0.61835	3.3468	-0.0521648	0.907958	1.56429e-05	0.0376026	MRPS23	IGR - open sea	TRUE	No
cg20830867	0.568695	-3.6043	0.0266102	0.0770512	1.567e-05	0.0376026	ATP11B	IGR - shore	FALSE	No
cg08056069	-0.404046	1.15765	-0.0695731	0.689608	1.57604e-05	0.0376026	SLC44A3	IGR - open sea	TRUE	No
cg10470208	-0.575857	-2.49074	-0.0579025	0.153513	1.58332e-05	0.0376026	ZNF598	Body - shore	FALSE	No
cg11596009	0.812331	-2.93484	0.0543997	0.118362	1.5912e-05	0.0376026	OSCP1	TSS1500 - shore	FALSE	No
cg19870717	0.411067	-2.2701	0.0392844	0.172532	1.60611e-05	0.0376026	APC2	3'UTR - island	FALSE	No
cg04846203	-0.409297	-0.424383	-0.0956718	0.427811	1.60904e-05	0.0376026	MPZL1	TSS1500 - shore	FALSE	No
cg16848873	0.536976	-3.29957	0.0299851	0.0934497	1.61155e-05	0.0376026	HOXB6	1stExon - shelf	FALSE	No
cg23170988	0.478917	-3.44693	0.0277566	0.0849022	1.63244e-05	0.0378747	SNCG	Body - open sea	FALSE	No
cg23966363	-0.552279	2.60345	-0.0540674	0.856931	1.66897e-05	0.037977	ARID3A	Body - shore	FALSE	No
cg24570064	1.01722	-3.47222	0.0677275	0.0872074	1.6763e-05	0.037977	PARP11	IGR - island	FALSE	No
cg04149015	0.746144	-4.04301	0.0327738	0.0589212	1.67859e-05	0.037977	PRSS36	Body - island	FALSE	No
cg18573082	0.55549	-2.92839	0.0392636	0.117435	1.68127e-05	0.037977	PDE7B	Body - open sea	TRUE	No
cg25053018	0.576803	-2.4734	0.0510212	0.154232	1.68769e-05	0.037977	PDK1	IGR - open sea	TRUE	No
cg24410453	0.696702	-3.72705	0.0313328	0.0717003	1.69376e-05	0.037977	C6orf142, MLIP	Body - open sea, Body - open sea	TRUE	No
ch.6.40116829F	-0.344178	-1.69192	-0.0562862	0.237556	1.70158e-05	0.037977	DAAM2	IGR - open sea	FALSE	No
cg19763108	0.599311	-4.15436	0.0220666	0.0541034	1.72132e-05	0.0382099	THRB	Body - open sea	TRUE	No
cg08072992	-0.341499	-0.0434312	-0.0628483	0.492532	1.74181e-05	0.0384568	PRKACA	TSS1500 - shore	TRUE	No
cg09258479	-0.381675	0.397102	-0.0683758	0.568131	1.75827e-05	0.0386126	PDZK1IP1	TSS200 - open sea	FALSE	No
cg05431528	0.519996	-2.64398	0.0475925	0.139375	1.78266e-05	0.0387173	ENPP6	IGR - open sea	FALSE	No
cg03821121	-0.480584	1.81212	-0.0627068	0.776969	1.787e-05	0.0387173	MICAL2	5'UTR - open sea	TRUE	No
cg21814550	-0.460764	0.90934	-0.0946254	0.65134	1.79132e-05	0.0387173	PSMC6	IGR - shelf	FALSE	No
cg22293458	-0.354442	-0.11073	-0.0803038	0.480999	1.81524e-05	0.0390291	VPS8	IGR - open sea	TRUE	No
cg08230658	-0.408475	-1.55363	-0.0629602	0.255376	1.84262e-05	0.0390755	ZNF319	5'UTR - shore	FALSE	No
cg02286533	0.838998	-3.9375	0.0465782	0.0641692	1.86107e-05	0.0390755	BRCA1, NBR2	TSS1500 - island, Body - island	FALSE	Yes
cg22498396	0.618135	-3.51825	0.0312842	0.081582	1.86432e-05	0.0390755	VNN1	TSS1500 - open sea	FALSE	No
cg05895376	-0.522792	-1.14909	-0.0813506	0.312296	1.87264e-05	0.0390755	MEIS2	IGR - shelf	FALSE	No
cg08633074	-0.527045	0.953845	-0.0895749	0.658245	1.88204e-05	0.0390755	TXNDC11	TSS1500 - shore	FALSE	No
cg12717729	-0.719244	-1.62193	-0.108222	0.249737	1.88373e-05	0.0390755	TCEB3	Body - shore	FALSE	No
cg09760387	0.564942	-2.64331	0.0501199	0.139627	1.88401e-05	0.0390755	CPD	TSS1500 - shore	TRUE	No
cg04176995	0.394769	-3.92909	0.0135354	0.0619864	1.89711e-05	0.0391495	MRPS18B, PPP1R10	Body - shore, TSS1500 - shore	FALSE	No
cg23115390	0.41645	-2.93614	0.029173	0.116303	1.91618e-05	0.0392018	CLIC5	IGR - open sea	TRUE	No
cg19631762	-0.387521	0.913019	-0.0769954	0.652341	1.93151e-05	0.0392018	TGFB2	IGR - open sea	TRUE	No
cg02782634	-0.928237	-0.0634843	-0.206049	0.4901	1.93225e-05	0.0392018	TMEM49, VMP1	Body - open sea, Body - open sea	FALSE	No
cg16439823	0.335739	-3.96681	0.0153575	0.0604885	1.93783e-05	0.0392018	SEMA4B	TSS200 - island	TRUE	No
cg03982897	0.582656	-3.30098	0.0337314	0.0934085	1.95255e-05	0.0392137	MRPL23-AS1	IGR - shore	TRUE	No
cg00259404	-0.414236	1.76264	-0.0579105	0.77128	1.98778e-05	0.0392137	TRIM27	Body - open sea	FALSE	No
ch.2.1471425F	-0.399092	-0.990005	-0.0746571	0.335939	1.98882e-05	0.0392137	LINC00309	IGR - open sea	FALSE	No
cg06145669	-0.645614	2.70005	-0.0695293	0.863674	2.0004e-05	0.0392137	NR4A3	5'UTR - shore	FALSE	No
cg17126555	0.726855	-3.52253	0.0390728	0.0819398	2.00206e-05	0.0392137	RAVER1, ICAM3	TSS1500 - island, Body - island	FALSE	No
cg21578541	-0.349618	1.33314	-0.0620294	0.715037	2.00479e-05	0.0392137	TLR9	5'UTR - open sea	FALSE	No
cg13960999	-0.348624	0.62915	-0.0650349	0.606909	2.01874e-05	0.0392137	KLF5	IGR - open sea	TRUE	No
cg12217971	0.561426	-4.3011	0.0189421	0.0490735	2.02234e-05	0.0392137	ULK4P3	IGR - open sea	TRUE	No
cg05571063	0.54823	-3.8469	0.024532	0.0659134	2.03089e-05	0.0392137	C16orf95	IGR - open sea	TRUE	No
cg17976121	0.619482	-3.25577	0.0350767	0.096227	2.04857e-05	0.0392137	CCND1	IGR - shore	TRUE	No
cg00750630	-0.441377	0.605918	-0.0649171	0.603039	2.05455e-05	0.0392137	LINC00640	IGR - open sea	TRUE	No
cg15043384	1.35616	-4.39747	0.0507193	0.0499539	2.05924e-05	0.0392137	WWTR1	Body - island	FALSE	Yes
cg09970941	-0.447148	3.20361	-0.0292974	0.901243	2.06953e-05	0.0392137	DCI, ECI1	TSS1500 - shore, TSS1500 - shore	FALSE	No
cg04874286	0.555122	-3.36206	0.0316686	0.0898111	2.08336e-05	0.0392137	FGD6	Body - open sea	TRUE	No
cg02690968	0.632876	-3.28016	0.0512935	0.0957043	2.08492e-05	0.0392137	TRIM44	TSS1500 - shore	FALSE	No
cg13329242	0.541194	-3.60275	0.0302428	0.0771917	2.09365e-05	0.0392137	DSCAML1	Body - open sea	TRUE	No
cg13165758	-0.436309	-0.850802	-0.0766303	0.357645	2.10075e-05	0.0392137	GAB2	Body - open sea	TRUE	No
cg11535839	-0.574793	5.26469	-0.012575	0.974066	2.16939e-05	0.0400322	FOSL2	IGR - open sea	FALSE	No
cg10857905	0.591925	-3.53203	0.029307	0.0807303	2.17193e-05	0.0400322	LINC00856	IGR - open sea	FALSE	No
cg21831927	-0.793827	2.79989	-0.0813757	0.870253	2.17427e-05	0.0400322	RNF17	TSS1500 - open sea	FALSE	No
cg11758841	0.444127	-3.48824	0.0238902	0.0825273	2.19024e-05	0.0400322	PARVA	Body - open sea	TRUE	No
cg24718197	0.582179	-2.01976	0.0642097	0.199637	2.19334e-05	0.0400322	ACTG1	IGR - island	TRUE	No
cg22454769	0.359378	-5.32164	0.00612904	0.0245625	2.24062e-05	0.0403907	FHL2	TSS200 - island	FALSE	No
cg26458142	0.77734	-2.09909	0.087303	0.192771	2.25448e-05	0.0403907	CDH12	Body - open sea	TRUE	No
cg01057573	-0.455082	3.28748	-0.0325937	0.906061	2.25944e-05	0.0403907	TNFAIP8	Body - open sea	TRUE	No
cg02961109	-0.55818	-0.540916	-0.0923797	0.408372	2.27035e-05	0.0403907	MCL1	TSS1500 - shore	FALSE	No
cg10863207	-0.417687	2.77305	-0.0435011	0.871105	2.27044e-05	0.0403907	RFFL	5'UTR - shelf	FALSE	No
cg16965605	-0.498717	2.29105	-0.060676	0.828569	2.2814e-05	0.0403907	HMGA2	Body - open sea	TRUE	No
cg18087306	-0.660638	3.96845	-0.0256013	0.938757	2.28183e-05	0.0403907	LMNB2	Body - shore	FALSE	No
cg02943290	0.533192	-3.40402	0.030885	0.0874094	2.29645e-05	0.0404751	C1orf198	TSS200 - shore	FALSE	No
cg18486815	0.589568	-2.82196	0.0414083	0.125528	2.308e-05	0.0405049	DEF6	Body - open sea	TRUE	No
cg22164891	-0.541026	-1.79858	-0.057356	0.224813	2.37628e-05	0.0415256	ZNF217	TSS200 - shore	FALSE	No
cg09667606	-0.939372	4.36368	-0.0305501	0.951614	2.40147e-05	0.0417484	SYNJ2	Body - island	TRUE	No
cg23836747	-0.454909	3.01714	-0.0348694	0.889039	2.41497e-05	0.0417484	SORBS2	Body - shore	FALSE	No
cg07292140	-0.989392	2.57943	-0.0882092	0.851885	2.41953e-05	0.0417484	C8orf87	IGR - open sea	TRUE	No
cg14316629	0.967959	-4.06341	0.0358	0.0588311	2.44548e-05	0.0418963	KIF25	Body - shore	TRUE	No
cg16307498	-0.685837	-3.78283	-0.03044	0.0695806	2.45382e-05	0.0418963	PA2G4	Body - shore	FALSE	No
cg04453050	0.814135	-4.23349	0.0279921	0.0521252	2.47018e-05	0.0418963	GRM2	TSS200 - island	TRUE	No
cg22234930	-1.16069	0.348383	-0.21991	0.55913	2.47138e-05	0.0418963	PKM2, PKM	5'UTR - shelf, 5'UTR - shelf	FALSE	No
cg23621418	-0.482377	-1.49287	-0.0571735	0.263337	2.4931e-05	0.0418963	PLAU, C10orf55	TSS1500 - shore, 3'UTR - shore	FALSE	No
cg22488352	0.664608	-4.14412	0.0273252	0.0548878	2.51004e-05	0.0418963	ABHD10	TSS1500 - shore	FALSE	No
cg01331772	0.526243	-4.09067	0.0198431	0.0562236	2.51196e-05	0.0418963	CCDC115	IGR - open sea	FALSE	No
cg07349094	-0.501646	2.79323	-0.0429624	0.87259	2.51484e-05	0.0418963	AFF3	1stExon - open sea	FALSE	No
cg01712428	-0.347339	3.46668	-0.0199264	0.916572	2.52963e-05	0.0418963	STX1A	Body - shore	FALSE	No
ch.4.104561249F	-0.348529	-0.233526	-0.0741923	0.459876	2.5534e-05	0.0418963	TACR3	IGR - open sea	FALSE	No
ch.15.403279R	-0.459912	-2.44601	-0.0406065	0.156267	2.55485e-05	0.0418963	CASC5	Body - open sea	FALSE	No
cg25911551	0.667065	-3.30395	0.0353023	0.0935322	2.56019e-05	0.0418963	GAB1	Body - open sea	TRUE	No
cg14947218	0.886229	-3.83247	0.051005	0.0689231	2.56873e-05	0.0418963	BRCA1, NBR2	TSS1500 - island, Body - island	FALSE	Yes
cg10530767	-0.401385	3.10878	-0.0329652	0.895187	2.57092e-05	0.0418963	MIR142	TSS1500 - open sea	TRUE	No
cg22935317	0.412655	-2.49326	0.0373728	0.15168	2.5935e-05	0.0419404	JUB, AJUBA	Body - shelf, Body - shelf	TRUE	No
cg00287536	-0.51066	4.07863	-0.0210216	0.943303	2.59405e-05	0.0419404	PARD3	Body - open sea	TRUE	No
cg04707013	0.605719	-2.26227	0.0617994	0.174483	2.62156e-05	0.0421519	XPNPEP1	IGR - open sea	TRUE	No
cg23159165	0.658445	-3.9145	0.0226604	0.0634355	2.63979e-05	0.0421519	SLN	IGR - open sea	TRUE	No
cg00852033	-0.505611	-1.57912	-0.090627	0.253895	2.64691e-05	0.0421519	ZNF598	Body - shore	FALSE	No
cg21545548	-1.31186	2.51947	-0.15775	0.839766	2.64819e-05	0.0421519	HIST1H4H	IGR - open sea	TRUE	No
cg06051146	0.463982	-3.45105	0.0227063	0.0844923	2.67574e-05	0.0424259	CLP1	TSS1500 - shore	FALSE	No
cg03765423	0.675243	-3.8212	0.0307594	0.0675372	2.70199e-05	0.0425283	LINC00887	IGR - island	FALSE	No
cg11206634	-0.611216	1.58787	-0.0896578	0.748131	2.70341e-05	0.0425283	SFT2D3	TSS200 - shore	FALSE	No
cg12403162	0.552034	-3.37049	0.0339646	0.0894311	2.72048e-05	0.0425283	ABLIM1	Body - shelf	FALSE	No
cg26501007	-0.355499	2.26633	-0.035072	0.827263	2.72363e-05	0.0425283	TRIB1	IGR - open sea	TRUE	No
cg15523998	-1.10388	2.49934	-0.127903	0.841674	2.73861e-05	0.0426003	RNF17	TSS1500 - open sea	FALSE	No
cg17007896	-0.517757	3.03092	-0.0352093	0.88983	2.75277e-05	0.0426589	CCND1	IGR - shelf	FALSE	No
cg11685316	1.00492	-3.62714	0.047118	0.0783955	2.77183e-05	0.0427929	MFSD6L	5'UTR - island	TRUE	No
cg15703035	0.511806	-3.50831	0.0282748	0.0818038	2.82329e-05	0.0432199	C13orf29, LINC00346	TSS1500 - open sea, TSS1500 - open sea	FALSE	Yes
cg01838863	-0.896095	4.36726	-0.0242272	0.95209	2.82734e-05	0.0432199	LOC100129637	Body - island	FALSE	No
cg23377551	0.705539	-3.76312	0.0292125	0.0700793	2.83168e-05	0.0432199	AGAP2	Body - island	FALSE	No
cg18736676	-0.628933	1.47213	-0.0848407	0.732952	2.84969e-05	0.0432199	LINC00222	IGR - open sea	TRUE	No
cg05544807	0.669199	-3.1798	0.0385921	0.101102	2.87603e-05	0.0432199	DNMT3A	Body - island	FALSE	No
cg16651126	1.41304	-4.16597	0.0701428	0.0598781	2.8776e-05	0.0432199	HOXA4	TSS200 - island	TRUE	No
cg01723706	0.430946	-3.78402	0.0219496	0.0683735	2.88622e-05	0.0432199	LOC285419	Body - open sea	TRUE	No
cg16677191	-0.619803	-0.199823	-0.104232	0.465988	2.89759e-05	0.0432199	GLRX	TSS1500 - open sea	TRUE	No
cg06561886	0.689892	-2.15297	0.082854	0.186598	2.90276e-05	0.0432199	SLC44A2	5'UTR - island	TRUE	No
cg05576619	0.58329	-4.07272	0.0237686	0.0571369	2.91723e-05	0.0432199	ST8SIA6	Body - open sea	TRUE	No
cg17218026	-0.401018	3.37932	-0.0248447	0.91165	2.94002e-05	0.0432199	ADAR	5'UTR - shore	FALSE	No
cg09514561	0.60735	-3.76553	0.0308393	0.0698298	2.94157e-05	0.0432199	BTNL2	Body - open sea	FALSE	No
cg12232388	-0.782471	-1.42731	-0.106664	0.274859	2.94366e-05	0.0432199	NCOR2	IGR - shore	TRUE	No
cg10531355	-0.475281	0.778275	-0.0854898	0.630822	2.95628e-05	0.0432199	SERINC5	Body - open sea	TRUE	No
cg15096829	0.831181	-3.32309	0.0515779	0.0936891	2.96745e-05	0.0432199	GPR37L1	TSS200 - open sea	TRUE	No
cg26343001	-0.808474	3.61526	-0.0387327	0.922376	2.96896e-05	0.0432199	TBX3	IGR - shore	TRUE	No
cg12819393	0.546816	-2.82078	0.045796	0.125582	2.9784e-05	0.0432199	NR5A1	IGR - island	FALSE	No
cg04894216	0.663314	1.08857	0.0416447	0.678205	3.05224e-05	0.0441071	GRM3	5'UTR - open sea	TRUE	No
cg23388020	0.931377	-3.6233	0.0445552	0.0779203	3.06332e-05	0.0441071	SLC8A3	Body - island	FALSE	No
cg09750210	0.402126	-3.91919	0.0175529	0.0625127	3.07176e-05	0.0441071	GCM1	IGR - open sea	TRUE	No
cg09723635	0.650718	-2.77436	0.0492465	0.129495	3.08384e-05	0.0441262	KIF13A	Body - open sea	TRUE	No
cg15146752	0.552136	-3.6374	0.0298536	0.0755985	3.09654e-05	0.0441541	EPHA2	TSS1500 - island	FALSE	No
cg11525409	0.478272	-3.7257	0.0201784	0.0709602	3.13642e-05	0.0445679	TET3	IGR - open sea	TRUE	No
cg26839284	-0.392597	-4.73679	-0.00670091	0.0363791	3.14879e-05	0.0445895	AMPD2	TSS1500 - shore	FALSE	No
cg03834767	-0.454097	2.5885	-0.0453585	0.856176	3.24441e-05	0.0457857	CDK14	3'UTR - open sea	TRUE	No
cg26535158	-0.306411	1.16632	-0.0557602	0.691198	3.25797e-05	0.0458196	NKIRAS2	Body - shelf	FALSE	No
cg08441803	0.433299	-4.27009	0.014185	0.0497528	3.27012e-05	0.0458334	SKAP1	Body - open sea	FALSE	No
cg23655939	-0.420771	0.162894	-0.0827246	0.528112	3.28428e-05	0.0458754	BCL6	5'UTR - shore	FALSE	No
cg03873049	0.73609	-3.07689	0.0511387	0.108397	3.30266e-05	0.0459757	CAMK2A	Body - open sea	FALSE	No
cg12492380	-0.361024	1.5933	-0.0487107	0.750368	3.3353e-05	0.0462732	MYH16	Body - open sea	FALSE	No
cg21513009	-0.380754	1.81584	-0.0480219	0.777957	3.35645e-05	0.0464099	CYP26B1	IGR - shore	FALSE	No
cg06484123	-0.389824	3.08869	-0.0386241	0.893534	3.37037e-05	0.046443	ZNF137P	IGR - shelf	FALSE	No
cg20979153	-0.68761	-1.33068	-0.0851344	0.286915	3.39247e-05	0.046443	ZNF217	TSS200 - shore	FALSE	No
cg07915634	-0.389351	-1.72323	-0.0555869	0.233651	3.39277e-05	0.046443	EIF4H	TSS1500 - shore	FALSE	No
cg10264274	0.596477	-3.82801	0.0268336	0.0669627	3.45917e-05	0.0471945	CWC22	IGR - open sea	TRUE	No
cg11155924	-0.350391	2.39132	-0.0343324	0.839212	3.47588e-05	0.0472655	SHANK2	Body - open sea	TRUE	No
cg04714939	0.458992	-2.237	0.0447609	0.176268	3.51714e-05	0.0475916	ZMIZ1	5'UTR - open sea	TRUE	No
cg24935598	-0.554312	2.63061	-0.0440956	0.859504	3.52706e-05	0.0475916	HES1	IGR - shore	TRUE	No
cg07824483	-0.329521	2.10029	-0.0379601	0.810223	3.53463e-05	0.0475916	MAFG	TSS1500 - shore	FALSE	No
cg25292309	0.31069	-3.05154	0.0194269	0.108088	3.56758e-05	0.0476568	LINC01122	IGR - open sea	TRUE	No
cg25304816	-0.405537	-0.732888	-0.0544726	0.376179	3.57281e-05	0.0476568	MAP7D1	Body - open sea	TRUE	No
cg02255983	-0.483818	1.89526	-0.0575579	0.786586	3.57428e-05	0.0476568	THOP1	Body - shore	FALSE	No
cg12045875	0.72912	-4.36323	0.0238843	0.047633	3.60273e-05	0.0477992	DDX43	1stExon - island	FALSE	No
cg04623440	0.587024	-3.13201	0.0388434	0.103987	3.60824e-05	0.0477992	UNC5D	Body - open sea	TRUE	No
cg21672758	-0.501062	0.51741	-0.0908073	0.588089	3.64033e-05	0.0478323	FOXN2	IGR - open sea	TRUE	No
cg16823042	0.9746	-3.58951	0.0618363	0.0809066	3.64693e-05	0.0478323	AGAP2	3'UTR - island	FALSE	No
cg21478902	0.533462	-2.66961	0.0409758	0.137147	3.65239e-05	0.0478323	COL4A1	Body - open sea	TRUE	No
cg06793728	0.507864	-3.31543	0.0316105	0.092425	3.65733e-05	0.0478323	PDE1B	TSS1500 - open sea	FALSE	No
cg00579036	-0.669312	-1.63071	-0.0777595	0.246743	3.68474e-05	0.0478403	CMAH, CMAHP	TSS1500 - shore, TSS1500 - shore	TRUE	No
cg21342392	0.475214	-3.82787	0.0227163	0.0665763	3.68571e-05	0.0478403	IMMP2L	TSS1500 - shore	FALSE	No
cg10611016	-0.378862	3.56095	-0.0221101	0.921272	3.6983e-05	0.0478403	C11orf42	TSS1500 - open sea	FALSE	No
cg14789659	0.503657	-4.07789	0.0221484	0.0567985	3.70454e-05	0.0478403	ARID5B	Body - open sea	FALSE	No
cg24448340	-0.40786	2.61517	-0.0444334	0.858466	3.71818e-05	0.0478659	CEP350	IGR - shelf	FALSE	No
cg10824972	0.580542	-3.89436	0.0275149	0.0642245	3.78815e-05	0.0486142	TMEM170B	IGR - open sea	TRUE	No
cg01426818	0.382118	-2.94533	0.0224476	0.115505	3.83754e-05	0.0490947	CBX4	IGR - island	FALSE	No
cg14426785	-0.435248	2.60616	-0.0444058	0.857671	3.85212e-05	0.0491282	TGFBR1	Body - open sea	TRUE	No
cg11284959	0.627561	-4.05273	0.0264312	0.0580548	3.88641e-05	0.0494075	MIR4280	IGR - open sea	TRUE	No
cg05614346	-0.353717	2.13221	-0.0385083	0.81355	3.89808e-05	0.0494075	GRK6	Body - shelf	FALSE	No
cg07467765	-1.01184	2.41823	-0.110379	0.836125	3.91048e-05	0.0494121	GAA	IGR - open sea	TRUE	No
cg25361506	-0.460024	1.19215	-0.0793716	0.694325	3.95189e-05	0.0496433	PHLDA3	IGR - open sea	TRUE	No
cg13702846	-0.411895	-0.517109	-0.0761376	0.411949	3.98251e-05	0.0496433	CCBP2, ACKR2	5'UTR - open sea, 5'UTR - open sea	FALSE	No
cg27631256	-0.434437	2.87048	-0.0335156	0.878791	3.98423e-05	0.0496433	TNFSF8	1stExon - open sea	FALSE	No
cg04841983	0.43714	-3.57166	0.0253735	0.0783872	4.00262e-05	0.0496433	C11orf53	IGR - open sea	TRUE	No
cg13029400	0.570562	-5.34518	0.0109657	0.0245537	4.02396e-05	0.0496433	ZBTB38	5'UTR - open sea	TRUE	No
cg03062717	0.730851	-3.57373	0.0373531	0.0793849	4.03105e-05	0.0496433	FFAR2	TSS200 - open sea	FALSE	No
cg25518824	0.470012	-2.91972	0.0421827	0.118092	4.03283e-05	0.0496433	LOC284023	TSS1500 - shore	FALSE	No
cg03394159	-0.473259	-1.2179	-0.0555697	0.301684	4.03582e-05	0.0496433	DUSP4	Body - shelf	FALSE	No
cg22756951	-0.448634	-0.57288	-0.0925969	0.402937	4.04089e-05	0.0496433	MLL, KMT2A	Body - shore, Body - shore	FALSE	No
cg13022763	0.993146	2.03376	0.0750039	0.798572	4.04966e-05	0.0496433	MTMR6	IGR - open sea	FALSE	No
cg11027717	0.514415	-4.37087	0.0177698	0.0468342	4.06846e-05	0.0497253	C11orf91	IGR - open sea	TRUE	No
cg04707703	0.306855	3.226	0.0132521	0.903105	4.08666e-05	0.0497927	TRIP12	Body - open sea	FALSE	No
cg16102971	0.476699	-1.82587	0.0415262	0.2211	4.1054e-05	0.0497927	NPTX1	IGR - shelf	TRUE	No
cg08353973	0.503734	-2.62432	0.0560294	0.141461	4.11035e-05	0.0497927	LCTL	IGR - shore	TRUE	No
cg27649971	-0.50292	0.0407643	-0.105465	0.50712	4.13061e-05	0.049891	EPS8L2	Body - shore	FALSE	No
