# Supplementary material for: Epigenetic regulation of placental gene expression in transcriptional subtypes of preeclampsia
Source: Clin Epigenetics. 2018 Mar 2;10:28. doi: 10.1186/s13148-018-0463-6 (PMC5833042; doi:10.1186/s13148-018-0463-6)
Supplement: Supplementary file 8 — Table S5. Significantly differentially methylated sites in transcriptional cluster 5 placentas versus transcriptional cluster 1 placentas. (XLSX 38 kb) [file 13148_2018_463_MOESM8_ESM.xlsx]

## Sheet: Supplementary Table 5
Supplementary Table 5. Significantly differentially methylated sites in five cluster 5 placentas versus 19 cluster 1 placentas (FDR < 0.05), without correcting for fetal sex and gestational age.
Probe	Delta M	Average M	Delta Beta	Average Beta	P-value	FDR q-value	Gene symbol	Probe location	Enhancer region
cg10028884	1.1517	-4.41435	0.045551	0.0481319	3.56149e-08	0.0146258	PER1	5'UTR - island	FALSE
cg20493283	0.38623	0.874232	0.0596586	0.646458	2.13717e-07	0.0300755	WFIKKN2	TSS1500 - open sea	TRUE
cg21135330	-0.506507	0.892235	-0.0819897	0.648953	2.19709e-07	0.0300755	EHBP1	Body - open sea	TRUE
cg08521677	1.40324	-4.98723	0.0426072	0.0346794	3.7929e-07	0.0389402	PER1	5'UTR - island	FALSE
