# Supplementary material for: Epigenetic regulation of placental gene expression in transcriptional subtypes of preeclampsia
Source: Clin Epigenetics. 2018 Mar 2;10:28. doi: 10.1186/s13148-018-0463-6 (PMC5833042; doi:10.1186/s13148-018-0463-6)
Supplement: Supplementary file 9 — Table S6. Significant gene expression correlations associated with the significantly differentially methylated sites in transcriptional cluster 2 placentas versus transcriptional cluster 1 placentas. (XLSX 259 kb) [file 13148_2018_463_MOESM9_ESM.xlsx]

## Sheet: Uncorrected
Supplementary Table 6. Significant gene expression correlations associated with the significantly differentially methylated sites in 19 cluster 2 placentas versus 19 cluster 1 placentas (FDR < 0.05).
Without correcting for fetal sex and gestational age
Probe	Gene	Probe location	Enhancer region	Pearson correlation coefficient	P-value	FDR q-value
cg08075204	BIN2	TSS200 - open sea	FALSE	-0.862264	3.50666e-12	5.49773e-08
cg10590292	BIN2	Body - open sea	FALSE	-0.86432	2.72258e-12	5.49773e-08
cg24449885	BIN2	TSS1500 - open sea	FALSE	-0.867968	1.71986e-12	5.49773e-08
cg21162304	NAA11	TSS200 - open sea	FALSE	-0.850373	1.40515e-11	1.65225e-07
cg24749672	BIN2	TSS200 - open sea	FALSE	-0.840206	4.20173e-11	3.95248e-07
cg13547474	NAA11	TSS200 - open sea	FALSE	-0.833776	8.08312e-11	5.98222e-07
cg20306694	BIN2	TSS1500 - open sea	FALSE	-0.832802	8.90325e-11	5.98222e-07
cg07179075	DPYD	Body - open sea	FALSE	0.822965	2.28645e-10	9.91244e-07
cg08652808	NAA11	1stExon - open sea	FALSE	-0.82344	2.18766e-10	9.91244e-07
cg15715892	COL17A1	TSS1500 - open sea	FALSE	-0.823848	2.10597e-10	9.91244e-07
cg22789605	SLC11A2	5'UTR - shore	FALSE	-0.822817	2.31826e-10	9.91244e-07
cg08124867	NAA11	TSS200 - open sea	FALSE	-0.820748	2.80577e-10	1.09972e-06
cg25433648	S100A14	5'UTR - open sea	FALSE	-0.817756	3.68162e-10	1.23687e-06
cg07119472	BIN2	TSS200 - open sea	FALSE	-0.818559	3.42455e-10	1.23687e-06
cg13795819	GPR17	5'UTR - shelf	FALSE	-0.812201	6.01992e-10	1.8876e-06
cg23677911	GALNT2	Body - open sea	TRUE	-0.806308	9.96691e-10	2.84005e-06
cg26333638	HEXB	Body - shore	FALSE	-0.805958	1.02651e-09	2.84005e-06
cg21022247	BIN2	TSS1500 - open sea	FALSE	-0.800183	1.65373e-09	4.32121e-06
cg15233428	NAA11	TSS200 - open sea	FALSE	-0.798473	1.89888e-09	4.70063e-06
cg14072140	DPYD	Body - open sea	TRUE	0.79783	1.99946e-09	4.70213e-06
cg22785561	GABRA4	3'UTR - open sea	FALSE	0.79358	2.80034e-09	6.27197e-06
cg07317983	ZBTB20	5'UTR - open sea	TRUE	0.791353	3.33038e-09	7.12006e-06
cg04858987	SH3BP5	Body - open sea	TRUE	-0.780017	7.80211e-09	1.508e-05
cg17875356	ZBTB20	5'UTR - open sea	TRUE	0.779647	8.01548e-09	1.508e-05
cg13553455	COL17A1	TSS1500 - open sea	FALSE	-0.780406	7.58377e-09	1.508e-05
cg13991698	QSOX1	Body - open sea	FALSE	-0.775968	1.04493e-08	1.89027e-05
cg16557964	TMEM45A	5'UTR - open sea	TRUE	-0.773744	1.2236e-08	2.13151e-05
cg11574620	NAA11	1stExon - open sea	FALSE	-0.768293	1.78854e-08	3.00437e-05
cg16356956	CSF2RB	5'UTR - open sea	FALSE	-0.766084	2.08004e-08	3.37354e-05
cg19140548	SH3PXD2A	Body - open sea	TRUE	-0.765352	2.18585e-08	3.42698e-05
cg15700009	LDHA	TSS1500 - shore	FALSE	-0.761945	2.74786e-08	4.16912e-05
cg04809093	ZBTB20	5'UTR - shelf	FALSE	0.761321	2.86421e-08	4.20986e-05
cg23730027	FLNB	Body - island	FALSE	-0.758658	3.41431e-08	4.86632e-05
cg06197616	MYO7B	Body - shore	FALSE	-0.756934	3.82117e-08	5.28602e-05
cg17208530	CA10	Body - open sea	TRUE	0.75625	3.99458e-08	5.36804e-05
cg18336854	TUSC3	Body - open sea	TRUE	0.752533	5.0719e-08	6.62644e-05
cg18444702	SH3BP5	Body - open sea	TRUE	-0.750983	5.59615e-08	7.11376e-05
cg17338821	FLNB	Body - shore	TRUE	-0.746334	7.48449e-08	8.82553e-05
cg25619459	CDK14	Body - open sea	TRUE	0.746634	7.34682e-08	8.82553e-05
cg23852348	PDGFD	Body - shelf	FALSE	0.746289	7.50566e-08	8.82553e-05
cg25694755	CA10	3'UTR - open sea	TRUE	0.745888	7.69367e-08	8.82595e-05
cg25549791	GALE	TSS200 - shore	FALSE	-0.742732	9.33607e-08	0.000102119
cg27193735	CDK14	Body - open sea	TRUE	0.743025	9.17112e-08	0.000102119
cg14019050	ABCA1	TSS1500 - island	FALSE	-0.742289	9.59148e-08	0.000102529
cg19512693	FLT1	Body - open sea	TRUE	0.739071	1.16451e-07	0.000120475
cg14273545	NTRK2	Body - open sea	TRUE	-0.738639	1.195e-07	0.000120475
cg18114811	TCL6	TSS1500 - open sea	FALSE	-0.738515	1.20388e-07	0.000120475
cg04704064	SCARB1	IGR - island	FALSE	0.737453	1.28255e-07	0.000125674
cg00411097	TMEM184A	1stExon - open sea	TRUE	-0.733909	1.58066e-07	0.000151724
cg11079619	INHBA	5'UTR - shelf	FALSE	-0.731582	1.80989e-07	0.00016714
cg00513984	SCARB1	IGR - island	FALSE	0.731559	1.81234e-07	0.00016714
cg13484596	ZBTB20	5'UTR - open sea	TRUE	0.730826	1.89075e-07	0.000171019
cg26509870	PHYHIP	IGR - shelf	FALSE	-0.728622	2.14598e-07	0.000190442
cg10636490	PFN2	Body - shore	FALSE	-0.727948	2.23008e-07	0.00019424
cg03183882	SH3BP5	Body - island	FALSE	-0.726703	2.39363e-07	0.000204695
cg23924526	PRKCE	Body - open sea	TRUE	0.725611	2.54608e-07	0.000213844
cg03631078	ZBTB20	5'UTR - open sea	TRUE	0.725294	2.5921e-07	0.000213889
cg11661265	ARAP2	3'UTR - open sea	FALSE	0.72431	2.73956e-07	0.000222159
cg06531595	PDE5A	Body - open sea	TRUE	-0.72341	2.8812e-07	0.000225857
cg18874575	ZNF559	3'UTR - open sea	FALSE	0.723695	2.83552e-07	0.000225857
cg20073882	NAA11	TSS1500 - open sea	FALSE	-0.722727	2.99306e-07	0.00023078
cg11509669	VSNL1	TSS1500 - shore	FALSE	-0.720629	3.36256e-07	0.000254363
cg18450832	C5orf42	TSS1500 - shore	FALSE	0.720391	3.40708e-07	0.000254363
cg23374992	CXCR4	3'UTR - shelf	FALSE	0.720035	3.47455e-07	0.000255347
cg16323245	ZBTB20	5'UTR - open sea	TRUE	0.71948	3.58232e-07	0.000259217
cg03908904	CAPS	TSS200 - shore	FALSE	-0.719004	3.67707e-07	0.000262042
cg24719107	POSTN	5'UTR - open sea	FALSE	0.718117	3.85999e-07	0.000270971
cg19617217	CDK14	Body - open sea	TRUE	0.715833	4.3705e-07	0.000302297
cg13462544	FAM110D	TSS200 - shelf	TRUE	-0.71395	4.83747e-07	0.000329747
cg13026729	EZR	TSS1500 - island	FALSE	-0.713445	4.97035e-07	0.000333965
cg07187103	LDHA	TSS200 - shore	FALSE	-0.710819	5.71692e-07	0.000378718
cg23308950	ATP11A	Body - open sea	TRUE	-0.709643	6.08354e-07	0.000397407
cg02232751	LDHA	TSS200 - shore	FALSE	-0.708412	6.49076e-07	0.0004182
cg01893068	CDK14	IGR - open sea	TRUE	0.707611	6.76867e-07	0.000430213
cg14941226	AFF3	Body - open sea	TRUE	0.706728	7.0882e-07	0.000444515
cg10994126	PAPPA2	1stExon - open sea	FALSE	-0.705547	7.53709e-07	0.000466447
ch.4.1098158R	RASL11B	IGR - open sea	FALSE	0.705293	7.6369e-07	0.000466486
cg13573245	CAPS	TSS1500 - shore	FALSE	-0.70499	7.75758e-07	0.000467782
cg16412573	RGS6	Body - open sea	TRUE	0.703941	8.18953e-07	0.000487578
cg09507215	ATP11A	Body - shelf	FALSE	-0.703574	8.34579e-07	0.00049067
cg21959618	AFF3	Body - open sea	TRUE	0.702388	8.86935e-07	0.000507616
cg13926553	GLDN	TSS1500 - shore	FALSE	-0.702669	8.7425e-07	0.000507616
cg17130745	LPHN2	IGR - open sea	FALSE	0.702194	8.9578e-07	0.000507616
cg17128892	IRF2	5'UTR - shelf	FALSE	0.701408	9.3249e-07	0.000522128
cg04489586	NNAT	TSS1500 - island	FALSE	-0.699679	1.01809e-06	0.000544148
cg08586692	NAA11	1stExon - open sea	FALSE	-0.699724	1.0158e-06	0.000544148
cg07340020	GLDN	TSS1500 - shore	FALSE	-0.700079	9.97699e-07	0.000544148
cg18068537	CYP11A1	TSS200 - shore	FALSE	-0.699985	1.00246e-06	0.000544148
cg08900316	PRKCE	Body - open sea	TRUE	0.697923	1.11243e-06	0.000581356
cg23843484	TMEM184A	IGR - open sea	FALSE	-0.69797	1.10983e-06	0.000581356
cg20312557	FER1L5	Body - open sea	FALSE	-0.697663	1.12705e-06	0.000582522
cg19920006	PPP1R1C	Body - open sea	TRUE	0.697181	1.15467e-06	0.000590313
cg00756887	PVRL4	TSS1500 - open sea	FALSE	-0.696686	1.18363e-06	0.00059861
cg10300962	GABRR1	Body - open sea	FALSE	0.696228	1.21104e-06	0.000600335
cg25042860	MILR1	IGR - open sea	TRUE	0.696203	1.21257e-06	0.000600335
cg22460204	POU6F2	Body - open sea	FALSE	0.694309	1.33235e-06	0.000652766
cg08400210	GABRR1	Body - open sea	FALSE	0.693901	1.35958e-06	0.000659241
cg06474225	HTRA1	Body - open sea	TRUE	-0.693046	1.41822e-06	0.000680659
cg19008720	HMHA1	Body - shore	FALSE	0.692203	1.47828e-06	0.000702318
cg21368161	TMEM184A	TSS200 - open sea	FALSE	-0.691334	1.54266e-06	0.000725576
cg06196379	TREM1	TSS1500 - open sea	FALSE	-0.690715	1.59009e-06	0.00074048
cg08003402	SH3BP5	Body - open sea	TRUE	-0.689681	1.67235e-06	0.000763663
cg26464186	RNLS	Body - shelf	FALSE	0.689877	1.65651e-06	0.000763663
cg24882192	MYO7B	Body - open sea	FALSE	-0.689427	1.69312e-06	0.000765041
cg27491280	MDFI	Body - island	FALSE	-0.6892	1.71194e-06	0.000765041
cg07239004	PTGFRN	IGR - shelf	FALSE	-0.689053	1.72416e-06	0.000765041
cg07457213	SH3PXD2A	Body - open sea	TRUE	-0.687942	1.81947e-06	0.000790473
cg17790333	CYP11A1	TSS200 - shore	FALSE	-0.688168	1.79973e-06	0.000790473
cg02542951	KLHL42	Body - open sea	FALSE	-0.687801	1.8319e-06	0.000790473
cg26625897	KRT19	IGR - open sea	TRUE	-0.687571	1.85237e-06	0.000792041
cg11462499	ACOXL	Body - open sea	TRUE	0.687362	1.87112e-06	0.00079285
cg25739016	RCSD1	Body - open sea	TRUE	0.68706	1.89856e-06	0.000797294
cg13367647	GBA	5'UTR - open sea	FALSE	-0.686768	1.92544e-06	0.000801427
cg16209310	TCL6	TSS1500 - open sea	FALSE	-0.686198	1.97892e-06	0.000816463
cg07269682	POLR2L	TSS1500 - shore	FALSE	0.685999	1.99797e-06	0.000817151
cg24170085	SH3BP5	Body - open sea	TRUE	-0.685249	2.07098e-06	0.000828723
cg07168214	ZBTB4	5'UTR - shelf	TRUE	-0.684815	2.11436e-06	0.000828723
cg08998657	GPT2	IGR - open sea	TRUE	-0.684828	2.1131e-06	0.000828723
cg12798775	MUC15	IGR - shelf	TRUE	0.685461	2.05007e-06	0.000828723
cg13328209	SCARB1	IGR - shore	FALSE	-0.684831	2.11274e-06	0.000828723
cg16320208	DPYD	Body - open sea	FALSE	0.684258	2.17127e-06	0.000843995
cg25364469	ZBTB20	5'UTR - shelf	FALSE	0.683933	2.20514e-06	0.000847121
cg16322276	PDGFD	TSS1500 - shore	FALSE	0.683836	2.21533e-06	0.000847121
cg13798112	ZBTB20	Body - shelf	FALSE	0.683197	2.28364e-06	0.000866198
cg02275418	SH3BP5	Body - shore	FALSE	-0.68271	2.33692e-06	0.000879318
cg14218233	GALNT2	Body - open sea	TRUE	-0.681897	2.4285e-06	0.00089236
cg10324703	POU6F2	Body - open sea	TRUE	0.682114	2.40373e-06	0.00089236
cg02556345	PLEKHA1	Body - open sea	FALSE	-0.681914	2.42653e-06	0.00089236
cg26302986	CDK14	IGR - open sea	TRUE	0.680514	2.59186e-06	0.000945006
cg20698680	AFF3	Body - open sea	TRUE	0.680029	2.65158e-06	0.000959343
cg22551578	NNAT	TSS1500 - island	FALSE	-0.679515	2.71614e-06	0.000960164
cg05467568	CDK14	Body - open sea	TRUE	0.679833	2.67601e-06	0.000960164
cg22311510	MS4A4A	Body - open sea	FALSE	0.679363	2.73551e-06	0.000960164
cg10750828	CRIP2	IGR - shore	FALSE	0.679378	2.73362e-06	0.000960164
cg03449379	CYP11A1	3'UTR - open sea	FALSE	-0.679103	2.7689e-06	0.000964686
cg06389252	POU6F2	Body - open sea	TRUE	0.677799	2.94229e-06	0.00101756
cg12349884	HIST1H2BK	3'UTR - shore	FALSE	0.676542	3.11892e-06	0.00107077
cg14139051	CDK14	Body - open sea	TRUE	0.675858	3.21896e-06	0.00109711
cg15457187	LPHN2	IGR - open sea	TRUE	0.675602	3.25723e-06	0.00110216
cg03092603	CSNK1E	5'UTR - shore	FALSE	-0.675154	3.32499e-06	0.00110913
cg20970886	MB21D2	Body - open sea	TRUE	0.675309	3.30143e-06	0.00110913
cg07313437	DPYD	Body - open sea	TRUE	0.674055	3.49709e-06	0.0011107
cg15798153	CDK14	1stExon - open sea	TRUE	0.673921	3.51861e-06	0.0011107
cg17534092	SCARB1	Body - shore	TRUE	-0.67424	3.46751e-06	0.0011107
cg05351785	TGM1	TSS1500 - open sea	TRUE	-0.674544	3.41949e-06	0.0011107
cg19502359	P2RY2	IGR - open sea	TRUE	-0.674217	3.47124e-06	0.0011107
ch.20.115261R	PRNP	IGR - shelf	FALSE	0.674704	3.3946e-06	0.0011107
cg17552295	CDK14	IGR - open sea	TRUE	0.673956	3.51293e-06	0.0011107
cg02531794	SSC4D	TSS200 - open sea	FALSE	-0.674316	3.45548e-06	0.0011107
cg19373938	TSPAN3	TSS1500 - shore	FALSE	0.673128	3.64849e-06	0.00114402
cg02147465	ZBTB20	Body - shore	FALSE	0.672251	3.7972e-06	0.00116786
cg14941895	ZBTB20	5'UTR - open sea	TRUE	0.672098	3.82384e-06	0.00116786
cg09781028	CDK14	Body - open sea	TRUE	0.672465	3.76048e-06	0.00116786
cg19514854	KRT19	IGR - open sea	TRUE	-0.672209	3.80447e-06	0.00116786
cg06713671	CAPS	TSS200 - shore	TRUE	-0.671504	3.9283e-06	0.00117684
cg26631984	VSNL1	IGR - shore	FALSE	-0.671756	3.88368e-06	0.00117684
cg06008531	CDK14	IGR - open sea	TRUE	0.671552	3.91982e-06	0.00117684
cg13506158	CCDC50	Body - shore	FALSE	-0.669624	4.27673e-06	0.00127311
cg16855845	DNASE2	Body - shore	FALSE	-0.669322	4.33525e-06	0.00128242
cg03394159	DUSP4	Body - shelf	FALSE	0.669008	4.39701e-06	0.0012852
cg19848082	TET3	IGR - shelf	TRUE	-0.668996	4.3993e-06	0.0012852
cg04084892	VSNL1	5'UTR - shore	FALSE	-0.668651	4.46796e-06	0.0012972
cg24204017	FLNB	Body - open sea	TRUE	-0.667075	4.7944e-06	0.00138343
cg03423228	SCARB1	Body - open sea	TRUE	-0.66563	5.11286e-06	0.00146633
cg04860674	SLC9A9	Body - open sea	TRUE	0.665165	5.21919e-06	0.0014749
cg26328626	FGF12	Body - open sea	TRUE	0.665218	5.20717e-06	0.0014749
cg24663003	SSC4D	TSS1500 - open sea	FALSE	-0.665089	5.23682e-06	0.0014749
cg11643099	FAM110D	TSS1500 - shelf	TRUE	-0.664686	5.3312e-06	0.00149255
cg10608476	ISL1	IGR - open sea	TRUE	0.664439	5.38957e-06	0.00149996
cg18635670	HMGN4	5'UTR - shore	FALSE	-0.664179	5.45187e-06	0.00150837
cg18087326	GPX7	TSS1500 - shore	FALSE	-0.663564	5.60161e-06	0.00154074
cg22812275	EZR	TSS1500 - shore	FALSE	-0.66333	5.65964e-06	0.00154208
cg06892898	ELMO1	Body - open sea	FALSE	0.663149	5.70484e-06	0.00154208
cg06589109	GSE1	Body - open sea	FALSE	0.663175	5.69831e-06	0.00154208
cg05939495	CYP11A1	TSS200 - shore	FALSE	-0.66287	5.7754e-06	0.00155223
cg11028872	CD28	IGR - open sea	TRUE	-0.662313	5.9182e-06	0.00158157
cg23240171	PDE7B	Body - open sea	TRUE	0.66218	5.95283e-06	0.00158184
cg27441384	FOXJ3	IGR - open sea	TRUE	-0.661762	6.06276e-06	0.001602
cg09753749	C1orf21	5'UTR - shelf	FALSE	-0.660986	6.2718e-06	0.00162217
cg18341491	POSTN	TSS1500 - open sea	FALSE	0.661043	6.25597e-06	0.00162217
cg01879693	ZFP28	3'UTR - open sea	FALSE	0.660898	6.29592e-06	0.00162217
cg15903956	CYP11A1	IGR - open sea	TRUE	-0.6612	6.2133e-06	0.00162217
cg02459469	MED13L	IGR - open sea	TRUE	-0.660841	6.31153e-06	0.00162217
cg01213231	ITGA5	Body - open sea	TRUE	-0.660341	6.45034e-06	0.00163992
cg13015710	SCARB1	IGR - island	FALSE	0.660362	6.44451e-06	0.00163992
cg08692006	TNFAIP8L1	TSS200 - shore	FALSE	-0.660175	6.49722e-06	0.00164296
cg21269897	HIST1H2BK	3'UTR - shore	FALSE	0.659196	6.77908e-06	0.00170507
cg12809925	PARK7	Body - open sea	TRUE	0.658944	6.85365e-06	0.00171465
cg24216542	AFAP1	Body - open sea	FALSE	0.658152	7.09229e-06	0.00176497
cg22381454	LDLR	TSS200 - shore	FALSE	-0.657595	7.26444e-06	0.00177956
cg24857795	SLC26A2	3'UTR - open sea	FALSE	0.657644	7.24935e-06	0.00177956
cg00615746	CYP11A1	Body - shore	FALSE	-0.657708	7.22922e-06	0.00177956
cg19736660	HS6ST1	Body - open sea	TRUE	-0.657259	7.37031e-06	0.00179614
cg14790000	FBN2	Body - open sea	TRUE	0.656873	7.49389e-06	0.00181684
cg06225294	ZBTB20	5'UTR - open sea	FALSE	-0.656587	7.5863e-06	0.00182981
cg24443250	TNFSF8	TSS1500 - open sea	FALSE	-0.656397	7.64854e-06	0.00183542
cg08460580	EXOC2	5'UTR - shelf	FALSE	-0.656094	7.74824e-06	0.0018499
cg07546062	RGS6	Body - open sea	FALSE	0.655248	8.03383e-06	0.0019084
cg18282393	ACOXL	Body - open sea	TRUE	0.655049	8.10248e-06	0.00191413
cg03389720	ABAT	5'UTR - open sea	TRUE	0.654942	8.13934e-06	0.00191413
cg20330630	CYP11A1	TSS1500 - shore	FALSE	-0.654049	8.45497e-06	0.00197846
cg26484813	AHNAK	5'UTR - shore	FALSE	-0.653768	8.55657e-06	0.00198863
cg06311920	COTL1	3'UTR - open sea	FALSE	-0.653695	8.58297e-06	0.00198863
cg18515872	RGS6	Body - open sea	FALSE	0.653449	8.67311e-06	0.00198991
cg16185386	FLT1	IGR - open sea	TRUE	-0.653552	8.6353e-06	0.00198991
cg15924971	PLA2G16	Body - open sea	TRUE	-0.653077	8.81084e-06	0.0020117
cg06164260	BCL6	5'UTR - shore	FALSE	-0.652468	9.04095e-06	0.00205426
cg10516886	CD53	TSS1500 - open sea	FALSE	-0.652172	9.15487e-06	0.00206024
cg06285340	CYP11A1	1stExon - shore	FALSE	-0.652246	9.12606e-06	0.00206024
cg26255831	MMP14	Body - shelf	FALSE	-0.651631	9.36621e-06	0.00209776
cg21209356	CSF2RB	Body - open sea	FALSE	-0.651349	9.47791e-06	0.00211272
cg17352891	SOX5	5'UTR - open sea	TRUE	0.651176	9.54745e-06	0.00211818
cg00456651	SDC3	Body - shore	FALSE	-0.6507	9.74013e-06	0.00213218
cg20253689	AFF3	Body - open sea	FALSE	0.650685	9.74654e-06	0.00213218
cg04564000	ZBTB20	5'UTR - open sea	FALSE	0.65079	9.70343e-06	0.00213218
cg19631472	LDHA	TSS1500 - shore	FALSE	-0.650405	9.86172e-06	0.00214739
cg03730249	FOXJ3	Body - open sea	TRUE	-0.64978	1.01235e-05	0.00218882
cg21910196	RGS6	5'UTR - shelf	FALSE	0.649729	1.01451e-05	0.00218882
cg16348003	S100A14	TSS1500 - open sea	FALSE	-0.649239	1.03548e-05	0.00219601
cg12335116	ZBTB20	5'UTR - open sea	TRUE	0.648894	1.05052e-05	0.00219601
cg00741986	TNIP2	Body - open sea	TRUE	-0.649421	1.02765e-05	0.00219601
cg19216211	C8orf58	TSS1500 - shore	FALSE	-0.649045	1.04393e-05	0.00219601
cg26232451	LETM2	Body - open sea	TRUE	-0.648921	1.04933e-05	0.00219601
cg25599242	RARRES3	1stExon - open sea	TRUE	-0.649049	1.04376e-05	0.00219601
cg23652172	AP1M2	Body - shore	FALSE	0.649278	1.0338e-05	0.00219601
cg23977011	INHA	1stExon - shore	FALSE	-0.648221	1.08042e-05	0.00224852
cg05093535	AFF3	Body - open sea	TRUE	0.647903	1.09478e-05	0.00226837
cg20821170	YPEL4	TSS1500 - shelf	FALSE	-0.647551	1.11092e-05	0.00229172
cg01370241	VWCE	Body - open sea	TRUE	-0.646828	1.14474e-05	0.00235116
cg23230554	CTSF	Body - shore	TRUE	0.646607	1.15527e-05	0.00235225
cg03495084	SH3BP5	Body - open sea	TRUE	-0.64669	1.15127e-05	0.00235225
cg27082076	CRIP2	IGR - shore	FALSE	-0.646255	1.17221e-05	0.00237645
cg10687420	CPED1	3'UTR - open sea	FALSE	0.64613	1.17825e-05	0.00237844
cg00988350	GALE	5'UTR - shore	FALSE	-0.645792	1.19484e-05	0.00239505
cg08112737	KIAA1211	Body - shelf	FALSE	0.645755	1.19666e-05	0.00239505
cg13672136	LTF	3'UTR - open sea	FALSE	-0.645005	1.23421e-05	0.00245973
cg17643025	NNAT	TSS1500 - island	FALSE	-0.644732	1.24813e-05	0.00247699
cg15046062	HTRA4	1stExon - island	TRUE	-0.644615	1.25416e-05	0.00247849
cg18347602	MAN1C1	Body - open sea	TRUE	-0.643964	1.28809e-05	0.00251387
cg04142010	PDGFD	Body - shelf	TRUE	0.644018	1.28523e-05	0.00251387
cg19194645	SCARB1	IGR - island	FALSE	-0.644087	1.28162e-05	0.00251387
cg02599464	HIST1H2BK	3'UTR - shore	FALSE	0.643525	1.31145e-05	0.00254888
cg08807414	GSE1	IGR - open sea	TRUE	0.64314	1.33227e-05	0.00257868
cg09278187	FOXJ3	3'UTR - open sea	TRUE	-0.642891	1.34594e-05	0.00257947
cg15711521	GOLIM4	Body - open sea	TRUE	0.642786	1.35167e-05	0.00257947
cg07565956	ZBTB4	5'UTR - shore	FALSE	-0.642858	1.34772e-05	0.00257947
cg19751789	LDLR	TSS200 - shore	FALSE	-0.642733	1.35462e-05	0.00257947
cg26196087	NOTCH2	Body - open sea	TRUE	-0.642628	1.36044e-05	0.00258012
cg14163484	FER1L5	Body - open sea	FALSE	-0.642245	1.38186e-05	0.00258942
cg01924561	SLC2A1	Body - open sea	TRUE	-0.642342	1.37639e-05	0.00258942
cg04091816	PDK2	Body - shelf	TRUE	-0.642289	1.37937e-05	0.00258942
cg20925425	SDSL	Body - open sea	FALSE	0.641253	1.43874e-05	0.00268531
cg09756855	ACOXL	5'UTR - shelf	FALSE	0.640955	1.45622e-05	0.00268596
cg00291478	RGS10	Body - shore	FALSE	-0.640963	1.45574e-05	0.00268596
cg08198430	TGM1	TSS1500 - open sea	TRUE	-0.641103	1.44752e-05	0.00268596
cg13470673	ZBTB20	5'UTR - open sea	TRUE	0.640477	1.4847e-05	0.00271652
cg04837455	CDK14	3'UTR - open sea	TRUE	0.640418	1.48827e-05	0.00271652
cg19211619	CAPS	TSS1500 - shore	FALSE	-0.640387	1.49012e-05	0.00271652
cg22437221	FYB	Body - open sea	FALSE	-0.639916	1.51877e-05	0.00275807
cg12503394	TMEM184A	TSS200 - open sea	TRUE	-0.638484	1.60902e-05	0.00289957
cg12817436	HMHA1	Body - island	FALSE	0.63856	1.60413e-05	0.00289957
cg18584265	SYDE1	Body - shore	FALSE	-0.638207	1.62701e-05	0.00290968
cg16336556	LTBP1	Body - open sea	TRUE	-0.638218	1.62629e-05	0.00290968
cg12689670	LAMC1	Body - open sea	TRUE	-0.637652	1.66366e-05	0.00294167
cg20289911	FAM110A	TSS1500 - shore	FALSE	-0.637728	1.6586e-05	0.00294167
cg03537591	PCBD1	IGR - open sea	TRUE	0.637691	1.66105e-05	0.00294167
cg09194202	PDGFD	Body - shelf	FALSE	0.637436	1.67809e-05	0.00295397
cg23696550	TGM1	5'UTR - open sea	FALSE	-0.637361	1.68317e-05	0.00295397
cg27221424	SYN3	Body - shore	FALSE	-0.637104	1.70056e-05	0.00297339
cg08509991	COL17A1	TSS200 - open sea	FALSE	-0.636513	1.74121e-05	0.0030332
cg03345668	MOB3C	TSS1500 - shore	FALSE	-0.636411	1.74829e-05	0.00303428
cg06694446	CCDC50	Body - shore	FALSE	-0.636082	1.7714e-05	0.00305493
cg26441104	CDK14	3'UTR - open sea	TRUE	0.635965	1.77967e-05	0.00305493
cg04656451	GPCPD1	IGR - open sea	FALSE	-0.636046	1.77396e-05	0.00305493
cg13190306	LDHA	TSS200 - island	FALSE	-0.635696	1.79886e-05	0.00307663
cg16473915	HTRA4	1stExon - island	TRUE	-0.635491	1.81354e-05	0.0030905
cg11568958	PDE7B	Body - open sea	FALSE	0.63434	1.89833e-05	0.00317744
cg10831642	SH3PXD2A	Body - open sea	TRUE	0.63438	1.89533e-05	0.00317744
cg11204152	RGS6	Body - open sea	TRUE	0.634357	1.8971e-05	0.00317744
cg00666746	SYDE1	TSS1500 - shore	FALSE	-0.634575	1.88071e-05	0.00317744
cg17332150	DNM2	Body - shelf	FALSE	-0.63456	1.88185e-05	0.00317744
cg07351322	KMT2E	Body - open sea	TRUE	-0.63406	1.91949e-05	0.00320146
cg27403658	CDK14	IGR - open sea	TRUE	0.633969	1.92643e-05	0.00320169
cg16523655	TRIM40	TSS1500 - open sea	FALSE	0.633717	1.94574e-05	0.00321457
cg24570042	GLDN	Body - shore	TRUE	-0.633689	1.94785e-05	0.00321457
cg17833106	PVRL4	TSS1500 - open sea	FALSE	-0.633119	1.9922e-05	0.00323062
cg07078958	SH3BP5	Body - open sea	TRUE	-0.632948	2.00566e-05	0.00323062
cg25758137	ALCAM	Body - open sea	TRUE	0.633269	1.98047e-05	0.00323062
cg21899942	RGS6	Body - open sea	FALSE	0.633098	1.99383e-05	0.00323062
cg11458974	HMOX1	TSS1500 - shore	FALSE	-0.632958	2.00489e-05	0.00323062
cg08105813	QPCT	IGR - open sea	TRUE	-0.633465	1.96519e-05	0.00323062
cg27105123	EPS8L1	IGR - open sea	FALSE	-0.633118	1.99228e-05	0.00323062
cg09314734	RAB15	Body - open sea	TRUE	-0.632587	2.03439e-05	0.00326571
cg19717061	ZBTB20	5'UTR - open sea	TRUE	0.632371	2.05176e-05	0.00327413
cg20411384	CDK14	Body - open sea	TRUE	0.632349	2.05355e-05	0.00327413
cg04784618	NAALADL2	Body - open sea	TRUE	0.631514	2.12207e-05	0.00335544
cg21086503	KIAA1324L	Body - open sea	FALSE	0.631483	2.12464e-05	0.00335544
cg15974698	TGM1	TSS1500 - open sea	TRUE	-0.631401	2.13142e-05	0.00335544
cg02436098	TNFAIP8L1	1stExon - shore	FALSE	-0.631381	2.13309e-05	0.00335544
cg05606878	C5orf63	IGR - open sea	TRUE	0.631289	2.14084e-05	0.00335641
cg04800684	L2HGDH	Body - shore	FALSE	-0.630957	2.16886e-05	0.00338904
cg18413237	INHBA	TSS200 - shelf	FALSE	-0.630803	2.18201e-05	0.00339829
cg05541460	MGAT3	IGR - shore	TRUE	-0.630167	2.23689e-05	0.00347228
cg04618171	HPCAL1	5'UTR - open sea	TRUE	-0.629712	2.27694e-05	0.00349416
cg27303538	FGF12	Body - open sea	TRUE	0.62967	2.2807e-05	0.00349416
cg14896003	RASSF7	Body - shore	FALSE	-0.629901	2.26025e-05	0.00349416
cg02218776	LONRF2	IGR - open sea	TRUE	-0.629798	2.26929e-05	0.00349416
cg07786675	SFN	1stExon - island	TRUE	-0.629517	2.29429e-05	0.00350356
cg09792463	FOXO1	Body - open sea	TRUE	-0.629398	2.30499e-05	0.00350851
cg14476364	C1orf21	Body - open sea	TRUE	-0.629024	2.3387e-05	0.00354631
cg13366849	DNM2	Body - open sea	FALSE	-0.628956	2.34491e-05	0.00354631
cg24458314	HDAC9	Body - open sea	TRUE	0.628731	2.36551e-05	0.00355461
cg07168060	SH3PXD2A	Body - open sea	TRUE	-0.628746	2.36413e-05	0.00355461
cg10981598	NNAT	TSS1500 - island	FALSE	-0.628316	2.40392e-05	0.00359436
cg14356330	FIG4	Body - open sea	TRUE	0.62828	2.40724e-05	0.00359436
cg09310966	TREM1	TSS1500 - open sea	FALSE	-0.627491	2.48201e-05	0.00369426
cg19047660	HOXB2	IGR - shore	TRUE	-0.626634	2.56547e-05	0.00380644
cg05525648	ADAM12	3'UTR - open sea	FALSE	-0.626075	2.62138e-05	0.00387717
cg01804925	HIST1H2BK	3'UTR - shore	FALSE	0.625888	2.64031e-05	0.00388233
cg18209489	MTSS1	Body - open sea	TRUE	0.625877	2.64138e-05	0.00388233
cg00518941	PRKCE	Body - open sea	TRUE	0.625628	2.66681e-05	0.00389536
cg03232953	HS6ST1	IGR - open sea	FALSE	-0.62564	2.66552e-05	0.00389536
cg11143438	IPMK	IGR - shelf	FALSE	-0.624977	2.73428e-05	0.00398155
cg15282973	SCARB1	Body - shore	FALSE	-0.624746	2.75857e-05	0.00400453
cg23605670	NNAT	TSS1500 - island	FALSE	-0.624354	2.80026e-05	0.00400578
cg04081218	LAMC1	Body - open sea	TRUE	-0.62459	2.7751e-05	0.00400578
cg09436562	LDHA	TSS200 - shore	FALSE	-0.624539	2.78054e-05	0.00400578
cg18610205	BIN2	TSS200 - open sea	FALSE	-0.624427	2.7925e-05	0.00400578
cg19776282	ERICH1	IGR - shore	FALSE	0.624338	2.80202e-05	0.00400578
cg25500616	ARHGEF4	Body - shelf	FALSE	-0.623869	2.85268e-05	0.00406585
cg23296572	TRPV6	TSS1500 - open sea	TRUE	0.623665	2.87503e-05	0.00407657
cg14244402	PIP5KL1	IGR - shore	TRUE	-0.623642	2.87754e-05	0.00407657
cg16646354	AHNAK	5'UTR - shelf	TRUE	-0.622787	2.97281e-05	0.00418825
cg10317387	THNSL2	5'UTR - shore	FALSE	-0.622775	2.97418e-05	0.00418825
cg06808089	LIMD1	Body - open sea	TRUE	0.622535	3.00136e-05	0.00419911
cg05597836	DLX5	TSS1500 - shore	TRUE	0.622491	3.0064e-05	0.00419911
cg23362473	PRNP	3'UTR - open sea	FALSE	0.622471	3.00868e-05	0.00419911
cg27646509	ZSCAN18	Body - shelf	FALSE	0.622297	3.02869e-05	0.00421454
cg02610360	TMEM136	5'UTR - shore	FALSE	-0.622015	3.06132e-05	0.00424738
cg05454635	CYP11A1	Body - shore	TRUE	-0.621899	3.07481e-05	0.00425355
cg11207652	CCDC149	Body - open sea	TRUE	-0.621793	3.08722e-05	0.00425819
cg05193538	MAN1C1	Body - island	FALSE	0.621703	3.09768e-05	0.00426012
cg24965293	TWIST1	IGR - shelf	FALSE	0.621404	3.13301e-05	0.00429615
cg19831077	WDR86	TSS1500 - shore	FALSE	-0.621018	3.17908e-05	0.00434665
cg02029908	DUSP1	3'UTR - shore	FALSE	-0.620785	3.2072e-05	0.00437239
cg22169791	NOX5	5'UTR - open sea	TRUE	0.62034	3.26163e-05	0.00443375
cg13643006	ERMP1	TSS1500 - shore	FALSE	-0.620021	3.30105e-05	0.00446283
cg05844242	RGS6	Body - open sea	FALSE	0.620013	3.302e-05	0.00446283
cg02186409	FLT1	Body - open sea	TRUE	0.619167	3.40882e-05	0.00459399
cg14202099	TUSC3	TSS1500 - shore	FALSE	-0.618887	3.44486e-05	0.0046293
cg14552010	AFF3	Body - open sea	TRUE	0.618403	3.50805e-05	0.00470078
cg06794001	SH3TC2	Body - open sea	FALSE	0.618104	3.54751e-05	0.00474016
cg21849661	RASSF7	3'UTR - shelf	FALSE	-0.617949	3.56816e-05	0.00475424
cg01012330	MB21D2	Body - shore	FALSE	0.617861	3.57997e-05	0.00475651
cg06489965	CLDN9	1stExon - shore	TRUE	-0.617781	3.59065e-05	0.00475726
cg08176140	MIDN	Body - island	TRUE	0.617676	3.60478e-05	0.00476256
cg20777829	MED13L	Body - open sea	TRUE	-0.617581	3.61767e-05	0.0047662
cg06762398	SH2D7	IGR - shelf	FALSE	0.617189	3.671e-05	0.00482296
cg04589062	CDK14	3'UTR - open sea	TRUE	0.617067	3.68766e-05	0.00483135
cg27113015	SASH1	Body - open sea	TRUE	-0.61641	3.77911e-05	0.00493741
cg04101755	CLDN9	IGR - shelf	TRUE	0.6162	3.80869e-05	0.00496227
cg17223218	LAMC1	Body - open sea	TRUE	-0.61543	3.91923e-05	0.00505405
cg13532410	CACNA2D3	Body - open sea	TRUE	0.615457	3.91531e-05	0.00505405
cg07960944	LDLR	TSS1500 - shore	FALSE	-0.615305	3.93748e-05	0.00505405
cg19450479	BHLHE40	IGR - shore	FALSE	0.615263	3.94361e-05	0.00505405
cg00551609	TET3	IGR - shelf	TRUE	-0.615364	3.92886e-05	0.00505405
cg10398418	CELF2	Body - open sea	TRUE	0.615394	3.92446e-05	0.00505405
cg00462362	EPS8L1	TSS1500 - shore	FALSE	-0.614942	3.99082e-05	0.00510066
cg26877565	LY6G6C	TSS200 - shore	FALSE	-0.614781	4.01466e-05	0.00511722
cg25276521	NEURL1	Body - open sea	TRUE	-0.613748	4.17086e-05	0.00530195
cg06493072	SNX9	IGR - open sea	FALSE	-0.613639	4.1877e-05	0.00530901
cg03628148	LDHA	TSS200 - shore	FALSE	-0.613451	4.21686e-05	0.00533161
cg13810457	TC2N	5'UTR - open sea	TRUE	0.613359	4.23107e-05	0.00533523
cg04431788	CX3CR1	TSS1500 - open sea	FALSE	0.613258	4.24686e-05	0.00534083
cg11348599	FLT1	IGR - shelf	FALSE	-0.613108	4.27036e-05	0.00535606
cg13601739	SLCO2B1	Body - open sea	FALSE	0.612418	4.38006e-05	0.00547903
cg20702205	RNF216	Body - open sea	TRUE	0.612255	4.40634e-05	0.00548275
cg03851835	SLC35F2	Body - open sea	TRUE	-0.612305	4.39829e-05	0.00548275
cg13290254	SCARB1	IGR - open sea	FALSE	-0.612085	4.43402e-05	0.00550263
cg06431514	CELF2	Body - open sea	FALSE	0.611989	4.44954e-05	0.00550737
cg15811371	MUC16	TSS1500 - open sea	FALSE	0.611676	4.50091e-05	0.00555632
cg01883425	MDFI	Body - shore	FALSE	-0.611543	4.52289e-05	0.00556429
cg04678315	SCARB1	IGR - open sea	TRUE	-0.611494	4.53103e-05	0.00556429
cg26539949	ZBTB20	5'UTR - shore	FALSE	0.610999	4.61386e-05	0.00562197
cg16492615	SH3PXD2A	Body - open sea	TRUE	-0.611045	4.60613e-05	0.00562197
cg25493658	SLC11A2	TSS1500 - shore	FALSE	-0.611046	4.60596e-05	0.00562197
cg02497428	IGSF6	TSS1500 - open sea	FALSE	-0.610661	4.67118e-05	0.00567712
cg11179518	MPEG1	1stExon - open sea	FALSE	0.610405	4.71492e-05	0.00569521
cg19402236	FLT1	Body - open sea	TRUE	0.610362	4.7224e-05	0.00569521
cg14437092	GPHN	IGR - shelf	FALSE	0.610461	4.70537e-05	0.00569521
cg05905531	MYO1F	Body - island	FALSE	0.609874	4.80698e-05	0.00578239
cg09313445	MAP3K9	IGR - open sea	TRUE	-0.609553	4.86354e-05	0.0058355
cg04511125	THNSL2	5'UTR - island	FALSE	-0.609054	4.95242e-05	0.00588212
cg12918213	MED13L	Body - open sea	TRUE	0.609171	4.93146e-05	0.00588212
cg25245338	SYN3	Body - shore	FALSE	-0.609133	4.93829e-05	0.00588212
cg19921286	SPATS2L	IGR - open sea	TRUE	0.609069	4.94972e-05	0.00588212
cg10685128	TBC1D9	Body - open sea	TRUE	0.608495	5.05385e-05	0.00595484
cg26802026	FBN2	Body - shore	FALSE	0.608565	5.04106e-05	0.00595484
cg00234261	WDR86	Body - shore	FALSE	-0.60837	5.07695e-05	0.00595484
cg08033551	CYP11A1	5'UTR - shore	FALSE	-0.608377	5.07565e-05	0.00595484
cg03996677	GOLIM4	IGR - shelf	FALSE	0.608524	5.04871e-05	0.00595484
cg24183237	PDE7B	3'UTR - open sea	TRUE	0.607859	5.17159e-05	0.00600594
cg26581982	MYOF	Body - open sea	TRUE	-0.607972	5.15057e-05	0.00600594
cg11654922	TNFAIP8L1	TSS200 - shore	FALSE	-0.60788	5.16772e-05	0.00600594
cg14815361	PDLIM4	IGR - shelf	FALSE	-0.608057	5.13467e-05	0.00600594
cg21880392	FRZB	3'UTR - open sea	FALSE	0.607425	5.25336e-05	0.0060133
cg01180628	BHLHE40	Body - shore	FALSE	-0.607351	5.26742e-05	0.0060133
cg13029957	IQGAP2	Body - open sea	TRUE	0.607557	5.22833e-05	0.0060133
cg20663219	STX1A	Body - shelf	FALSE	-0.607407	5.25684e-05	0.0060133
cg12535715	HTRA4	1stExon - island	TRUE	-0.607595	5.2212e-05	0.0060133
cg17192377	HDHD2	TSS1500 - shore	FALSE	0.607603	5.2196e-05	0.0060133
cg06928993	BCAT2	Body - shore	FALSE	-0.607437	5.25103e-05	0.0060133
cg20312012	FER1L5	Body - open sea	TRUE	-0.607076	5.31988e-05	0.00602977
cg20047677	SDSL	Body - open sea	TRUE	0.607144	5.30697e-05	0.00602977
cg00861610	LPHN3	IGR - shore	FALSE	0.607074	5.32031e-05	0.00602977
cg14029912	BHLHE40	IGR - shore	TRUE	-0.606936	5.34694e-05	0.00604538
cg22903402	MYO7B	Body - open sea	FALSE	-0.60663	5.40611e-05	0.00609763
cg08308032	HK2	IGR - open sea	TRUE	-0.606542	5.42331e-05	0.00610239
cg24481882	PDE7B	Body - open sea	TRUE	0.60637	5.45691e-05	0.00612555
cg12612406	TRIM40	TSS1500 - open sea	FALSE	0.60618	5.49442e-05	0.00615296
cg20849025	MPEG1	TSS1500 - open sea	FALSE	-0.606042	5.52164e-05	0.00615414
cg11267810	RIN2	IGR - open sea	FALSE	0.606068	5.51647e-05	0.00615414
cg19728051	SDC3	IGR - open sea	TRUE	-0.605941	5.54166e-05	0.00616185
cg20449670	S100A6	IGR - open sea	TRUE	-0.605783	5.57327e-05	0.00618238
cg10259004	MYL9	5'UTR - shelf	TRUE	-0.60551	5.62815e-05	0.00619775
cg16606773	RIN2	Body - island	FALSE	-0.605504	5.62942e-05	0.00619775
cg23345084	TMEM178A	TSS1500 - shore	FALSE	-0.605452	5.63983e-05	0.00619775
cg04221117	CELF2	Body - shore	FALSE	0.605535	5.62307e-05	0.00619775
cg04399108	ZBTB20	5'UTR - open sea	TRUE	0.605251	5.6806e-05	0.00619966
cg04986931	MGAT3	IGR - shelf	TRUE	-0.605249	5.68111e-05	0.00619966
cg23344395	MB21D2	Body - shore	FALSE	0.605362	5.65807e-05	0.00619966
cg25076459	DLX5	IGR - shore	TRUE	0.605143	5.7026e-05	0.00620871
cg12966876	ACOXL	Body - shore	FALSE	0.604798	5.7736e-05	0.00627149
cg24010613	GALK1	Body - open sea	FALSE	-0.604456	5.84469e-05	0.00633408
cg13987674	GRHL3	TSS200 - shore	FALSE	-0.604089	5.92177e-05	0.00639492
cg04215238	COL17A1	5'UTR - open sea	TRUE	-0.603995	5.94162e-05	0.00639492
cg15126733	RASSF7	Body - shore	FALSE	-0.604032	5.93378e-05	0.00639492
cg14667273	VWA1	TSS1500 - shore	TRUE	0.603703	6.00388e-05	0.00640797
cg12039197	ACTG2	1stExon - open sea	FALSE	-0.603698	6.0049e-05	0.00640797
cg00302160	MSRA	Body - open sea	TRUE	0.603683	6.00823e-05	0.00640797
cg11832281	CELF2	Body - shelf	FALSE	0.603798	5.98352e-05	0.00640797
cg04843046	FRRS1L	TSS1500 - shore	FALSE	-0.603151	6.12306e-05	0.00651566
cg24564503	NNAT	TSS1500 - shore	FALSE	-0.602989	6.15844e-05	0.00653851
cg19477978	MPRIP	Body - open sea	TRUE	0.602853	6.18838e-05	0.0065555
cg02270765	AGPAT9	IGR - open sea	TRUE	0.602496	6.26725e-05	0.00662413
cg03894068	RIN2	Body - island	FALSE	-0.601988	6.38138e-05	0.00672922
cg00165078	ABCD3	IGR - open sea	TRUE	-0.601926	6.39529e-05	0.00672922
cg02390947	NEURL1	Body - open sea	TRUE	-0.601549	6.48124e-05	0.00680443
cg10133908	HECTD2	TSS1500 - shore	FALSE	-0.6013	6.53864e-05	0.00683419
cg01316516	LDHA	5'UTR - island	FALSE	-0.6013	6.53856e-05	0.00683419
cg05529156	RNLS	Body - open sea	TRUE	0.601154	6.57262e-05	0.00685136
cg01304894	MTSS1L	Body - shore	TRUE	0.601104	6.58421e-05	0.00685136
cg09472600	NCF2	Body - open sea	TRUE	0.60083	6.64829e-05	0.00690277
cg06981182	RNLS	TSS200 - island	FALSE	-0.600754	6.66606e-05	0.00690598
cg18619267	AFAP1	5'UTR - shore	FALSE	-0.600658	6.68863e-05	0.00691413
cg27278017	PROCR	TSS200 - shelf	FALSE	-0.600458	6.73609e-05	0.00694793
cg18486590	HSPA2	3'UTR - shore	FALSE	-0.600198	6.79797e-05	0.00699641
cg21619224	EZR	Body - open sea	FALSE	-0.599969	6.85319e-05	0.00703642
cg22462240	LGALS3BP	IGR - open sea	FALSE	-0.599913	6.86677e-05	0.00703642
cg12569119	SH3PXD2A	Body - open sea	TRUE	-0.599842	6.88375e-05	0.00703849
cg22389654	PHGDH	Body - open sea	FALSE	-0.599618	6.93841e-05	0.00705195
cg04411201	FILIP1L	Body - open sea	TRUE	-0.599631	6.93521e-05	0.00705195
cg00281100	RNLS	Body - open sea	TRUE	0.599603	6.94189e-05	0.00705195
cg18851688	SDSL	TSS1500 - open sea	FALSE	0.599529	6.96006e-05	0.00705516
cg17633300	ERGIC1	Body - open sea	TRUE	0.599366	6.99997e-05	0.00706516
cg12063847	SNX9	IGR - open sea	TRUE	-0.599401	6.99155e-05	0.00706516
cg12013591	LDLR	TSS200 - shore	FALSE	-0.599129	7.05862e-05	0.00707879
cg22397846	RCSD1	3'UTR - open sea	TRUE	0.599155	7.05216e-05	0.00707879
cg01935897	SDSL	3'UTR - open sea	FALSE	0.599219	7.0362e-05	0.00707879
cg00013451	STC1	Body - open sea	FALSE	-0.598852	7.12749e-05	0.00713264
cg20971407	BHLHE40	Body - shore	FALSE	-0.598689	7.16842e-05	0.00715838
cg14445389	AFF3	Body - open sea	TRUE	0.598213	7.28879e-05	0.00720212
cg21577356	LRRC61	5'UTR - shore	TRUE	-0.598412	7.23835e-05	0.00720212
cg01981314	EFR3A	IGR - shore	FALSE	0.598391	7.24369e-05	0.00720212
cg08482436	DLX5	IGR - shore	FALSE	0.598227	7.2854e-05	0.00720212
cg19694206	STC2	IGR - open sea	TRUE	-0.598276	7.27281e-05	0.00720212
cg17091793	FNDC3A	TSS200 - open sea	FALSE	0.59787	7.37679e-05	0.00725858
cg05222216	MUC16	TSS1500 - open sea	FALSE	0.597913	7.36587e-05	0.00725858
cg26488527	PPL	Body - island	FALSE	-0.597522	7.46727e-05	0.00731209
cg06195293	TRIM40	1stExon - open sea	FALSE	0.59752	7.46777e-05	0.00731209
cg16991515	HIST1H2BK	3'UTR - shore	FALSE	0.597481	7.47782e-05	0.00731209
cg04981492	SYDE1	Body - shore	FALSE	-0.597391	7.5014e-05	0.00731993
cg02886761	FSTL3	IGR - shelf	FALSE	-0.597118	7.57313e-05	0.00737463
cg09243900	RAB25	TSS200 - open sea	FALSE	-0.597008	7.60241e-05	0.00738785
cg00702126	VWA1	TSS1500 - shore	TRUE	0.596799	7.65778e-05	0.00741103
cg16469740	HDAC9	Body - open sea	TRUE	0.596807	7.65563e-05	0.00741103
cg20558320	ARL4C	IGR - open sea	TRUE	0.596657	7.69578e-05	0.00743251
cg13803632	LPHN2	IGR - open sea	FALSE	0.596567	7.72002e-05	0.00744064
cg09432154	MED12L	Body - open sea	FALSE	-0.596389	7.76796e-05	0.00747154
cg26552361	ERGIC1	Body - open sea	TRUE	-0.595354	8.05228e-05	0.00769241
cg21895319	MED12L	Body - open sea	TRUE	-0.595316	8.06301e-05	0.00769241
cg04812351	ADAMTS3	Body - open sea	TRUE	0.595415	8.03519e-05	0.00769241
cg04755220	NUMBL	Body - shore	FALSE	-0.595466	8.02107e-05	0.00769241
cg24432389	NCOR2	Body - shore	FALSE	0.594995	8.15319e-05	0.00776269
cg03693105	WDR86	TSS1500 - shore	FALSE	-0.594855	8.19261e-05	0.00778447
cg16485048	FRMD4A	Body - open sea	FALSE	-0.594736	8.22659e-05	0.00780099
cg25248278	CCR7	IGR - open sea	TRUE	-0.594663	8.24735e-05	0.00780495
cg05260966	SYN3	Body - island	FALSE	-0.594115	8.40509e-05	0.00793825
cg03217572	EPHB6	Body - open sea	FALSE	0.593986	8.44262e-05	0.00794704
cg17394304	BCL6	5'UTR - shore	FALSE	-0.593967	8.44818e-05	0.00794704
cg12974660	HRK	3'UTR - open sea	TRUE	-0.59381	8.49411e-05	0.00795995
cg08366846	SNX29	Body - shore	FALSE	0.593635	8.54546e-05	0.00795995
cg05037622	JPH2	TSS1500 - open sea	FALSE	-0.593631	8.54653e-05	0.00795995
cg20446824	SCARB1	IGR - open sea	TRUE	0.593774	8.50457e-05	0.00795995
cg16772533	SSC4D	Body - shore	FALSE	-0.593645	8.54246e-05	0.00795995
cg23655939	BCL6	5'UTR - shore	FALSE	-0.593281	8.65017e-05	0.0080089
cg17153138	ARHGAP18	Body - open sea	FALSE	0.593308	8.64237e-05	0.0080089
cg17878881	SCARB1	TSS1500 - shore	FALSE	-0.593326	8.63695e-05	0.0080089
cg01555151	DIO2	TSS1500 - open sea	FALSE	-0.593013	8.73044e-05	0.00806734
cg12955084	TMEM91	Body - shelf	FALSE	-0.59286	8.7764e-05	0.0080881
cg23685650	KTN1-AS1	Body - shore	FALSE	-0.592824	8.7873e-05	0.0080881
cg00759699	DNASE2	Body - island	FALSE	-0.592575	8.86306e-05	0.0081419
cg04812347	AIF1	Body - shelf	FALSE	0.591965	9.05053e-05	0.00829791
cg12636499	SH3PXD2A	Body - open sea	TRUE	0.591464	9.20712e-05	0.00841592
cg27141176	ARL4C	IGR - open sea	TRUE	0.591439	9.21503e-05	0.00841592
cg04771100	HTRA4	Body - island	TRUE	-0.591224	9.283e-05	0.00842213
cg00094063	PDP2	TSS1500 - shore	FALSE	0.591251	9.27444e-05	0.00842213
cg06801857	GALNT2	Body - open sea	TRUE	-0.591191	9.29346e-05	0.00842213
ch.8.91748119F	TMEM64	IGR - open sea	FALSE	0.591313	9.25475e-05	0.00842213
cg25045228	FRMD4A	Body - open sea	FALSE	-0.591048	9.33913e-05	0.00844724
cg10061342	C1orf21	5'UTR - shore	FALSE	-0.590641	9.46971e-05	0.00854891
cg07405796	TRIM40	1stExon - open sea	FALSE	0.590464	9.5273e-05	0.00858442
cg24168002	CERS6	Body - open sea	TRUE	0.590266	9.59164e-05	0.00862587
cg07587475	ZNF639	Body - open sea	FALSE	0.59021	9.61025e-05	0.00862611
cg10667166	FLT1	Body - open sea	FALSE	0.589792	9.74781e-05	0.00873293
cg01781446	ZBTB4	5'UTR - shore	FALSE	-0.589466	9.85661e-05	0.00881361
cg13929106	TMTC1	Body - open sea	TRUE	0.58937	9.88901e-05	0.0088258
cg13286614	DLX5	TSS1500 - shore	TRUE	0.589253	9.92836e-05	0.00884414
cg23713742	SPAG4	TSS1500 - shore	FALSE	0.58912	9.9731e-05	0.00886719
cg04915044	POLR1A	Body - open sea	TRUE	-0.589064	9.99232e-05	0.00886753
cg18181229	PBX1	Body - island	FALSE	-0.588669	0.000101269	0.00890297
cg02971546	SH3TC1	TSS1500 - open sea	TRUE	-0.588854	0.000100637	0.00890297
cg02379052	CDCA4	5'UTR - island	FALSE	-0.588715	0.000101113	0.00890297
cg27389290	STK17B	IGR - open sea	TRUE	0.588825	0.000100735	0.00890297
cg10173586	PLEC	Body - shore	TRUE	-0.588727	0.000101071	0.00890297
cg03687929	RFK	Body - shore	FALSE	-0.588466	0.000101969	0.00891454
cg21588305	NNAT	TSS200 - island	FALSE	-0.5885	0.000101852	0.00891454
cg14044464	LPHN2	IGR - open sea	TRUE	0.588542	0.000101708	0.00891454
cg05116002	FLNB	Body - open sea	TRUE	-0.588326	0.000102455	0.00894038
cg10973934	CASC10	TSS1500 - shore	FALSE	0.588138	0.000103111	0.00898094
cg23520688	TRAF3	5'UTR - open sea	FALSE	0.587926	0.000103851	0.00902867
cg01152727	TMTC1	IGR - shelf	FALSE	0.587816	0.000104239	0.00904569
cg13096330	CHRNB2	Body - shore	FALSE	-0.58765	0.000104828	0.00904819
cg10116636	KIAA1217	5'UTR - open sea	TRUE	-0.587731	0.000104539	0.00904819
cg17537493	FRMD8	Body - island	FALSE	0.587645	0.000104845	0.00904819
cg20761450	SYN3	Body - shore	FALSE	-0.587338	0.000105936	0.00912567
cg25720793	F11R	Body - open sea	TRUE	-0.58722	0.000106359	0.00914528
cg00380283	PRNP	Body - open sea	FALSE	0.587004	0.000107137	0.00919544
cg20783674	PLA2G2F	1stExon - open sea	FALSE	-0.586767	0.000107995	0.0092522
cg00558689	MDFI	Body - island	FALSE	-0.586328	0.000109605	0.00935602
cg14232851	GNA14	Body - open sea	TRUE	0.586333	0.000109587	0.00935602
cg27200446	MDFI	5'UTR - island	FALSE	-0.585998	0.00011083	0.00939715
cg04886981	HPGDS	3'UTR - open sea	FALSE	0.585983	0.000110886	0.00939715
cg10415767	SREBF1	Body - shore	TRUE	-0.586015	0.000110767	0.00939715
cg19493789	RGS6	IGR - shelf	FALSE	0.586129	0.000110342	0.00939715
cg08760402	HLA-DPA1	Body - open sea	FALSE	0.585866	0.000111322	0.00941709
cg26618989	MRPS30	Body - shore	FALSE	0.585787	0.000111617	0.00942516
cg06038201	RNASEH2C	Body - shore	FALSE	-0.585688	0.000111992	0.00943982
cg27306294	DAAM2	Body - shelf	TRUE	0.585487	0.000112748	0.00944059
cg15751948	SLCO2B1	Body - open sea	FALSE	0.585472	0.000112804	0.00944059
cg07095945	ALPK3	3'UTR - open sea	FALSE	-0.585627	0.000112219	0.00944059
cg01607932	BHLHE40	IGR - shore	TRUE	-0.585576	0.000112411	0.00944059
cg04577249	DUSP1	IGR - shelf	FALSE	-0.585343	0.000113294	0.00946474
cg20863282	DUSP4	IGR - shelf	FALSE	0.585246	0.000113662	0.0094787
cg23136275	MEF2C	5'UTR - shelf	FALSE	0.5851	0.000114222	0.00950856
cg15863539	SREBF1	Body - shore	FALSE	-0.584877	0.000115078	0.00955687
cg22709966	DVL1	Body - open sea	FALSE	-0.584719	0.00011569	0.00955687
cg19092845	PDGFD	Body - shore	FALSE	0.584757	0.000115541	0.00955687
cg13720868	AFG3L2	Body - shore	FALSE	0.584831	0.000115254	0.00955687
cg02412399	MEF2C	IGR - open sea	TRUE	0.584685	0.000115819	0.00955687
cg15350627	GAPDH	TSS1500 - shore	TRUE	-0.584293	0.000117351	0.00962894
cg06257110	IGSF6	Body - open sea	TRUE	-0.584285	0.000117382	0.00962894
cg03021100	STT3B	IGR - open sea	TRUE	0.58426	0.000117479	0.00962894
cg19872284	MAPK8	IGR - open sea	TRUE	0.584252	0.000117511	0.00962894
cg20498685	TWIST1	3'UTR - island	FALSE	-0.584048	0.000118313	0.00967777
cg06688989	MDFI	Body - shore	FALSE	-0.583985	0.000118564	0.00968147
cg24287218	HLA-DPA1	1stExon - open sea	FALSE	0.583837	0.00011915	0.00971249
cg26032419	LPHN2	IGR - open sea	TRUE	0.583587	0.000120149	0.00977699
cg26802119	IMPDH1	IGR - open sea	TRUE	-0.583527	0.000120389	0.00977959
cg19730379	WBP1L	Body - open sea	TRUE	-0.583417	0.000120833	0.00979875
cg03251349	TRIM40	1stExon - open sea	FALSE	0.583287	0.000121357	0.00980692
cg11442173	CYB561	5'UTR - island	FALSE	0.583305	0.000121285	0.00980692
cg24383329	TKT	IGR - shore	TRUE	0.583237	0.00012156	0.00980692
cg06252276	APIP	IGR - open sea	TRUE	-0.58289	0.000122972	0.00990384
cg26775087	SH3BP5	1stExon - open sea	FALSE	-0.582454	0.000124769	0.0100315
cg19907968	TMEM184A	IGR - open sea	FALSE	-0.582189	0.00012587	0.0100855
cg03926958	GATA3	IGR - open sea	TRUE	-0.58224	0.000125659	0.0100855
cg15972264	NEDD9	Body - open sea	FALSE	0.582004	0.000126647	0.0100982
cg05684907	HDAC9	Body - open sea	TRUE	0.581896	0.000127103	0.0100982
cg17659300	C12orf75	IGR - open sea	TRUE	0.581907	0.000127055	0.0100982
cg01849047	SLX4	Body - open sea	FALSE	-0.581971	0.000126787	0.0100982
cg20340720	WBP1L	Body - open sea	TRUE	-0.582044	0.000126477	0.0100982
cg18574995	MFAP5	TSS1500 - open sea	FALSE	-0.58163	0.000128229	0.0101573
cg07043247	CELF2	Body - open sea	FALSE	0.581618	0.000128278	0.0101573
cg24704593	MACC1	TSS200 - open sea	FALSE	-0.581447	0.000129009	0.0101809
cg01292625	WAPAL	IGR - shelf	FALSE	0.58146	0.000128953	0.0101809
cg01085803	NEDD9	TSS1500 - open sea	TRUE	-0.581222	0.000129973	0.0102227
cg17440909	FLT1	Body - open sea	TRUE	0.581228	0.000129946	0.0102227
cg23147597	CEACAM19	TSS200 - open sea	FALSE	-0.581163	0.000130225	0.0102254
cg18347426	2017-03-03	5'UTR - open sea	TRUE	0.581082	0.000130576	0.0102292
cg11036032	PAPD7	Body - open sea	TRUE	0.581051	0.000130709	0.0102292
cg24100115	FLOT1	Body - open sea	FALSE	0.580891	0.000131405	0.0102361
cg22421148	NNAT	TSS1500 - island	FALSE	-0.58088	0.00013145	0.0102361
ch.2.4494704R	FAM124B	Body - open sea	FALSE	-0.580904	0.000131348	0.0102361
cg01366338	ALDH4A1	TSS1500 - shore	FALSE	0.580404	0.000133533	0.0102536
cg20698942	EPS15	Body - open sea	TRUE	-0.580391	0.000133592	0.0102536
cg22272282	HIST1H2BK	3'UTR - shore	FALSE	0.580381	0.000133636	0.0102536
cg24474409	LRRC61	5'UTR - shore	TRUE	-0.580501	0.000133105	0.0102536
cg13306478	ALOX5AP	Body - open sea	TRUE	0.580389	0.000133601	0.0102536
cg08794763	TLE6	5'UTR - shore	TRUE	-0.580391	0.000133594	0.0102536
cg16475478	HDAC9	IGR - open sea	FALSE	0.580601	0.000132667	0.0102536
cg09405227	ACKR2	5'UTR - open sea	TRUE	-0.580465	0.000133264	0.0102536
cg17740322	WBP1L	TSS1500 - open sea	TRUE	-0.580475	0.00013322	0.0102536
cg09699233	XKR7	Body - shelf	FALSE	-0.580265	0.000134147	0.0102659
ch.15.75593923F	HMG20A	IGR - open sea	FALSE	0.580196	0.000134452	0.0102659
cg05752303	LPHN2	IGR - open sea	TRUE	0.580214	0.000134374	0.0102659
cg21832978	ALCAM	Body - open sea	TRUE	0.580052	0.000135094	0.0102982
cg10440877	CREB1	IGR - open sea	TRUE	0.579997	0.00013534	0.0103003
cg26100303	ZBTB20	5'UTR - open sea	TRUE	0.579599	0.000137126	0.0103794
cg08835956	POU6F2	Body - open sea	FALSE	0.579461	0.000137749	0.0103794
cg04828062	LCP1	3'UTR - open sea	FALSE	0.579389	0.000138077	0.0103794
cg18677148	CLTC	Body - open sea	TRUE	-0.579291	0.000138523	0.0103794
cg14440640	SLC38A6	IGR - open sea	TRUE	-0.579333	0.000138334	0.0103794
cg07835482	SSFA2	IGR - open sea	TRUE	-0.579277	0.000138587	0.0103794
cg27074505	QPCT	IGR - open sea	TRUE	-0.579313	0.000138423	0.0103794
cg27439795	MOB3C	IGR - shelf	FALSE	0.579457	0.000137766	0.0103794
cg03599147	TENM4	Body - open sea	TRUE	-0.579314	0.000138417	0.0103794
cg08869883	PMEL	Body - open sea	TRUE	-0.579444	0.000137829	0.0103794
cg04515677	IFRD1	TSS200 - island	FALSE	0.579164	0.000139101	0.0103808
cg08044454	ELMO1	5'UTR - open sea	FALSE	0.579128	0.000139267	0.0103808
cg14033585	UBE2Q2	IGR - open sea	TRUE	-0.579192	0.000138974	0.0103808
cg23273866	SLC39A10	IGR - open sea	TRUE	0.57894	0.000140131	0.0104287
cg26316599	ATP6V0E1	3'UTR - open sea	TRUE	-0.578798	0.000140785	0.0104608
cg26035542	PVRL4	TSS1500 - open sea	FALSE	-0.57853	0.000142029	0.0105366
cg17212153	MEF2C	IGR - open sea	TRUE	0.578439	0.000142454	0.0105515
cg22027399	SYDE1	TSS1500 - shore	FALSE	-0.578367	0.000142793	0.01056
cg04066453	JUP	TSS1500 - shore	FALSE	-0.57823	0.000143435	0.0105908
cg22775642	SCARB1	Body - open sea	TRUE	0.578046	0.0001443	0.0106213
cg15407058	SLC16A3	IGR - shelf	FALSE	-0.578085	0.000144118	0.0106213
cg00360769	DDIT4L	Body - shore	FALSE	-0.57778	0.000145566	0.0106977
cg08402058	NNAT	TSS1500 - island	FALSE	-0.577641	0.000146225	0.0107294
cg22510412	NNAT	TSS1500 - island	FALSE	-0.577532	0.000146749	0.0107344
cg23396177	RGS6	IGR - open sea	TRUE	0.577561	0.00014661	0.0107344
cg19201009	MARVELD1	Body - shore	FALSE	-0.577483	0.000146985	0.010735
cg08305378	EXT1	Body - open sea	TRUE	-0.577172	0.000148485	0.010751
cg07716322	CABLES1	Body - open sea	TRUE	0.577304	0.000147846	0.010751
cg09262974	SPRED1	IGR - open sea	TRUE	0.577377	0.000147497	0.010751
cg02252421	FBN2	IGR - open sea	TRUE	0.577227	0.000148218	0.010751
cg00524561	SCARB1	IGR - open sea	FALSE	-0.577195	0.000148375	0.010751
cg25749107	SOX5	IGR - open sea	TRUE	0.577153	0.000148577	0.010751
cg02211741	DGKZ	Body - shelf	TRUE	0.57707	0.000148981	0.0107637
cg17252645	LY6D	Body - open sea	FALSE	-0.576746	0.000150565	0.0108615
cg00577578	GBAP1	TSS1500 - shore	FALSE	-0.576465	0.000151953	0.0109281
cg10061532	LMOD1	Body - open sea	TRUE	-0.576471	0.00015192	0.0109281
cg13359998	GALNT2	Body - open sea	FALSE	-0.576396	0.000152296	0.010936
cg24897399	SH2D3A	5'UTR - shelf	FALSE	-0.576327	0.000152635	0.0109437
cg10499974	CCR1	3'UTR - open sea	FALSE	-0.576136	0.000153589	0.0109953
cg02494582	ADAM12	Body - open sea	TRUE	-0.576021	0.000154167	0.0110199
cg11861709	RNLS	TSS200 - island	FALSE	-0.575873	0.000154909	0.0110227
cg24964110	CABLES1	Body - open sea	TRUE	0.575873	0.000154909	0.0110227
cg24737324	RIN2	IGR - open sea	FALSE	0.575945	0.000154547	0.0110227
cg24118773	ERGIC1	Body - open sea	TRUE	-0.575765	0.000155456	0.0110282
cg05426956	HTRA1	Body - open sea	TRUE	0.575804	0.000155257	0.0110282
cg00847868	GATA3-AS1	IGR - open sea	FALSE	-0.575544	0.000156577	0.011091
cg11584936	BNIPL	5'UTR - open sea	TRUE	-0.575429	0.00015716	0.0110932
cg06861011	ACOXL	5'UTR - open sea	TRUE	0.575399	0.000157315	0.0110932
cg17922283	RGS6	Body - open sea	TRUE	0.575478	0.000156911	0.0110932
cg26185836	SLC2A1	3'UTR - shelf	FALSE	-0.575273	0.000157962	0.0111221
cg16582517	BHLHE40	3'UTR - shore	FALSE	-0.574979	0.000159476	0.0111952
cg13584882	P4HA1	5'UTR - open sea	TRUE	0.575003	0.000159347	0.0111952
cg03030757	FANCE	Body - island	FALSE	-0.574897	0.000159899	0.0111954
cg18977727	CDC42EP1	IGR - shelf	FALSE	-0.574886	0.000159954	0.0111954
cg03112433	CDK14	TSS200 - open sea	TRUE	0.574754	0.000160644	0.0112269
cg17273588	AFF3	TSS1500 - open sea	FALSE	0.574643	0.00016122	0.0112505
cg16731264	FILIP1	Body - open sea	TRUE	0.57451	0.000161915	0.0112561
cg18518916	CASP3	IGR - open sea	TRUE	-0.57449	0.000162019	0.0112561
cg23037265	IFIT1B	TSS1500 - open sea	FALSE	0.574497	0.000161983	0.0112561
cg01200965	HK2	Body - shelf	FALSE	-0.574091	0.000164125	0.0113856
cg20352351	NCOR2	Body - shore	TRUE	-0.573996	0.000164634	0.0113986
cg20918393	RIN2	IGR - open sea	FALSE	0.573965	0.000164796	0.0113986
cg26311610	EIF4H	Body - shelf	FALSE	-0.573894	0.000165174	0.0114079
cg09918674	TNFAIP8L1	TSS1500 - shore	FALSE	-0.573706	0.000166184	0.0114525
cg15055101	SH2D3A	5'UTR - shore	TRUE	-0.573656	0.00016645	0.0114525
cg14015502	WBP1L	TSS1500 - open sea	FALSE	-0.573638	0.00016655	0.0114525
cg15623892	SNX2	TSS200 - island	FALSE	0.573362	0.000168039	0.011538
cg02959678	ABCA7	Body - island	FALSE	0.573252	0.000168638	0.0115623
cg06179011	POLR2L	TSS1500 - shore	FALSE	0.573033	0.00016983	0.0116222
cg25306932	LYSMD1	3'UTR - open sea	FALSE	-0.573001	0.000170006	0.0116222
cg01508380	MMP14	TSS1500 - shore	FALSE	-0.572928	0.000170409	0.0116328
cg04999691	ZBED6CL	5'UTR - open sea	TRUE	0.572734	0.000171475	0.0116886
cg12910087	FBXO8	IGR - open sea	FALSE	0.572672	0.000171819	0.0116951
cg24850334	TGFB2	IGR - open sea	TRUE	0.572607	0.000172176	0.0117025
cg11778253	PPP1R12C	3'UTR - shelf	FALSE	-0.572537	0.000172568	0.0117044
cg10493259	WDR86	Body - shore	TRUE	-0.572512	0.000172702	0.0117044
cg27446442	TEKT2	IGR - shelf	FALSE	-0.572424	0.000173195	0.011721
cg15817440	C14orf37	Body - open sea	FALSE	-0.572114	0.000174927	0.0118066
cg04942251	RCOR2	IGR - shore	FALSE	-0.572108	0.000174963	0.0118066
cg10328047	PLEC	Body - island	FALSE	0.571754	0.000176965	0.0119246
cg27607136	SYT8	Body - open sea	FALSE	-0.571587	0.000177912	0.0119713
cg10753610	ITGB3	Body - shelf	TRUE	0.571543	0.000178168	0.0119714
cg01346718	CSNK1E	5'UTR - shore	FALSE	-0.571489	0.000178476	0.0119749
cg00259097	VAC14	Body - open sea	TRUE	0.57137	0.000179155	0.0120034
cg04990850	EPHB6	Body - open sea	FALSE	0.571313	0.000179485	0.0120084
cg16368147	LPHN3	IGR - open sea	TRUE	0.571071	0.000180881	0.0120846
cg06092310	MAN1C1	Body - island	FALSE	0.570931	0.000181693	0.0120997
cg14085715	MACC1	TSS200 - open sea	FALSE	-0.570902	0.000181866	0.0120997
cg17691233	ARHGAP42	IGR - open sea	TRUE	0.570899	0.00018188	0.0120997
cg03765041	ESYT2	Body - shore	FALSE	-0.570525	0.000184073	0.0122284
cg18127398	RGS6	Body - open sea	TRUE	0.570406	0.00018477	0.0122574
cg18319689	AKR1A1	TSS1500 - shore	FALSE	0.569989	0.000187253	0.0124046
cg06192592	SASH1	IGR - open sea	TRUE	-0.56994	0.000187545	0.0124065
cg21842199	UBB	IGR - shore	FALSE	0.569841	0.000188137	0.0124281
cg03111114	NDST1	TSS1500 - open sea	FALSE	-0.569659	0.000189231	0.0124662
cg02273392	SERPINE1	5'UTR - open sea	FALSE	-0.569652	0.000189273	0.0124662
cg21145938	PLEKHA2	Body - open sea	TRUE	-0.569613	0.000189508	0.0124662
cg14846380	SCARB1	Body - open sea	FALSE	0.56943	0.00019062	0.0125218
cg09903183	FAM101B	IGR - shelf	FALSE	0.569316	0.00019131	0.0125496
cg01775802	RGS6	Body - open sea	TRUE	0.569075	0.000192784	0.012573
cg27377632	FSTL3	Body - shore	FALSE	-0.569147	0.00019234	0.012573
cg20783699	NNAT	TSS1500 - island	FALSE	-0.569142	0.000192374	0.012573
cg07242931	MAN1C1	Body - open sea	TRUE	-0.56889	0.000193921	0.012573
cg22740835	DDR2	5'UTR - open sea	TRUE	-0.569091	0.000192685	0.012573
cg25945642	SLC9A9	Body - open sea	FALSE	0.568908	0.000193809	0.012573
cg13527921	NANS	Body - shore	FALSE	-0.568935	0.000193643	0.012573
cg24617504	INSIG1	IGR - island	TRUE	0.568866	0.000194073	0.012573
cg01869360	KRCC1	IGR - shore	FALSE	0.568888	0.000193934	0.012573
cg07147033	MIB2	TSS1500 - shore	FALSE	-0.568759	0.00019473	0.012581
cg14963406	RHPN1-AS1	Body - shore	FALSE	-0.568774	0.000194637	0.012581
cg24033633	FLNB	IGR - open sea	TRUE	0.568559	0.000195972	0.0126265
cg21535931	PLEC	Body - shore	TRUE	-0.568577	0.000195861	0.0126265
cg15976416	DVL1	Body - shelf	FALSE	-0.568415	0.000196872	0.0126469
cg00246486	CD200R1	3'UTR - open sea	FALSE	0.568379	0.000197096	0.0126469
cg01709975	SEL1L3	Body - open sea	TRUE	-0.56842	0.000196842	0.0126469
cg08448751	SEMA3G	TSS1500 - open sea	FALSE	0.568109	0.000198796	0.0127386
cg10848828	TRIM40	TSS1500 - open sea	FALSE	0.567956	0.000199762	0.0127657
cg07469647	ECHDC3	Body - open sea	FALSE	0.56798	0.000199611	0.0127657
cg26718878	DLX5	IGR - shore	FALSE	0.567868	0.000200322	0.0127842
cg17819119	SEMA4C	Body - shore	FALSE	-0.567587	0.000202111	0.0128504
cg04525580	IRF2	5'UTR - open sea	TRUE	0.567604	0.000202003	0.0128504
cg08336425	SCARB1	IGR - open sea	TRUE	0.567576	0.00020218	0.0128504
cg21818901	FOXO1	IGR - shelf	FALSE	-0.567509	0.000202611	0.0128605
cg13361307	AFF3	Body - open sea	TRUE	0.566915	0.000206454	0.0129502
cg17364949	ZBTB4	5'UTR - shore	FALSE	-0.567044	0.000205612	0.0129502
cg27226927	DCXR	Body - shore	FALSE	-0.566983	0.000206011	0.0129502
cg02391549	MUC16	1stExon - open sea	FALSE	0.567028	0.000205719	0.0129502
cg18077580	DLX5	IGR - shore	TRUE	0.567036	0.000205667	0.0129502
cg20328167	HIST3H3	IGR - shelf	FALSE	-0.566908	0.000206503	0.0129502
cg24429727	SMOC2	IGR - open sea	FALSE	0.567029	0.00020571	0.0129502
cg02613286	ERLIN1	IGR - shore	FALSE	-0.566949	0.000206232	0.0129502
cg24967553	MB21D2	Body - open sea	FALSE	0.567156	0.000204887	0.0129502
cg11155784	PBX1	Body - open sea	TRUE	0.566697	0.000207884	0.0129849
cg12595667	CXCR4	3'UTR - shore	FALSE	0.56677	0.000207403	0.0129849
cg24298423	CPED1	Body - open sea	TRUE	0.566721	0.00020772	0.0129849
cg00361025	POU6F2	Body - shore	FALSE	0.566516	0.000209073	0.0130418
cg12340144	XYLB	Body - shore	FALSE	-0.566195	0.000211204	0.0130707
cg02635407	SH3TC1	TSS1500 - open sea	FALSE	-0.566199	0.000211173	0.0130707
cg06373870	PRDM8	TSS1500 - shore	TRUE	0.566371	0.000210029	0.0130707
cg13752043	LRRC8A	TSS1500 - island	FALSE	-0.566274	0.000210676	0.0130707
cg07229688	RNF152	IGR - shelf	FALSE	0.566344	0.000210211	0.0130707
cg06650364	SMIM20	TSS1500 - shore	FALSE	-0.56626	0.000210768	0.0130707
cg26427535	GREM2	IGR - open sea	FALSE	-0.566107	0.000211785	0.0130782
cg24324815	CASC10	3'UTR - island	FALSE	0.566093	0.000211881	0.0130782
cg25298189	ARID3A	Body - shelf	FALSE	-0.565621	0.000215056	0.0132221
cg03871267	PIK3R1	IGR - open sea	FALSE	0.565636	0.000214953	0.0132221
cg04789392	LPHN2	5'UTR - open sea	TRUE	0.565694	0.000214559	0.0132221
cg22039357	C1orf21	5'UTR - open sea	TRUE	-0.565362	0.000216812	0.0133127
cg13145644	CX3CR1	TSS1500 - open sea	FALSE	0.565285	0.000217337	0.0133275
cg24794433	DAB2IP	Body - island	FALSE	0.565068	0.00021883	0.0134016
cg19285799	UST	Body - open sea	TRUE	0.56501	0.000219228	0.0134086
cg10696351	FOXO1	Body - open sea	TRUE	-0.564963	0.000219553	0.013411
cg19863456	GPR157	Body - shelf	FALSE	-0.56487	0.00022019	0.0134325
cg27656592	VSNL1	Body - open sea	FALSE	0.564764	0.000220927	0.0134425
cg25722029	ZSWIM4	Body - shore	FALSE	-0.564774	0.000220861	0.0134425
cg05063328	MSRA	Body - open sea	TRUE	0.564621	0.000221921	0.0134692
cg21006031	LYPD3	Body - island	FALSE	-0.564619	0.000221937	0.0134692
cg17575721	MSRA	Body - open sea	TRUE	0.564554	0.000222388	0.0134791
cg20197814	HECW2	5'UTR - open sea	TRUE	0.564248	0.000224531	0.0135915
cg06629700	CSNK1A1P1	TSS1500 - shore	FALSE	0.564097	0.000225593	0.0136383
cg22050792	AFF3	Body - open sea	TRUE	0.563938	0.00022672	0.0136888
cg09048038	NAA60	5'UTR - shore	TRUE	-0.563836	0.000227447	0.013715
cg19757131	UST	Body - open sea	FALSE	0.563601	0.000229127	0.0137468
cg01821022	PPHLN1	Body - open sea	TRUE	0.563561	0.000229408	0.0137468
cg18743287	RDH13	TSS1500 - shore	FALSE	-0.563582	0.000229263	0.0137468
ch.17.35528401F	MSL1	IGR - shelf	FALSE	0.563636	0.000228878	0.0137468
cg27539806	PIEZO1	Body - open sea	TRUE	-0.563558	0.000229436	0.0137468
cg07521988	CDK14	Body - open sea	TRUE	0.563119	0.000232601	0.0139011
cg09550697	PLEC	Body - shelf	FALSE	-0.563153	0.000232354	0.0139011
cg13432294	ENO1	5'UTR - shore	FALSE	-0.563036	0.000233203	0.0139017
cg04847110	C15orf52	IGR - shelf	TRUE	-0.563048	0.000233116	0.0139017
cg05768759	PDE7B	Body - open sea	TRUE	0.562764	0.000235192	0.0140025
cg14478713	BNC2	Body - open sea	TRUE	-0.562523	0.000236965	0.0140725
cg09554599	SLC6A2	Body - open sea	FALSE	-0.562555	0.000236728	0.0140725
cg00698413	FAM124B	5'UTR - open sea	TRUE	-0.562406	0.00023783	0.0140831
cg15724876	TGFBR2	Body - open sea	TRUE	-0.562297	0.000238642	0.0140831
cg27040709	SYT17	Body - shelf	FALSE	0.562309	0.000238553	0.0140831
cg06518387	PRKRIR	IGR - open sea	TRUE	0.562363	0.000238155	0.0140831
cg23872487	ERICH1	IGR - open sea	FALSE	0.562385	0.000237986	0.0140831
cg19378330	ABCC2	Body - open sea	FALSE	0.562139	0.000239817	0.014108
cg09154591	VIT	TSS200 - open sea	TRUE	-0.56212	0.000239963	0.014108
cg10443019	TRIM40	Body - open sea	FALSE	0.562198	0.000239379	0.014108
cg15022671	CD28	IGR - open sea	TRUE	-0.562068	0.000240347	0.014113
cg23048215	ARID3A	Body - island	FALSE	-0.561811	0.000242282	0.0141987
cg19645616	ICAM3	Body - island	FALSE	0.561793	0.00024241	0.0141987
cg21879716	PSEN2	IGR - open sea	TRUE	0.561719	0.000242975	0.0142141
cg04212127	TENM4	5'UTR - open sea	TRUE	-0.561655	0.000243455	0.0142244
cg22836912	ZIK1	Body - shelf	FALSE	0.561586	0.00024398	0.0142246
cg14187965	NAA60	5'UTR - island	FALSE	-0.561575	0.000244063	0.0142246
cg15410236	ARID3A	Body - shore	FALSE	-0.561492	0.00024469	0.0142248
cg03162410	TECR	Body - open sea	FALSE	0.561494	0.000244675	0.0142248
cg10542172	MYO1B	IGR - open sea	TRUE	-0.561455	0.000244973	0.0142248
cg15821214	PROM2	TSS1500 - open sea	FALSE	-0.561393	0.000245442	0.0142344
cg09990600	TMEM184A	TSS200 - open sea	TRUE	-0.56131	0.00024608	0.0142539
cg27153782	OLAH	5'UTR - open sea	FALSE	-0.561234	0.000246658	0.0142698
cg23626387	QSOX1	Body - open sea	TRUE	-0.561075	0.000247881	0.0142703
cg15481472	EZR	Body - open sea	TRUE	-0.561128	0.000247472	0.0142703
cg02113214	DGKI	Body - open sea	TRUE	0.561109	0.000247616	0.0142703
cg15633056	MSRA	Body - open sea	TRUE	0.561088	0.000247779	0.0142703
cg01872840	ANKRD39	3'UTR - open sea	FALSE	-0.5608	0.000250005	0.0143584
cg08856224	ABCD3	IGR - open sea	TRUE	0.560798	0.000250022	0.0143584
cg16626875	HK2	Body - open sea	TRUE	-0.560594	0.0002516	0.0144185
cg26784929	FAM20B	IGR - open sea	TRUE	0.560584	0.000251681	0.0144185
cg16053651	SMOC2	Body - open sea	FALSE	0.560219	0.000254541	0.0145292
cg18313182	PNPLA2	1stExon - shore	FALSE	-0.56029	0.000253987	0.0145292
cg24926185	SNX27	IGR - open sea	TRUE	0.560231	0.000254446	0.0145292
cg26188226	PDE7B	Body - open sea	TRUE	0.56014	0.000255161	0.014547
cg05802386	SLC2A1	Body - shore	FALSE	-0.559952	0.000256651	0.0145734
cg22647566	FAM160B1	Body - open sea	TRUE	0.559959	0.000256596	0.0145734
cg26808637	MYOF	Body - open sea	TRUE	-0.560021	0.000256105	0.0145734
cg08077807	PRKCH	Body - open sea	TRUE	-0.559925	0.000256864	0.0145734
cg22189307	VWCE	Body - shore	TRUE	-0.559742	0.000258324	0.0146386
cg14086826	CAMSAP1	Body - open sea	TRUE	0.559701	0.000258651	0.0146395
cg26235273	DKK3	3'UTR - open sea	FALSE	0.559531	0.000260008	0.0146911
cg11846355	SCARB1	IGR - shelf	TRUE	0.559509	0.000260188	0.0146911
cg09124496	INHBA	Body - open sea	TRUE	-0.559298	0.000261885	0.0147692
cg24576960	FAM114A1	5'UTR - open sea	TRUE	0.559235	0.000262399	0.0147804
cg22571654	MED12L	Body - shore	FALSE	-0.559027	0.000264084	0.0148484
cg05058976	SLX4	Body - shore	FALSE	-0.559008	0.000264236	0.0148484
cg16721001	EPS8L1	Body - shelf	FALSE	-0.558851	0.000265524	0.0149029
cg15380890	BNIPL	TSS200 - open sea	FALSE	-0.558665	0.00026705	0.0149703
cg26479868	TMTC1	Body - open sea	TRUE	0.558627	0.00026736	0.0149703
ch.3.3261545R	GOLIM4	Body - open sea	FALSE	0.558555	0.000267949	0.0149854
cg11166108	LDHA	5'UTR - shore	FALSE	-0.55842	0.000269068	0.0149945
cg00364357	SNX22	TSS1500 - island	FALSE	-0.558446	0.000268852	0.0149945
cg22095263	DHX8	IGR - open sea	TRUE	0.558476	0.000268605	0.0149945
cg26385126	NCOR2	Body - shore	FALSE	0.558286	0.000270177	0.0150124
cg21543670	CCDC149	Body - open sea	TRUE	0.558266	0.000270346	0.0150124
cg21739816	ADRA2C	IGR - shore	FALSE	0.55832	0.000269894	0.0150124
cg13668823	NNAT	3'UTR - shore	FALSE	-0.558215	0.000270766	0.0150179
cg06209897	PRKG1	Body - open sea	TRUE	0.558166	0.000271179	0.0150231
cg18990313	HTRA4	TSS200 - island	TRUE	-0.557987	0.000272676	0.0150883
cg23340345	EFHD1	Body - shore	FALSE	0.557852	0.000273804	0.0151153
cg00804587	CLDN1	Body - shore	FALSE	-0.557852	0.000273807	0.0151153
cg02625481	FRZB	IGR - open sea	TRUE	0.557649	0.000275519	0.015192
cg23164054	SPRED1	Body - open sea	TRUE	-0.557307	0.000278421	0.0153161
cg11358741	SCARB1	IGR - open sea	TRUE	-0.557344	0.000278104	0.0153161
cg23933289	FAM20B	5'UTR - shelf	FALSE	0.557253	0.000278883	0.0153236
cg23674344	ACSF2	TSS1500 - island	FALSE	-0.557087	0.000280308	0.0153839
cg00423969	FER1L5	Body - open sea	FALSE	-0.55673	0.000283386	0.0155347
cg24987745	VSNL1	Body - open sea	TRUE	0.556608	0.000284444	0.0155565
cg02519286	GAPDH	TSS1500 - shore	TRUE	-0.556625	0.000284295	0.0155565
cg16586594	ABAT	5'UTR - open sea	FALSE	0.556558	0.000284878	0.0155621
cg10674684	NRN1	IGR - open sea	TRUE	0.55649	0.000285475	0.0155766
cg13060154	DAB2IP	Body - island	FALSE	0.556363	0.000286588	0.0156192
cg19926250	MED12L	Body - open sea	FALSE	-0.556315	0.000287002	0.0156236
cg11071202	GPR65	IGR - shelf	FALSE	0.556245	0.00028762	0.0156392
cg16814978	UQCC1	IGR - shelf	FALSE	0.556207	0.000287955	0.0156393
cg02262221	CCSER1	TSS1500 - shore	FALSE	0.556116	0.000288755	0.0156647
cg11703729	FRMD4A	Body - open sea	TRUE	-0.555961	0.000290125	0.0157209
cg11604728	POU6F2	Body - open sea	TRUE	0.555679	0.000292636	0.0158387
cg05213296	RPF2	TSS1500 - shore	FALSE	0.55534	0.000295675	0.0159299
cg06563441	PDE7B	Body - open sea	FALSE	0.555432	0.000294847	0.0159299
cg20072162	SBF2	Body - open sea	TRUE	0.555358	0.000295512	0.0159299
cg15978017	FLT1	Body - open sea	TRUE	-0.555394	0.000295187	0.0159299
cg20385708	VIT	Body - open sea	TRUE	-0.55529	0.00029612	0.0159356
cg01821452	LRIG3	IGR - open sea	TRUE	0.555213	0.000296816	0.0159548
cg17881007	WDR86	Body - shore	FALSE	-0.555091	0.000297921	0.0159635
cg08250978	PSMA5	Body - open sea	TRUE	-0.555083	0.000297997	0.0159635
cg04051697	THNSL2	5'UTR - shore	FALSE	-0.555148	0.000297409	0.0159635
cg08299809	HPCAL1	5'UTR - open sea	TRUE	0.554968	0.000299036	0.016001
cg19962750	DLX5	TSS1500 - shore	TRUE	0.554899	0.000299665	0.0160164
cg17596577	AFF3	Body - open sea	TRUE	-0.554802	0.000300554	0.0160457
cg18383603	CLDN19	3'UTR - shelf	FALSE	-0.554755	0.000300986	0.0160505
cg13438549	SPATA20	3'UTR - shelf	FALSE	0.5547	0.000301487	0.0160591
cg22258388	SAE1	Body - open sea	FALSE	-0.554627	0.000302154	0.0160764
cg10462778	ERGIC1	Body - open sea	TRUE	-0.554262	0.000305527	0.0162347
cg23671319	POU6F2	5'UTR - open sea	FALSE	0.55423	0.00030582	0.0162347
cg15611912	RGS10	Body - shore	FALSE	-0.554135	0.000306707	0.0162571
cg03353436	NLRP10	TSS200 - open sea	FALSE	-0.554111	0.000306933	0.0162571
cg09187936	SETD1B	3'UTR - shelf	FALSE	0.554007	0.000307896	0.0162897
cg02992311	FBXO27	TSS1500 - shore	FALSE	-0.553886	0.000309027	0.0163129
cg23971079	PCBD1	IGR - shelf	FALSE	0.553918	0.000308734	0.0163129
cg15355719	RASGRP2	Body - open sea	FALSE	-0.55381	0.000309745	0.0163325
cg00745731	ARID3A	Body - island	FALSE	-0.553604	0.000311687	0.0163981
cg06079710	RNLS	TSS1500 - shore	FALSE	-0.55361	0.000311626	0.0163981
cg23173910	ACTG2	5'UTR - open sea	FALSE	-0.553337	0.000314212	0.0165125
cg18440230	ERGIC1	Body - open sea	TRUE	0.553261	0.000314938	0.0165188
cg18890556	FAM124B	5'UTR - open sea	TRUE	-0.553251	0.000315034	0.0165188
cg08666668	WNT5A	Body - shore	FALSE	-0.553044	0.000317016	0.0165857
cg25652610	TNFAIP8L1	5'UTR - shelf	FALSE	0.553047	0.000316981	0.0165857
cg06070445	BCL6	5'UTR - shore	FALSE	-0.552965	0.000317775	0.0166069
cg19815325	UST	Body - open sea	TRUE	0.552768	0.000319669	0.0166874
cg24376339	MYO1B	Body - open sea	TRUE	0.552714	0.000320185	0.0166958
cg05663031	BCL6	5'UTR - shore	FALSE	-0.552646	0.000320852	0.016712
cg11377213	FRMD4B	Body - open sea	FALSE	-0.552262	0.000324586	0.0168691
cg02640604	QPRT	TSS200 - open sea	FALSE	-0.552289	0.000324323	0.0168691
cg21440587	AIF1	TSS1500 - open sea	TRUE	0.552185	0.000325345	0.0168899
cg13226597	RAC1	TSS1500 - shore	FALSE	-0.552072	0.000326457	0.016929
cg22987448	MYO1F	Body - island	FALSE	0.551926	0.000327896	0.0169849
cg03776060	AIF1L	Body - island	FALSE	-0.551766	0.000329482	0.0170482
cg13698224	NTRK2	Body - open sea	TRUE	-0.551616	0.000330972	0.0170503
cg11311053	NCOR2	Body - shore	FALSE	0.551617	0.00033096	0.0170503
cg10950358	GJA5	IGR - open sea	TRUE	0.55172	0.000329938	0.0170503
cg00037952	WBP1L	TSS1500 - open sea	FALSE	-0.551682	0.000330318	0.0170503
cg24999105	MAP3K5	Body - open sea	TRUE	-0.551447	0.000332654	0.0171022
cg18127957	ADAM12	Body - shelf	FALSE	-0.551442	0.000332707	0.0171022
cg20931705	CHST10	IGR - open sea	FALSE	0.551205	0.000335085	0.0172057
ch.11.87583764F	CTSC	IGR - open sea	FALSE	0.551047	0.000336682	0.0172688
cg13877801	KIAA1549	TSS1500 - island	FALSE	0.550917	0.000338	0.0173175
cg01313358	RAB43	TSS1500 - shore	FALSE	-0.550856	0.000338617	0.0173302
cg04763519	TRIM40	IGR - island	TRUE	0.550792	0.000339273	0.017345
cg16833797	TMTC1	Body - open sea	TRUE	0.550705	0.000340162	0.0173715
cg20282814	SLC2A1	Body - shore	FALSE	-0.550645	0.000340778	0.0173841
cg21523719	GALE	TSS1500 - shore	FALSE	-0.550384	0.000343456	0.0174208
cg18074189	TMTC1	Body - open sea	TRUE	0.550487	0.000342391	0.0174208
cg08769189	RAB27A	5'UTR - open sea	FALSE	0.550466	0.00034261	0.0174208
cg12104689	APPBP2	Body - shelf	FALSE	-0.550517	0.000342085	0.0174208
cg18720698	TRIM40	IGR - island	FALSE	0.550401	0.000343282	0.0174208
cg19549902	AKR1B1	IGR - shelf	FALSE	0.550358	0.00034372	0.0174208
cg18236464	PAPPA2	Body - open sea	FALSE	-0.550266	0.000344665	0.0174499
cg22668740	ITGA5	IGR - shelf	FALSE	-0.550228	0.00034506	0.0174511
cg05529595	PDGFD	Body - shore	FALSE	0.549961	0.00034783	0.0175723
cg16874095	EGLN3	IGR - island	TRUE	-0.54982	0.000349304	0.0176279
cg03188064	MORN3	Body - open sea	TRUE	0.549686	0.000350708	0.0176797
cg13445604	MYLK	TSS1500 - open sea	FALSE	0.549354	0.000354214	0.0178373
cg26358497	PPP1R12C	Body - shore	FALSE	-0.549205	0.000355792	0.017849
cg00108098	SEMA5B	Body - shelf	FALSE	-0.549288	0.000354913	0.017849
cg12926720	TGFBR2	TSS1500 - shore	FALSE	0.549189	0.000355962	0.017849
cg08700651	IFNLR1	Body - shore	TRUE	-0.549234	0.000355478	0.017849
cg09327847	PRKCB	Body - open sea	TRUE	0.549108	0.000356826	0.0178732
cg09912552	NDRG1	3'UTR - open sea	FALSE	0.549046	0.000357486	0.0178757
cg14136083	CCDC57	Body - open sea	FALSE	0.549032	0.000357635	0.0178757
cg17481197	PHYHIP	Body - island	FALSE	0.548877	0.000359295	0.0179396
cg00036871	INHA	TSS200 - shore	FALSE	-0.548826	0.000359836	0.0179475
cg03220124	NOG	IGR - open sea	TRUE	0.548729	0.000360884	0.0179808
cg01545109	WDR86	Body - open sea	FALSE	0.548652	0.000361718	0.0179892
cg19793598	RAB6B	TSS1500 - shore	FALSE	0.548642	0.000361819	0.0179892
cg21213952	LONRF2	IGR - open sea	FALSE	-0.548591	0.000362372	0.0179977
cg01766743	SOX5	5'UTR - open sea	TRUE	0.548503	0.000363329	0.0180262
cg02516101	CSNK1E	5'UTR - shore	FALSE	-0.548086	0.00036787	0.0182322
cg15197583	NOX5	Body - shelf	FALSE	0.547792	0.000371098	0.018337
cg01951491	GFOD2	Body - open sea	FALSE	-0.547785	0.000371178	0.018337
cg22588850	COX4I2	Body - shore	FALSE	-0.547752	0.000371543	0.018337
cg13379822	ITGA5	IGR - shelf	FALSE	-0.547784	0.000371184	0.018337
cg10321156	RCOR2	IGR - shore	FALSE	-0.547682	0.000372314	0.0183558
cg11626785	ASCL2	TSS1500 - shore	FALSE	-0.547597	0.000373254	0.0183636
cg00618087	UBB	IGR - shore	FALSE	0.547604	0.000373184	0.0183636
cg25254074	MDFI	Body - shore	FALSE	-0.54749	0.000374449	0.0184031
cg05817709	RARRES3	TSS200 - open sea	FALSE	-0.547373	0.000375747	0.0184477
cg04545963	NFKBIA	Body - shore	FALSE	-0.547228	0.000377376	0.0185084
cg12793924	VSNL1	Body - open sea	FALSE	0.547138	0.000378383	0.0185191
cg18163342	CEP170B	5'UTR - island	FALSE	-0.547147	0.000378277	0.0185191
cg21859019	NCMAP	TSS1500 - open sea	FALSE	0.547012	0.000379799	0.0185691
cg24466610	ANO9	Body - shore	FALSE	0.546963	0.000380349	0.0185767
cg01234517	LRRC61	5'UTR - shore	TRUE	-0.546921	0.000380826	0.0185807
cg14269191	OR51B2	TSS1500 - open sea	FALSE	0.546607	0.000384392	0.0186791
cg23293329	TMEM107	TSS1500 - island	FALSE	-0.546603	0.000384431	0.0186791
cg01505878	RAB3IL1	IGR - open sea	TRUE	0.546669	0.000383678	0.0186791
cg12451280	ZNF488	IGR - open sea	TRUE	-0.546631	0.000384116	0.0186791
cg17904988	NDUFS2	TSS1500 - shelf	TRUE	0.546528	0.000385289	0.0186983
cg11945095	GRHL1	IGR - shelf	TRUE	-0.546499	0.000385622	0.0186983
cg12866292	TMEM107	Body - shore	FALSE	-0.546405	0.000386696	0.0187005
cg20349571	CTDP1	Body - island	FALSE	0.546408	0.000386657	0.0187005
cg04323925	PPP2R2D	IGR - open sea	TRUE	-0.546391	0.00038686	0.0187005
cg23754392	BMI1	5'UTR - shelf	FALSE	-0.546272	0.000388226	0.0187454
cg02824251	ARID3A	Body - island	FALSE	-0.54624	0.000388587	0.0187454
cg22981926	ZIK1	3'UTR - open sea	FALSE	0.546141	0.000389735	0.0187816
cg19051042	KRT19	Body - shelf	FALSE	-0.546062	0.000390648	0.0188063
cg02298570	ZNF555	TSS1500 - shore	FALSE	0.546016	0.000391175	0.0188124
cg13202213	CAMTA1	Body - open sea	FALSE	0.545938	0.000392073	0.0188171
cg08359717	ZBTB20	5'UTR - open sea	FALSE	0.545946	0.000391986	0.0188171
cg25016070	PKM	TSS1500 - shore	FALSE	-0.545808	0.000393592	0.0188707
cg01511457	MSRA	Body - open sea	TRUE	0.545767	0.000394065	0.0188742
cg20023184	ATP8B4	3'UTR - open sea	FALSE	-0.545726	0.000394548	0.0188781
cg21243631	NPC1	Body - open sea	TRUE	0.545662	0.000395293	0.0188945
cg04507915	TRIM71	Body - island	FALSE	-0.545548	0.000396622	0.0189004
cg04718492	VTCN1	TSS200 - open sea	FALSE	-0.545557	0.000396522	0.0189004
cg26866474	SNX18	IGR - open sea	TRUE	0.545551	0.00039659	0.0189004
cg06068085	FBN2	Body - shore	FALSE	0.545404	0.000398319	0.0189621
cg18685034	DOCK1	Body - open sea	FALSE	0.545358	0.000398859	0.0189686
cg12020396	EPS8L1	Body - island	FALSE	0.545137	0.00040146	0.0190345
cg13588599	SLC27A4	TSS1500 - shore	FALSE	-0.545194	0.000400794	0.0190345
cg19677302	PKP2	Body - shore	FALSE	-0.545142	0.000401404	0.0190345
cg14741474	SELPLG	1stExon - open sea	FALSE	-0.545046	0.000402546	0.0190668
cg09560636	NNT	Body - open sea	TRUE	0.544812	0.000405331	0.0191794
cg22524864	FXYD3	Body - shore	FALSE	0.544726	0.000406355	0.0192085
cg14442061	SREBF1	TSS200 - island	FALSE	-0.544626	0.000407558	0.0192268
cg27020028	MMP14	TSS1500 - shore	FALSE	-0.544644	0.000407344	0.0192268
cg17083494	DLX5	TSS1500 - shore	FALSE	-0.54451	0.000408953	0.0192733
cg16573957	HR	IGR - shelf	FALSE	-0.544295	0.000411544	0.019376
cg10472651	TK2	Body - open sea	TRUE	-0.544183	0.000412906	0.0194206
cg21292068	LEP	IGR - shelf	TRUE	-0.544009	0.000415029	0.019501
cg16363401	DAAM2	IGR - open sea	TRUE	0.543934	0.000415941	0.0195243
cg11824191	NMNAT2	TSS200 - open sea	FALSE	0.543641	0.000419539	0.0196424
cg04222728	KIAA1549	Body - shelf	FALSE	0.543596	0.00042009	0.0196424
ch.13.1070180R	KLF5	IGR - open sea	FALSE	-0.543593	0.000420126	0.0196424
cg02835030	MIR193A	IGR - open sea	TRUE	-0.543666	0.000419231	0.0196424
cg27536791	LAMC1	Body - open sea	TRUE	-0.543103	0.000426213	0.0198929
cg21332304	NPEPPS	Body - open sea	TRUE	-0.543093	0.000426331	0.0198929
cg10768548	ACOXL	TSS1500 - shore	FALSE	0.54303	0.000427119	0.0199099
cg18529958	AKIP1	Body - shelf	FALSE	-0.542921	0.00042849	0.019954
cg25198661	TENM4	5'UTR - open sea	TRUE	-0.542781	0.000430253	0.0200164
cg09423413	TRIM40	1stExon - open sea	FALSE	0.542637	0.000432069	0.020081
cg21926138	PIFO	Body - island	FALSE	-0.54255	0.000433167	0.0201121
cg25104397	WBP1L	5'UTR - open sea	TRUE	-0.542497	0.000433843	0.0201237
cg00778928	MYO7B	Body - shore	FALSE	-0.542389	0.000435218	0.0201519
cg19461260	TRIM14	3'UTR - island	FALSE	-0.542382	0.000435309	0.0201519
cg22035959	ARID3A	Body - shore	FALSE	-0.542315	0.000436159	0.0201638
cg16244299	SLCO2B1	TSS1500 - open sea	FALSE	0.542158	0.000438167	0.0201638
cg13581922	NCOR2	Body - shelf	TRUE	0.542159	0.000438152	0.0201638
cg02481950	IGSF6	TSS1500 - open sea	FALSE	-0.542179	0.000437897	0.0201638
cg26548682	DNAJC6	IGR - shelf	FALSE	0.542127	0.000438568	0.0201638
cg01432898	LPHN2	IGR - open sea	TRUE	0.54216	0.00043814	0.0201638
cg20293942	DLEU1	IGR - island	FALSE	0.542259	0.000436877	0.0201638
cg18688704	PDGFC	Body - shelf	FALSE	0.542089	0.000439046	0.0201661
cg07638500	MYLK	Body - open sea	TRUE	0.541898	0.000441506	0.0202593
cg27289137	UBE2E2	Body - open sea	TRUE	0.541567	0.000445798	0.0204164
cg10002668	LAMB4	Body - open sea	TRUE	0.541586	0.000445543	0.0204164
cg21106505	RASSF7	Body - shore	FALSE	-0.541273	0.00044963	0.0205383
cg15061086	CAMTA1	Body - open sea	TRUE	0.541276	0.000449592	0.0205383
cg23898305	MYO7B	Body - shelf	FALSE	-0.541235	0.00045013	0.0205383
cg13071069	IQSEC1	Body - shelf	FALSE	0.541212	0.000450432	0.0205383
cg00174573	SCARB1	IGR - open sea	TRUE	0.541163	0.000451079	0.0205383
cg05709162	CFAP44	5'UTR - shore	FALSE	0.541196	0.000450645	0.0205383
cg04059647	UBE2Q2	IGR - open sea	FALSE	-0.541079	0.000452182	0.020559
cg06024951	CYP11A1	IGR - shelf	FALSE	-0.541062	0.000452409	0.020559
cg03509949	MMP19	TSS200 - open sea	FALSE	-0.540913	0.00045437	0.0206083
cg04922501	GPR137B	IGR - shelf	FALSE	0.540935	0.000454075	0.0206083
cg01019249	NNT	IGR - open sea	FALSE	0.540776	0.000456192	0.0206711
cg17157894	TBC1D22A	Body - shelf	TRUE	0.540723	0.000456885	0.0206825
cg17662872	WFS1	TSS1500 - shore	FALSE	0.540589	0.00045867	0.0207234
cg18781901	HEXDC	TSS1500 - shore	FALSE	-0.540614	0.000458343	0.0207234
cg11202023	ADAMTS3	IGR - shelf	FALSE	0.540381	0.000461457	0.0208293
cg16246545	PHGDH	Body - shore	FALSE	-0.540257	0.000463119	0.020859
cg02026180	FLNB	Body - open sea	TRUE	-0.540169	0.000464305	0.020859
cg04502814	SEPP1	1stExon - open sea	TRUE	0.540291	0.000462673	0.020859
cg21646520	TBXAS1	Body - open sea	TRUE	0.540202	0.000463864	0.020859
cg02466892	ALCAM	IGR - shelf	FALSE	0.540167	0.000464333	0.020859
cg14302973	MSRA	Body - open sea	TRUE	0.539946	0.000467331	0.0209123
cg04930693	ERRFI1	5'UTR - shelf	FALSE	-0.539988	0.000466752	0.0209123
cg01894631	PHYHIP	Body - island	TRUE	0.540032	0.000466156	0.0209123
cg12812165	NIN	5'UTR - island	FALSE	0.539934	0.000467486	0.0209123
cg12291408	PPP1R35	IGR - shelf	FALSE	-0.539915	0.000467741	0.0209123
cg19979370	KCNJ5	5'UTR - open sea	TRUE	-0.539835	0.000468834	0.0209413
cg25866173	SH3PXD2A	TSS1500 - shore	FALSE	-0.539754	0.000469932	0.0209505
cg02821871	SPHK2	3'UTR - island	FALSE	-0.539785	0.00046951	0.0209505
cg10341242	ADCY7	Body - open sea	FALSE	0.539686	0.000470868	0.0209723
cg23444474	DPP8	IGR - shelf	FALSE	0.539585	0.000472248	0.0210139
cg09846875	FAM115A	5'UTR - shore	FALSE	-0.539498	0.000473441	0.0210471
cg03615235	NNAT	TSS1500 - island	FALSE	-0.539357	0.000475381	0.0210482
cg07018577	XPR1	Body - open sea	TRUE	0.539369	0.000475208	0.0210482
cg16663980	MNDA	5'UTR - open sea	FALSE	0.539369	0.000475208	0.0210482
cg05939149	PLEKHH2	Body - open sea	TRUE	-0.53934	0.000475617	0.0210482
cg15423944	ALCAM	Body - open sea	TRUE	0.539333	0.000475703	0.0210482
cg17890691	GREM2	3'UTR - shore	FALSE	0.539102	0.000478903	0.0211342
cg04975834	IP6K3	Body - open sea	TRUE	0.539095	0.000478996	0.0211342
cg20567768	PHYHIP	Body - shelf	FALSE	-0.539107	0.000478828	0.0211342
cg08180921	SCARB1	IGR - open sea	TRUE	-0.539049	0.000479632	0.0211425
cg14173968	DAAM2	IGR - open sea	TRUE	0.538985	0.000480524	0.021162
cg07537734	PDGFC	TSS1500 - shore	FALSE	-0.538866	0.000482179	0.021215
cg06861841	AHNAK	Body - island	TRUE	0.538781	0.000483369	0.0212474
cg01791410	MED12L	IGR - island	FALSE	-0.538678	0.000484813	0.021291
cg17655451	SNX18	IGR - open sea	TRUE	0.538541	0.000486729	0.0213553
cg03457984	TET3	IGR - shelf	FALSE	-0.538416	0.000488497	0.0214128
cg18800641	SMOC2	Body - open sea	FALSE	0.538313	0.000489955	0.0214567
cg19453686	TC2N	TSS1500 - open sea	FALSE	0.538248	0.000490877	0.0214771
cg19399370	SLC17A5	IGR - open sea	TRUE	0.538123	0.000492644	0.0215344
cg14499385	SLC40A1	TSS1500 - shore	TRUE	0.537998	0.00049442	0.021592
cg07678594	JUP	5'UTR - open sea	TRUE	-0.537832	0.000496795	0.0216755
cg10522770	WDR60	IGR - shelf	FALSE	-0.537565	0.000500632	0.0218188
cg13341982	CCR7	IGR - open sea	FALSE	0.53754	0.000501006	0.0218188
cg14462686	GLIS3	Body - open sea	TRUE	-0.537118	0.000507119	0.0220646
cg14014485	MGC27345	IGR - open sea	TRUE	0.53702	0.000508561	0.0221069
cg11540204	CYP2J2	Body - shore	TRUE	-0.53688	0.000510612	0.0221755
cg27529647	RFX5	IGR - shore	FALSE	0.536771	0.000512208	0.0222243
cg09424566	AHCYL2	Body - open sea	TRUE	0.536694	0.00051334	0.0222529
cg22079195	LONRF2	IGR - open sea	FALSE	-0.536512	0.000516041	0.0223494
cg17330303	SFN	1stExon - shore	FALSE	-0.536364	0.000518227	0.0224028
cg24849517	CYP11A1	TSS1500 - shelf	FALSE	-0.536389	0.000517867	0.0224028
cg17309904	MAD1L1	Body - open sea	FALSE	0.536317	0.000518939	0.022413
cg03213374	SLC2A3	IGR - open sea	TRUE	-0.536277	0.000519522	0.0224176
cg06169110	ABCA7	Body - island	FALSE	0.536222	0.000520343	0.0224325
cg06027254	BCL6	5'UTR - shore	FALSE	-0.536176	0.00052103	0.0224415
cg23619910	AMPD3	TSS200 - open sea	TRUE	0.536096	0.000522239	0.022473
cg06030649	HEXB	Body - island	FALSE	-0.535934	0.000524665	0.0225567
cg18166915	CD200R1	TSS1500 - open sea	FALSE	-0.535858	0.000525804	0.0225851
cg25510838	TMEM184A	IGR - open sea	FALSE	-0.535817	0.000526422	0.022591
cg27410601	TMC6	Body - open sea	FALSE	0.535549	0.000530484	0.0226825
cg08464897	IRF9	TSS1500 - open sea	FALSE	-0.535553	0.000530416	0.0226825
cg03208245	MTSS1L	Body - shore	FALSE	0.535608	0.000529586	0.0226825
cg09530594	DNM2	Body - open sea	FALSE	-0.535603	0.000529667	0.0226825
cg26878542	PIK3R1	Body - open sea	TRUE	0.535037	0.000538312	0.0228924
cg20677267	SASH1	Body - open sea	TRUE	0.535041	0.000538256	0.0228924
cg09773473	AOAH	Body - open sea	FALSE	0.535078	0.000537681	0.0228924
cg00476430	PAG1	5'UTR - open sea	TRUE	-0.535065	0.000537876	0.0228924
cg17199018	ZNF395	Body - open sea	FALSE	0.535057	0.000538004	0.0228924
cg03346706	GNA15	Body - island	FALSE	0.535131	0.000536866	0.0228924
cg26459372	ADCY1	TSS1500 - island	TRUE	0.534966	0.00053941	0.0229184
cg11838898	ARHGEF4	TSS1500 - shore	FALSE	-0.534933	0.000539908	0.0229188
cg15512156	CAMSAP3	IGR - shelf	FALSE	-0.534794	0.000542067	0.0229897
cg26413691	CAMTA1	Body - shelf	FALSE	0.534625	0.000544679	0.0230559
cg07016605	SLC16A3	Body - island	FALSE	0.534598	0.000545098	0.0230559
cg19502266	PNPLA2	IGR - shelf	FALSE	-0.53461	0.000544925	0.0230559
ch.20.19661794R	RIN2	IGR - open sea	FALSE	0.534563	0.000545655	0.0230587
cg02785561	MSRA	Body - island	FALSE	0.534495	0.000546709	0.0230825
cg05117638	MARCKS	IGR - open sea	TRUE	0.534414	0.000547971	0.023115
cg11150074	C1orf106	TSS1500 - shelf	FALSE	-0.534331	0.00054928	0.0231495
cg22620797	EOGT	5'UTR - shore	TRUE	-0.534105	0.000552832	0.0232783
cg13466284	SFN	1stExon - shore	FALSE	-0.533963	0.000555071	0.0232892
cg05345286	MDFI	Body - island	FALSE	-0.533976	0.000554865	0.0232892
cg24862443	LEP	3'UTR - open sea	FALSE	-0.533995	0.000554564	0.0232892
cg09106999	PMEL	TSS1500 - shore	FALSE	-0.534007	0.000554364	0.0232892
cg20169823	MED13L	IGR - island	TRUE	-0.533925	0.000555674	0.0232937
cg04958236	SLC17A5	IGR - open sea	TRUE	0.533764	0.000558225	0.0233798
cg01401465	TMTC1	5'UTR - open sea	TRUE	0.533636	0.00056026	0.0234442
cg18992115	ISL1	IGR - open sea	TRUE	0.533597	0.00056089	0.0234497
cg03016867	SH3TC2	TSS200 - open sea	TRUE	0.533238	0.000566631	0.0235434
cg06899551	FILIP1	Body - open sea	TRUE	0.53333	0.000565154	0.0235434
cg25608490	WNT16	TSS1500 - shore	FALSE	-0.533263	0.000566239	0.0235434
cg14482093	C8orf58	3'UTR - shore	FALSE	0.533274	0.000566064	0.0235434
cg20698113	PIM3	3'UTR - island	FALSE	0.533304	0.000565582	0.0235434
cg23170410	SAMD5	IGR - open sea	TRUE	0.533348	0.000564863	0.0235434
cg17756530	CPED1	Body - open sea	TRUE	0.533238	0.000566636	0.0235434
cg04887278	RWDD2A	5'UTR - shore	FALSE	0.533153	0.00056801	0.0235589
cg15239627	CPED1	Body - open sea	TRUE	0.533154	0.000567998	0.0235589
cg07450633	DUSP1	IGR - shore	TRUE	-0.532979	0.000570827	0.0236549
cg12862537	NNAT	TSS1500 - island	FALSE	-0.532879	0.000572456	0.0236807
cg08161931	PLEC	TSS1500 - shore	FALSE	-0.53288	0.000572435	0.0236807
cg01556677	SEMA3C	Body - open sea	TRUE	0.532833	0.000573205	0.0236908
cg22792910	ANXA4	Body - open sea	TRUE	-0.532758	0.000574419	0.0237201
cg01777121	WNT5A	Body - shore	FALSE	-0.532595	0.000577086	0.0238093
cg06202053	CCDC88B	Body - shore	TRUE	0.532552	0.000577793	0.0238176
cg04913078	NEB	Body - open sea	TRUE	0.53252	0.000578315	0.0238183
cg18596381	LDLR	TSS200 - shore	FALSE	-0.532458	0.000579328	0.023823
cg24685239	ALCAM	Body - open sea	TRUE	0.532451	0.000579442	0.023823
cg19440866	TBC1D5	Body - open sea	TRUE	0.532297	0.000581977	0.0238646
cg05744184	STAT5A	3'UTR - shore	TRUE	-0.532298	0.000581956	0.0238646
cg07578073	CELF2	Body - open sea	TRUE	0.532326	0.0005815	0.0238646
cg14158583	PVRL4	TSS200 - open sea	FALSE	-0.532065	0.000585822	0.0239388
cg21176026	GUCY1A3	5'UTR - shelf	FALSE	0.532114	0.000584998	0.0239388
ch.2.200726997F	SPATS2L	IGR - open sea	FALSE	0.532094	0.000585329	0.0239388
cg13839563	PTN	IGR - open sea	TRUE	0.53207	0.000585739	0.0239388
cg02692177	PKDCC	IGR - open sea	TRUE	-0.532024	0.000586493	0.0239454
cg27428520	ETNK2	3'UTR - open sea	TRUE	-0.531846	0.000589468	0.0239639
cg05785598	WDR6	Body - shore	FALSE	-0.531783	0.000590514	0.0239639
cg19266014	MAD1L1	Body - shore	FALSE	-0.531828	0.000589759	0.0239639
cg07261734	FNDC3A	TSS200 - open sea	FALSE	0.531864	0.000589167	0.0239639
cg03753454	VAC14	Body - open sea	FALSE	-0.531871	0.000589042	0.0239639
cg13615109	C9orf72	IGR - open sea	FALSE	0.531926	0.000588127	0.0239639
cg19451167	DLX5	IGR - shore	TRUE	0.531804	0.00059017	0.0239639
cg02170490	PDPK1	Body - open sea	FALSE	0.531689	0.000592089	0.0239865
cg17560015	PLEC	Body - shelf	FALSE	-0.531702	0.000591873	0.0239865
cg22705929	YPEL4	TSS1500 - shelf	FALSE	-0.531625	0.000593158	0.0239885
cg25493948	FMN1	Body - open sea	TRUE	0.531627	0.000593133	0.0239885
cg04854189	MIB2	Body - shore	FALSE	-0.531578	0.000593943	0.0239976
cg26638266	VIT	TSS1500 - open sea	FALSE	-0.531539	0.000594608	0.0239976
cg24492119	SNX9	Body - shore	FALSE	-0.531521	0.000594915	0.0239976
ch.11.2136200F	PDGFD	Body - open sea	FALSE	0.531471	0.000595745	0.0240105
cg05210373	INF2	Body - open sea	TRUE	-0.531415	0.000596698	0.0240283
cg26248552	TNPO1	TSS1500 - shore	FALSE	0.531284	0.000598907	0.0240967
cg10653926	HMHA1	Body - shore	FALSE	0.53122	0.000599996	0.0241198
cg17222682	LPHN2	IGR - open sea	TRUE	0.531096	0.000602093	0.0241628
cg19509076	CRIP2	IGR - shore	FALSE	-0.531098	0.000602061	0.0241628
cg07095637	MAD1L1	Body - open sea	FALSE	0.530988	0.000603942	0.0241897
cg07538190	C8orf58	Body - shore	FALSE	-0.530966	0.000604306	0.0241897
cg24327132	PKM	5'UTR - shore	FALSE	0.531003	0.000603673	0.0241897
cg20128672	KCNJ5	5'UTR - open sea	FALSE	-0.530792	0.000607279	0.0242661
cg26013396	SGPP1	Body - shelf	FALSE	-0.530764	0.000607763	0.0242661
cg14196998	CEBPB	IGR - shore	FALSE	-0.530822	0.000606766	0.0242661
cg17451941	GPR137B	IGR - open sea	TRUE	0.530632	0.000610032	0.0243361
cg08639762	PHLDA3	3'UTR - shore	FALSE	-0.530564	0.000611205	0.0243416
ch.12.29232229R	FAR2	IGR - open sea	FALSE	0.53059	0.000610756	0.0243416
cg00923634	MAN1C1	Body - open sea	TRUE	-0.530445	0.000613253	0.0244025
cg07832203	PVRL4	Body - shore	FALSE	-0.530198	0.000617542	0.0245524
cg26367456	ALCAM	Body - open sea	TRUE	0.530113	0.000619016	0.0245709
cg05380921	GPT2	Body - shelf	FALSE	-0.530111	0.000619052	0.0245709
cg25291653	RIN2	IGR - open sea	FALSE	0.529856	0.000623511	0.024727
cg17893669	KLHL26	Body - island	FALSE	0.529676	0.00062668	0.0248317
cg22018967	TMEM82	Body - island	FALSE	0.529602	0.000627987	0.0248626
cg05198733	FAM111A	TSS200 - shore	FALSE	-0.529451	0.000630651	0.024947
cg06204126	CLIC3	Body - island	FALSE	-0.529379	0.000631931	0.0249767
cg27649971	EPS8L2	Body - shore	FALSE	-0.529245	0.000634307	0.0250495
cg05914935	ATF7IP2	TSS1500 - open sea	FALSE	0.529186	0.000635361	0.0250661
cg07189366	SASH1	IGR - open sea	TRUE	-0.529162	0.000635793	0.0250661
cg15615645	WBP1L	Body - open sea	TRUE	-0.529062	0.000637584	0.0251157
cg22724943	MAN1C1	Body - open sea	TRUE	0.528973	0.00063918	0.0251275
cg00071210	SASH1	Body - open sea	TRUE	-0.528956	0.000639485	0.0251275
cg08612539	NCF4	5'UTR - open sea	FALSE	0.528959	0.000639427	0.0251275
cg14414203	MMP14	3'UTR - island	FALSE	-0.528545	0.000646883	0.0252931
cg18151262	MIDN	Body - island	FALSE	0.528572	0.000646403	0.0252931
cg27055365	VTCN1	3'UTR - open sea	TRUE	-0.528651	0.000644977	0.0252931
cg10414350	MSRA	Body - open sea	FALSE	0.528543	0.000646926	0.0252931
cg25036779	TRIM40	IGR - island	FALSE	0.528657	0.000644863	0.0252931
cg09045552	CERS6	Body - open sea	TRUE	0.528615	0.000645617	0.0252931
cg23012579	ERGIC1	Body - open sea	TRUE	-0.528472	0.00064821	0.0253012
cg09244489	FAM13A	TSS1500 - open sea	FALSE	0.528485	0.00064797	0.0253012
cg21895377	SH3TC2	IGR - open sea	TRUE	0.528418	0.000649192	0.0253185
cg11234637	CYP26C1	TSS200 - island	FALSE	0.528385	0.000649795	0.025321
cg03064592	COL21A1	TSS200 - island	FALSE	0.528268	0.000651923	0.0253801
cg01781529	WNT4	3'UTR - shelf	FALSE	0.528222	0.00065276	0.0253801
cg25140657	RGS10	IGR - open sea	FALSE	-0.528213	0.000652929	0.0253801
cg01129958	CSGALNACT1	5'UTR - shore	TRUE	0.527861	0.000659399	0.0256104
cg00936547	SYN3	Body - shore	FALSE	-0.527752	0.00066141	0.0256673
cg16654432	ALCAM	Body - open sea	TRUE	0.527702	0.000662333	0.0256819
cg27158677	ADAM12	Body - open sea	FALSE	-0.527601	0.000664206	0.02572
cg23489226	SASH1	IGR - open sea	TRUE	0.52759	0.000664409	0.02572
cg01615704	MALL	5'UTR - island	TRUE	-0.527509	0.000665909	0.0257218
cg14356440	MGAT5	Body - open sea	TRUE	-0.527411	0.000667736	0.0257218
cg20524452	RELL1	3'UTR - open sea	FALSE	0.527414	0.000667675	0.0257218
cg14349937	RNLS	Body - open sea	TRUE	0.527458	0.000666852	0.0257218
cg23554917	UBASH3B	Body - shelf	FALSE	-0.527554	0.000665083	0.0257218
cg12871463	KRT19	Body - shelf	FALSE	-0.527497	0.000666128	0.0257218
cg15044041	CFAP44	5'UTR - island	FALSE	0.527312	0.000669587	0.025772
cg03666203	EPS8L1	TSS1500 - shore	FALSE	-0.527144	0.000672725	0.0258504
cg11997536	TPM4	IGR - shelf	TRUE	-0.527165	0.00067234	0.0258504
cg21535942	TYW3	1stExon - open sea	FALSE	0.527061	0.000674288	0.0258893
cg11679455	GATA3	Body - island	TRUE	-0.527023	0.000675003	0.0258957
cg14778711	RIMKLA	TSS1500 - shore	FALSE	-0.526883	0.000677653	0.025955
cg27310710	NCOR2	Body - shore	FALSE	0.526911	0.000677118	0.025955
cg15896939	RAB25	TSS200 - open sea	FALSE	-0.526806	0.000679092	0.0259889
cg17224769	MEF2C	IGR - open sea	TRUE	0.526776	0.000679665	0.0259897
cg17933206	ARL4C	IGR - open sea	TRUE	0.52673	0.000680532	0.0259998
cg21217329	FXN	IGR - shelf	FALSE	0.526704	0.000681035	0.0259998
cg17719951	ANXA4	5'UTR - shore	FALSE	-0.526511	0.000684697	0.0261184
cg02638395	TENM4	5'UTR - shelf	TRUE	-0.526425	0.000686342	0.02616
cg13598881	WRNIP1	Body - open sea	TRUE	0.526389	0.000687032	0.0261651
cg12137665	TMEM45A	5'UTR - shelf	FALSE	-0.526299	0.000688756	0.026174
cg16876790	DLX5	TSS1500 - shore	FALSE	-0.526263	0.000689439	0.026174
cg27275553	SH2B2	Body - shelf	FALSE	-0.526335	0.000688061	0.026174
cg00458932	CREB1	IGR - open sea	TRUE	0.526261	0.000689492	0.026174
cg21513437	KRT19	IGR - open sea	TRUE	-0.526229	0.000690108	0.0261762
cg05304531	HMGN2	TSS1500 - shore	TRUE	0.526139	0.000691827	0.0262203
cg26848724	ALOX5AP	Body - open sea	TRUE	0.526047	0.000693602	0.0262453
cg10177766	UACA	Body - open sea	TRUE	0.526066	0.000693236	0.0262453
cg20102336	OAS3	Body - shore	TRUE	-0.525916	0.000696131	0.0263198
cg10768900	SHANK2	Body - open sea	FALSE	0.525703	0.00070027	0.026455
cg01171844	SOX5	TSS1500 - open sea	TRUE	0.525635	0.000701581	0.0264833
cg04035929	PP14571	Body - shore	TRUE	-0.52548	0.000704623	0.0265353
cg22789298	TRIM40	IGR - island	FALSE	0.525449	0.000705215	0.0265353
cg16575319	ERGIC1	IGR - open sea	TRUE	0.525516	0.000703911	0.0265353
cg23184653	MME	IGR - open sea	TRUE	-0.525455	0.000705108	0.0265353
cg04981439	OSMR	IGR - open sea	TRUE	-0.525368	0.000706803	0.0265738
cg06902698	LYSMD1	Body - open sea	FALSE	-0.525261	0.00070891	0.0266112
cg19194454	NQO1	TSS1500 - shore	FALSE	-0.52526	0.00070893	0.0266112
cg09854726	FKBP2	TSS1500 - shore	FALSE	-0.525202	0.000710065	0.0266325
cg27608102	KRT19	Body - shelf	FALSE	-0.525111	0.000711856	0.0266509
cg10332864	GATA3	IGR - open sea	FALSE	0.525099	0.000712092	0.0266509
cg24938761	MOB3A	5'UTR - shelf	FALSE	-0.525091	0.000712254	0.0266509
cg27205798	TMTC1	Body - open sea	FALSE	0.525038	0.000713309	0.0266691
ch.3.638689R	STT3B	IGR - open sea	FALSE	0.524951	0.000715036	0.0266701
cg24456592	CASP3	IGR - open sea	TRUE	0.524975	0.00071456	0.0266701
cg09913449	SMIM19	5'UTR - shelf	FALSE	-0.524958	0.000714883	0.0266701
cg13487666	NEK6	5'UTR - shore	FALSE	-0.524755	0.000718915	0.0267723
cg25588387	ADAM12	Body - open sea	TRUE	-0.524783	0.000718369	0.0267723
cg21171625	DNALI1	1stExon - island	FALSE	-0.524509	0.00072384	0.0269344
cg02523585	MYO1B	Body - open sea	TRUE	0.524462	0.00072477	0.0269477
cg00270789	GPT2	Body - shore	FALSE	-0.524262	0.000728802	0.0270524
cg26232657	RHOU	3'UTR - open sea	FALSE	-0.52425	0.000729034	0.0270524
cg07266580	PDGFD	3'UTR - open sea	FALSE	0.524208	0.000729886	0.0270524
cg01731500	SLC16A3	5'UTR - shelf	FALSE	-0.524216	0.000729722	0.0270524
cg22170599	F11R	Body - shelf	FALSE	-0.524172	0.000730619	0.0270582
cg01506341	TRIM40	1stExon - open sea	FALSE	0.524129	0.000731478	0.0270687
cg05797623	ADAMTS3	Body - open sea	TRUE	0.524028	0.000733536	0.0271235
cg23660014	TMEM107	Body - shore	TRUE	-0.523998	0.000734143	0.0271246
cg08541930	GPR137B	IGR - shelf	FALSE	0.523923	0.000735659	0.0271593
cg03146575	MYO1B	5'UTR - open sea	TRUE	0.523714	0.000739907	0.0272947
cg03929575	TMTC1	Body - open sea	TRUE	0.523628	0.000741677	0.0273386
cg12524338	DCTD	IGR - island	FALSE	0.523444	0.000745443	0.0274559
cg05928980	PTPRU	Body - shelf	FALSE	-0.523311	0.000748196	0.0275357
cg07408232	TRIM40	Body - open sea	FALSE	0.523199	0.00075051	0.0275947
cg25533594	TRPC6	Body - shelf	FALSE	0.523151	0.000751503	0.0275947
cg24657503	RCOR2	IGR - shore	FALSE	-0.523148	0.000751558	0.0275947
cg16442712	KIAA1217	Body - open sea	TRUE	-0.522828	0.000758215	0.0278114
cg08283130	MYO1F	Body - island	FALSE	0.522779	0.000759236	0.0278114
cg04531473	MLN	IGR - open sea	TRUE	-0.522788	0.000759041	0.0278114
cg05645404	ALCAM	Body - shore	FALSE	-0.522401	0.000767163	0.0279001
cg24500959	MARVELD1	Body - shore	FALSE	-0.522275	0.000769842	0.0279001
cg01798157	BTG2	3'UTR - shore	FALSE	-0.522614	0.00076269	0.0279001
cg05262877	GUCA2A	TSS1500 - open sea	FALSE	-0.522407	0.000767042	0.0279001
cg09608765	LIMD1	TSS200 - shore	FALSE	-0.52254	0.000764243	0.0279001
cg24431161	TBXAS1	5'UTR - open sea	TRUE	0.52229	0.000769524	0.0279001
cg26233832	KEL	TSS1500 - open sea	FALSE	-0.522431	0.000766538	0.0279001
cg27431877	NCOR2	Body - shore	FALSE	0.5223	0.000769303	0.0279001
cg01577850	RGS6	Body - open sea	FALSE	0.522295	0.0007694	0.0279001
cg04326023	RNF222	3'UTR - shore	TRUE	-0.52226	0.000770153	0.0279001
cg27531842	ARHGEF4	IGR - shore	FALSE	-0.522492	0.000765247	0.0279001
cg08320989	VEGFC	IGR - open sea	TRUE	-0.522535	0.000764342	0.0279001
cg17011453	LPHN2	IGR - open sea	TRUE	0.522386	0.000767483	0.0279001
cg04177395	TENM4	Body - open sea	TRUE	-0.522549	0.000764049	0.0279001
cg03831869	NAA60	5'UTR - island	FALSE	-0.522241	0.000770554	0.0279001
cg23539261	VDR	IGR - open sea	TRUE	0.522185	0.000771733	0.0279213
cg11765288	HDAC9	TSS200 - open sea	TRUE	0.522107	0.000773398	0.02796
cg13216022	CYP19A1	TSS1500 - shelf	FALSE	0.522077	0.000774037	0.0279617
cg06975979	LRRC61	TSS1500 - island	FALSE	-0.522004	0.000775582	0.0279745
cg00623593	DOCK1	Body - open sea	FALSE	0.522011	0.000775434	0.0279745
cg13795831	CTSZ	TSS1500 - shore	FALSE	-0.521937	0.000777019	0.0280048
cg21519787	SPHK2	3'UTR - island	FALSE	-0.521896	0.000777888	0.0280147
cg14447193	NTRK2	Body - open sea	TRUE	-0.521863	0.000778604	0.028019
cg07719077	KIAA1211	Body - shore	FALSE	0.521785	0.000780264	0.0280573
cg07211465	SASH1	IGR - open sea	TRUE	-0.52158	0.000784672	0.0281942
cg10418289	MMP14	Body - shore	FALSE	-0.521518	0.000786008	0.0282207
cg20292636	PLEKHA6	5'UTR - open sea	TRUE	0.521272	0.000791317	0.0283248
cg18956562	TPK1	3'UTR - open sea	FALSE	-0.521294	0.000790842	0.0283248
cg08023175	VN1R1	1stExon - open sea	FALSE	0.521274	0.000791284	0.0283248
cg10007134	LAIR2	TSS200 - open sea	FALSE	-0.521278	0.000791189	0.0283248
cg02320784	RASSF8	5'UTR - open sea	TRUE	-0.521243	0.000791948	0.0283258
cg01984743	STC2	Body - shelf	TRUE	0.521157	0.000793806	0.0283542
cg03488456	QPRT	Body - island	FALSE	0.521084	0.000795402	0.0283542
cg14185670	SEC11C	TSS1500 - island	FALSE	0.521068	0.000795756	0.0283542
cg17452301	PWWP2B	Body - shore	FALSE	-0.521107	0.000794908	0.0283542
cg10819708	SEMA4B	5'UTR - open sea	TRUE	0.521077	0.000795544	0.0283542
cg27495845	FCRLB	Body - shelf	FALSE	-0.520885	0.000799743	0.0283834
cg22606681	TRIM24	Body - shore	FALSE	-0.520945	0.000798438	0.0283834
cg23208271	ELMO1	Body - open sea	TRUE	0.520903	0.000799358	0.0283834
cg15828353	GRTP1	Body - open sea	FALSE	0.520807	0.000801452	0.0283834
cg22290528	HEXA	TSS1500 - shore	FALSE	0.520828	0.000801	0.0283834
cg05493356	STRA13	TSS1500 - island	FALSE	-0.520871	0.000800051	0.0283834
cg22872553	PHGDH	IGR - open sea	TRUE	-0.52087	0.000800082	0.0283834
cg08991910	APIP	IGR - open sea	TRUE	0.520848	0.000800557	0.0283834
cg06941429	LRIG3	IGR - open sea	TRUE	0.520782	0.000802004	0.0283834
cg09389280	CLDN11	Body - shelf	FALSE	-0.520634	0.000805247	0.0284554
cg20998435	PFDN6	TSS1500 - shore	FALSE	0.520633	0.000805285	0.0284554
cg23012700	CD28	IGR - open sea	TRUE	0.520607	0.000805856	0.0284554
cg12979992	INSIG1	3'UTR - open sea	FALSE	-0.520535	0.00080744	0.028488
cg22292713	DUSP4	IGR - open sea	FALSE	0.52051	0.00080799	0.028488
cg15700022	PP14571	TSS200 - shore	FALSE	-0.520285	0.000812985	0.0285663
cg26046204	P2RY2	TSS1500 - island	TRUE	-0.520305	0.000812537	0.0285663
cg07395804	ZFYVE9	Body - open sea	TRUE	-0.520335	0.000811858	0.0285663
cg19701531	ZP3	TSS1500 - shore	FALSE	-0.520265	0.000813417	0.0285663
cg02471183	MYBL1	IGR - shore	FALSE	0.520245	0.000813854	0.0285663
cg27657685	GPCPD1	IGR - shelf	FALSE	0.520334	0.00081189	0.0285663
cg13790727	NNAT	TSS1500 - island	FALSE	-0.520145	0.000816087	0.0286233
cg14032856	PLA2R1	Body - open sea	TRUE	0.519999	0.000819356	0.0287082
cg10001987	ZBTB4	5'UTR - shore	FALSE	-0.519982	0.000819729	0.0287082
cg06972019	ENO1	5'UTR - shore	FALSE	-0.519914	0.000821249	0.0287187
cg12857638	AHNAK	Body - island	TRUE	0.519921	0.000821104	0.0287187
cg00131423	GSE1	IGR - open sea	FALSE	-0.51983	0.000823126	0.0287629
cg14553338	MEIS1	Body - open sea	TRUE	-0.519752	0.000824898	0.0288035
cg09847368	GALNT2	Body - open sea	FALSE	0.519723	0.000825551	0.0288049
cg15108958	MTRR	Body - shelf	FALSE	-0.519681	0.000826494	0.0288164
cg03381359	ABCC2	Body - shelf	FALSE	-0.519254	0.000836153	0.0291316
cg15749858	MACC1	1stExon - open sea	FALSE	-0.519196	0.000837487	0.0291349
cg21700774	CDK14	Body - open sea	TRUE	0.519222	0.000836894	0.0291349
cg23411318	ANKRD13B	Body - island	FALSE	-0.519162	0.000838269	0.0291405
cg26407309	TBXAS1	5'UTR - shore	FALSE	0.519114	0.000839346	0.0291564
cg00253228	PLEC	Body - shore	FALSE	0.518914	0.000843945	0.0292946
cg21697134	FN3K	Body - shore	FALSE	-0.518883	0.000844643	0.0292972
cg15997518	LPHN2	IGR - open sea	TRUE	0.518828	0.000845909	0.0293194
cg16509239	AHNAK	Body - shore	FALSE	0.51872	0.000848396	0.029384
cg20515095	PPP1R3B	Body - open sea	FALSE	0.518641	0.00085022	0.0294255
cg25510609	AKAP13	Body - open sea	TRUE	-0.518346	0.000857062	0.0294672
cg24071500	CAMK2D	TSS200 - shore	FALSE	-0.518369	0.000856531	0.0294672
cg19628988	CXXC5	5'UTR - island	TRUE	-0.518389	0.000856068	0.0294672
cg15367311	TRIM40	Body - open sea	FALSE	0.518446	0.00085473	0.0294672
cg25804044	ZBTB12	TSS1500 - shore	FALSE	0.518519	0.000853035	0.0294672
cg23754934	MS4A4A	TSS1500 - open sea	FALSE	0.518398	0.000855862	0.0294672
cg18894781	FRMD6	TSS200 - open sea	FALSE	0.518492	0.000853681	0.0294672
cg22555517	RAP1GAP2	Body - open sea	TRUE	-0.518508	0.000853298	0.0294672
cg25878149	LYPD6	IGR - island	FALSE	0.5184	0.000855807	0.0294672
cg24060475	WDFY3	5'UTR - open sea	TRUE	0.518245	0.000859408	0.0295216
cg16803613	CD163L1	Body - open sea	TRUE	0.518224	0.000859901	0.0295216
cg22621734	SH3TC2	TSS200 - open sea	TRUE	0.518168	0.000861227	0.029524
cg25899154	P2RY2	IGR - open sea	TRUE	-0.518192	0.000860646	0.029524
cg15004938	SYN3	Body - shore	FALSE	-0.518085	0.000863157	0.0295686
cg25906332	SLC25A29	Body - island	FALSE	-0.517989	0.000865408	0.0296072
cg07776698	CPED1	Body - open sea	TRUE	0.517983	0.000865541	0.0296072
cg15159247	MOB3A	5'UTR - shelf	FALSE	0.517874	0.000868102	0.0296732
cg19779057	SOX13	5'UTR - open sea	TRUE	-0.517761	0.000870768	0.0296803
cg00862443	EFHD1	Body - shelf	FALSE	-0.517765	0.000870685	0.0296803
cg06168950	MME	IGR - open sea	TRUE	-0.517809	0.000869634	0.0296803
cg15448894	GSTA4	IGR - open sea	TRUE	0.517758	0.000870835	0.0296803
cg00954633	CAMTA1	Body - open sea	TRUE	0.517696	0.00087231	0.0297091
cg12355586	SASH1	3'UTR - open sea	TRUE	0.517645	0.000873509	0.0297284
cg03885664	BBS2	TSS1500 - shore	FALSE	0.517494	0.000877106	0.0298292
cg18519050	INF2	Body - shore	FALSE	-0.517443	0.000878304	0.0298484
cg22800400	FRMD6	TSS1500 - open sea	FALSE	0.517257	0.000882739	0.0299774
cg10585806	MSRA	Body - open sea	TRUE	0.517108	0.000886321	0.0300557
cg27586243	LPHN2	IGR - open sea	TRUE	0.517112	0.00088622	0.0300557
cg22692281	TRIM40	1stExon - open sea	FALSE	0.51705	0.000887711	0.0300811
cg04605697	PRKG1	Body - open sea	TRUE	0.516987	0.000889211	0.0301056
cg22158648	CABLES1	TSS1500 - shore	FALSE	0.516966	0.000889715	0.0301056
cg19733463	NMUR1	Body - open sea	FALSE	-0.516925	0.000890718	0.0301179
cg25437886	LIMD1	Body - open sea	TRUE	-0.516858	0.000892317	0.0301503
cg24409876	LPHN2	IGR - open sea	TRUE	0.516769	0.000894466	0.030171
cg04861974	C17orf97	IGR - shore	FALSE	-0.516753	0.000894853	0.030171
cg24437293	MOB3A	IGR - shore	FALSE	0.516762	0.000894641	0.030171
cg06410591	TRIP10	Body - island	FALSE	-0.516672	0.000896811	0.0302153
cg17800124	CAPS	TSS1500 - shore	FALSE	-0.516589	0.000898832	0.0302617
cg19534753	MYLK	TSS1500 - open sea	FALSE	0.51653	0.00090027	0.0302668
cg09504612	FAM160B1	IGR - open sea	TRUE	0.51654	0.000900035	0.0302668
cg03226203	PLEC	Body - island	FALSE	0.516473	0.00090165	0.0302916
cg04500239	WDR3	3'UTR - open sea	FALSE	-0.516391	0.00090366	0.0303291
cg09999348	PRKCE	Body - open sea	TRUE	0.516374	0.000904056	0.0303291
cg25302646	PRDX6	TSS1500 - shore	FALSE	-0.516334	0.000905047	0.0303407
cg14318858	CPT1C	Body - island	FALSE	-0.516235	0.000907459	0.0303999
cg00045061	NSMAF	Body - shore	FALSE	0.516117	0.000910346	0.0304532
cg25438801	DIP2C	Body - shelf	TRUE	-0.516119	0.000910311	0.0304532
cg00217795	DIO2	1stExon - open sea	FALSE	-0.516066	0.000911616	0.030474
cg15227911	CHD3	Body - shelf	TRUE	-0.515973	0.000913898	0.0305069
cg15950795	TBC1D9	Body - open sea	TRUE	0.515979	0.000913757	0.0305069
cg17865555	SPHK2	3'UTR - island	FALSE	-0.515919	0.000915223	0.0305079
cg11018604	MRPS27	IGR - open sea	TRUE	-0.515922	0.000915153	0.0305079
cg26608693	PRDM2	5'UTR - shore	FALSE	0.515881	0.000916163	0.0305176
cg05877565	INHBA	Body - open sea	FALSE	-0.515853	0.000916849	0.0305188
cg07916967	GTPBP3	Body - shore	FALSE	-0.515777	0.000918742	0.0305602
cg13329346	STC2	Body - shelf	TRUE	0.515697	0.00092071	0.030604
cg02815014	PLEKHM3	Body - shelf	TRUE	-0.515644	0.000922027	0.0306261
cg22234930	PKM	5'UTR - shelf	FALSE	-0.515581	0.000923605	0.0306569
cg14960007	COX6C	Body - shelf	FALSE	-0.515514	0.000925264	0.0306903
cg02956499	TET3	Body - open sea	TRUE	-0.515337	0.000929683	0.0307579
cg06171971	CXCR6	IGR - open sea	TRUE	-0.515381	0.000928594	0.0307579
cg00653847	SCD	IGR - open sea	TRUE	-0.515328	0.000929917	0.0307579
cg07381806	MOB3A	5'UTR - shore	FALSE	-0.515373	0.000928787	0.0307579
cg07328888	N4BP2L1	TSS1500 - shore	FALSE	-0.515255	0.000931737	0.0307964
cg09841150	TRIM40	Body - open sea	FALSE	0.515101	0.000935597	0.0309023
cg12912670	GREM2	5'UTR - shelf	FALSE	-0.514991	0.000938384	0.0309292
cg16440629	WNT3	TSS200 - island	TRUE	-0.515022	0.00093759	0.0309292
cg10699171	FAM65B	IGR - open sea	TRUE	0.515013	0.000937816	0.0309292
cg14552982	EXOSC2	TSS1500 - shore	FALSE	0.514897	0.000940762	0.0309859
cg21574681	SLC11A2	Body - open sea	TRUE	-0.514811	0.000942918	0.0310351
cg17678928	SMIM20	IGR - shelf	FALSE	0.514653	0.000946931	0.0311454
cg04055835	PHLDA3	3'UTR - shore	FALSE	-0.514485	0.000951229	0.0312649
cg16785938	SLC2A9	1stExon - shore	FALSE	-0.51441	0.000953135	0.0313057
cg06346362	MEGF6	IGR - open sea	FALSE	-0.514326	0.000955279	0.0313542
cg10628618	KCTD3	Body - open sea	TRUE	0.514276	0.000956567	0.0313746
cg06839388	MAP3K9	IGR - open sea	TRUE	0.513943	0.000965143	0.0316338
cg25272143	AHNAK	Body - island	TRUE	0.513856	0.000967394	0.0316855
cg10959440	SASH1	Body - open sea	TRUE	0.513782	0.000969316	0.0317264
cg00480331	BCL6	5'UTR - island	TRUE	-0.513693	0.000971621	0.0317797
cg14787093	DGKZ	Body - shore	FALSE	0.513601	0.000974015	0.0318359
cg15179472	UACA	IGR - open sea	TRUE	0.513561	0.000975065	0.0318481
cg16537495	EFHC1	IGR - open sea	TRUE	0.5135	0.000976665	0.0318782
cg07156273	NNAT	TSS1500 - island	FALSE	-0.51347	0.000977455	0.0318818
cg19690101	DHX57	TSS1500 - shore	FALSE	0.513415	0.000978889	0.0319065
cg14436871	DAAM2	TSS1500 - shore	FALSE	0.513297	0.000981978	0.0319408
cg19426625	ASAP2	Body - shelf	TRUE	0.51331	0.000981629	0.0319408
cg24787238	MAD1L1	Body - open sea	TRUE	0.513309	0.000981667	0.0319408
cg21454485	CD84	Body - open sea	FALSE	-0.51324	0.000983479	0.0319675
cg01229998	MS4A4A	Body - open sea	FALSE	0.513032	0.000988947	0.0321009
cg05467828	PWWP2B	IGR - shelf	FALSE	-0.513055	0.000988341	0.0321009
cg02193956	MANBA	Body - shore	FALSE	-0.512993	0.000989999	0.0321128
cg04250926	TYW3	Body - open sea	FALSE	0.512945	0.00099126	0.0321305
cg23251746	CATSPERB	Body - open sea	TRUE	0.51292	0.000991911	0.0321305
cg02336827	LIMD1	TSS200 - shore	FALSE	-0.512849	0.000993808	0.0321698
cg15712267	DNAJB1	TSS1500 - shore	FALSE	0.51277	0.000995894	0.0322152
cg08426962	MCTP1	Body - open sea	TRUE	0.512653	0.00099901	0.0322716
cg26011314	LAMA2	Body - shelf	FALSE	0.512665	0.000998689	0.0322716
cg06173663	CUX1	Body - open sea	FALSE	-0.512601	0.0010004	0.0322821
cg26723928	GFPT2	Body - open sea	FALSE	0.512568	0.00100129	0.0322821
cg02013527	MEF2C	IGR - open sea	TRUE	0.512564	0.0010014	0.0322821
cg22754569	NSMAF	Body - open sea	TRUE	-0.512396	0.0010059	0.0324052
cg00366103	DLX5	IGR - shore	FALSE	0.512332	0.00100762	0.0324383
cg01190484	TRIM40	1stExon - open sea	FALSE	0.512216	0.00101073	0.0324718
cg23963071	SERPINB9	5'UTR - shore	FALSE	-0.512234	0.00101024	0.0324718
cg21395077	LINC00474	TSS200 - open sea	TRUE	-0.512256	0.00100966	0.0324718
cg15605172	ACOXL	Body - open sea	FALSE	0.512134	0.00101294	0.0325013
cg25863223	NCF4	TSS1500 - shelf	FALSE	0.512131	0.00101303	0.0325013
cg05364179	PCGF3	3'UTR - open sea	TRUE	0.51167	0.00102554	0.0328802
cg22335882	SLC45A4	Body - shore	FALSE	-0.511588	0.00102778	0.0329295
cg10387956	HEXA	Body - open sea	TRUE	0.511376	0.0010336	0.0330935
cg05346193	RELT	TSS1500 - shore	FALSE	-0.511327	0.00103493	0.0331136
cg05942022	SLC2A1	Body - open sea	TRUE	-0.511284	0.00103611	0.0331287
cg10081994	LONRF2	Body - open sea	TRUE	0.511155	0.00103966	0.0331637
cg08935526	LGI2	Body - shelf	FALSE	0.511142	0.00104002	0.0331637
cg01198491	SOX5	5'UTR - open sea	TRUE	0.511157	0.00103961	0.0331637
cg18829443	TET3	IGR - shore	TRUE	0.511218	0.00103795	0.0331637
cg27540367	TGFB1	Body - open sea	FALSE	0.511062	0.00104224	0.0332118
cg02473327	LYPD6	IGR - open sea	TRUE	0.510937	0.00104571	0.0332998
cg13558695	DNMT3A	Body - island	TRUE	-0.510891	0.00104698	0.0333179
cg09077862	MEF2C	IGR - open sea	TRUE	0.510847	0.0010482	0.0333342
cg07250758	VWCE	Body - open sea	TRUE	-0.510757	0.00105071	0.0333912
cg21482265	PAX8	Body - shore	FALSE	-0.5107	0.00105231	0.0333923
cg14839830	FBXO38	5'UTR - open sea	TRUE	-0.510604	0.001055	0.0333923
cg12030710	CHST12	5'UTR - island	FALSE	-0.510723	0.00105167	0.0333923
cg03406367	NCOR2	Body - shelf	TRUE	0.510638	0.00105405	0.0333923
cg07224636	TMTC1	Body - open sea	FALSE	0.510664	0.00105332	0.0333923
cg26286198	CEBPB	IGR - shelf	FALSE	-0.510618	0.00105461	0.0333923
cg24477315	PBX1	Body - open sea	TRUE	0.510516	0.00105747	0.0334478
cg00465413	SLCO4A1	Body - island	FALSE	-0.510472	0.00105868	0.0334637
cg21620540	DKK3	TSS1500 - shore	FALSE	0.510407	0.00106051	0.0334967
cg27512565	PPIL2	Body - shelf	FALSE	-0.510385	0.00106115	0.0334967
cg03166324	PVRL4	TSS200 - open sea	FALSE	-0.510321	0.00106293	0.0335079
cg22454744	CEP170B	5'UTR - island	FALSE	-0.510334	0.00106258	0.0335079
cg16326367	LHFPL2	TSS1500 - shore	FALSE	0.510275	0.00106423	0.0335265
cg05673731	PTPRU	Body - island	FALSE	-0.51019	0.00106665	0.0335352
cg01533082	C14orf37	Body - open sea	TRUE	-0.510197	0.00106645	0.0335352
cg09789874	SCARB1	IGR - open sea	FALSE	-0.510218	0.00106585	0.0335352
cg12253851	MAD1L1	Body - shelf	FALSE	0.510143	0.00106795	0.0335538
cg25712981	NNAT	TSS1500 - island	FALSE	-0.510062	0.00107025	0.0336034
cg22705830	TRIP10	TSS1500 - shore	FALSE	-0.509989	0.00107231	0.0336459
cg22446000	C1orf229	TSS1500 - shore	TRUE	-0.509875	0.00107555	0.0336635
cg16122707	MYO7B	Body - open sea	FALSE	-0.509869	0.00107574	0.0336635
cg02301718	MGAT3	Body - island	FALSE	0.509937	0.0010738	0.0336635
cg07388969	SPRED1	IGR - open sea	TRUE	-0.509902	0.00107479	0.0336635
cg10580397	UBE2E2	Body - open sea	TRUE	0.509771	0.00107852	0.0337282
cg11740103	LRRC61	5'UTR - shore	FALSE	-0.509745	0.00107927	0.033729
cg08878713	SDC3	IGR - open sea	TRUE	-0.509664	0.00108158	0.0337788
cg08384155	SYNPO2	Body - open sea	TRUE	-0.50959	0.0010837	0.0338228
cg24871482	LONRF2	IGR - open sea	FALSE	-0.509559	0.00108461	0.0338285
cg16973527	UACA	IGR - open sea	TRUE	-0.509531	0.0010854	0.0338307
cg18113780	GTPBP3	TSS1500 - shore	FALSE	-0.509489	0.00108661	0.0338461
cg07930752	CD28	TSS1500 - open sea	FALSE	-0.509321	0.00109143	0.0338905
cg21184369	HTRA4	TSS1500 - shore	FALSE	-0.509314	0.00109164	0.0338905
cg04893454	CDK14	IGR - open sea	TRUE	0.50935	0.00109059	0.0338905
cg24774357	IRF2BPL	IGR - open sea	TRUE	0.509319	0.0010915	0.0338905
cg17342709	ARL4C	IGR - open sea	TRUE	0.509402	0.00108911	0.0338905
cg05074946	TET3	IGR - open sea	TRUE	0.509223	0.00109428	0.03395
cg06345856	LAMA4	Body - open sea	TRUE	0.509144	0.00109656	0.0339983
cg22885000	MYO1B	Body - open sea	TRUE	0.509104	0.00109772	0.0340119
cg17254383	HLF	Body - open sea	TRUE	0.509038	0.00109964	0.034049
cg21179654	ZBTB20	3'UTR - open sea	FALSE	0.508963	0.00110181	0.0340937
cg18786995	ZNF446	5'UTR - shore	FALSE	-0.508662	0.00111058	0.0343427
cg11316386	C1orf229	TSS200 - shore	TRUE	-0.50837	0.00111916	0.0344331
cg13790288	CD28	Body - open sea	FALSE	-0.508282	0.00112176	0.0344331
cg01864791	BHLHE40	Body - island	FALSE	-0.508264	0.00112229	0.0344331
cg02906784	CACNA2D3	Body - open sea	TRUE	0.508433	0.00111731	0.0344331
cg00593243	DUSP1	Body - shore	FALSE	-0.508413	0.0011179	0.0344331
cg11412046	ENPP1	Body - open sea	TRUE	0.508279	0.00112184	0.0344331
cg19292760	CD44	Body - open sea	TRUE	0.508427	0.00111749	0.0344331
cg13094752	MMP14	TSS1500 - shore	FALSE	-0.508357	0.00111954	0.0344331
cg16540590	NNT	IGR - open sea	TRUE	0.508436	0.00111721	0.0344331
cg10478035	SPRY2	IGR - shelf	FALSE	0.508273	0.00112204	0.0344331
cg22925840	FAM124B	IGR - open sea	TRUE	-0.508394	0.00111846	0.0344331
cg13787610	TENM4	Body - shelf	FALSE	-0.508434	0.00111727	0.0344331
cg16504798	MYO1F	TSS1500 - open sea	FALSE	-0.508148	0.00112573	0.0344712
cg14478036	PLIN2	IGR - open sea	TRUE	-0.508156	0.00112549	0.0344712
cg24009656	RAB32	IGR - shelf	FALSE	0.508148	0.00112572	0.0344712
cg04683265	MRPS27	Body - open sea	TRUE	-0.508028	0.00112928	0.0345573
cg00685014	AHNAK	Body - island	TRUE	0.507988	0.00113048	0.0345715
cg02843158	TK2	Body - open sea	TRUE	0.507914	0.00113269	0.0346166
cg19111265	EPHA1	TSS1500 - open sea	FALSE	-0.50786	0.00113429	0.0346371
cg06234201	DUS2	IGR - open sea	FALSE	0.507842	0.00113484	0.0346371
cg12416856	GALNT2	Body - open sea	FALSE	-0.507698	0.00113913	0.0347008
cg08466256	COL5A2	Body - open sea	TRUE	0.507709	0.0011388	0.0347008
ch.6.2625594F	MAP3K5	Body - open sea	FALSE	0.507738	0.00113793	0.0347008
cg21273275	GRHL3	TSS1500 - island	FALSE	-0.507606	0.00114189	0.0347425
cg03500056	ABAT	5'UTR - open sea	FALSE	0.507603	0.00114198	0.0347425
cg25538051	CDKN2AIP	IGR - open sea	FALSE	0.507518	0.00114452	0.0347974
cg26708427	MYL12A	5'UTR - shelf	FALSE	-0.507409	0.00114782	0.034875
cg19869035	IQCE	3'UTR - open sea	TRUE	-0.507329	0.00115023	0.0349258
cg22689909	GLRX	TSS1500 - open sea	TRUE	-0.507257	0.0011524	0.0349481
cg01368217	ADAM12	Body - open sea	TRUE	0.507256	0.00115245	0.0349481
cg24699895	HK1	Body - open sea	TRUE	-0.507209	0.00115386	0.0349682
cg04482817	PPIH	TSS1500 - shore	FALSE	-0.50714	0.00115597	0.0349807
cg06991148	PRDM2	Body - open sea	FALSE	0.507122	0.0011565	0.0349807
cg09314495	CDK14	Body - open sea	TRUE	0.507162	0.00115529	0.0349807
cg24930725	LEO1	Body - shore	FALSE	0.507038	0.00115905	0.0350353
cg05904317	PDE5A	Body - open sea	TRUE	0.506929	0.00116237	0.0351082
cg01997346	DPEP2	IGR - shelf	FALSE	0.50691	0.00116296	0.0351082
cg02657160	CPOX	Body - shore	FALSE	-0.506683	0.00116988	0.035272
cg09731946	AGPAT3	5'UTR - open sea	FALSE	-0.50669	0.00116969	0.035272
cg00321824	SLC22A3	3'UTR - open sea	FALSE	0.50658	0.00117304	0.0353446
cg17462107	MAST4	Body - open sea	TRUE	0.506546	0.00117409	0.0353535
cg04217556	MAP3K7CL	TSS1500 - open sea	TRUE	0.506466	0.00117656	0.0354051
cg26063625	PRDM2	Body - shore	FALSE	0.506349	0.00118018	0.0354913
cg07169233	CSGALNACT1	Body - open sea	TRUE	0.506313	0.0011813	0.0355024
cg04275362	RCSD1	TSS1500 - shore	FALSE	-0.506235	0.00118368	0.0355514
cg27076536	VAC14	Body - open sea	TRUE	-0.506051	0.00118942	0.0357007
cg03407966	TBC1D9	Body - open sea	TRUE	0.506022	0.00119033	0.0357053
cg11344164	ERLIN1	IGR - shelf	FALSE	-0.505981	0.0011916	0.0357206
cg06722121	OTOP3	Body - shore	FALSE	-0.505849	0.00119573	0.0358215
cg03938015	OLFML2B	Body - island	FALSE	0.50574	0.00119912	0.0359005
cg13859886	FXN	Body - open sea	TRUE	0.50548	0.0012073	0.0360763
cg25174412	C12orf75	IGR - open sea	TRUE	0.505492	0.00120692	0.0360763
cg11871864	STC1	IGR - open sea	TRUE	-0.505515	0.0012062	0.0360763
cg03479211	GATA3	IGR - open sea	TRUE	-0.50543	0.00120888	0.0361006
ch.3.23071816R	UBE2E2	IGR - open sea	FALSE	0.505291	0.00121326	0.0361765
cg01835368	YAE1D1	3'UTR - open sea	FALSE	0.505276	0.00121373	0.0361765
cg14144352	PLEC	Body - shore	TRUE	-0.505283	0.00121352	0.0361765
cg18174654	CD8A	5'UTR - shore	FALSE	-0.505215	0.00121566	0.0361804
cg09895190	C10orf54	Body - open sea	FALSE	-0.505153	0.00121766	0.0361804
cg20918537	DMXL2	Body - shore	FALSE	-0.50521	0.00121583	0.0361804
cg10914292	PIK3R1	IGR - open sea	TRUE	-0.505186	0.00121661	0.0361804
cg02921623	NEURL1	IGR - shelf	FALSE	-0.505151	0.00121771	0.0361804
cg14750475	RRAS	Body - shelf	FALSE	0.505091	0.00121963	0.0362146
cg01873977	MTSS1	Body - open sea	TRUE	-0.504967	0.00122357	0.0362858
cg10812451	MS4A15	Body - shelf	FALSE	-0.504974	0.00122333	0.0362858
cg16336989	RGS6	Body - open sea	TRUE	0.504923	0.00122496	0.0363043
cg22730007	MTOR	Body - open sea	FALSE	-0.504781	0.0012295	0.036393
cg05193407	KIAA1211	TSS200 - open sea	FALSE	0.504786	0.00122936	0.036393
cg21814550	PSMC6	IGR - shelf	FALSE	0.504735	0.00123098	0.0364138
cg16047471	BHLHE41	3'UTR - shore	FALSE	0.504691	0.00123241	0.0364333
cg03512808	SNX29	Body - open sea	FALSE	0.504565	0.00123646	0.03653
cg26827533	C8orf58	Body - shore	FALSE	-0.504387	0.00124221	0.0365755
cg19092837	KIF1B	5'UTR - shore	FALSE	-0.50441	0.00124144	0.0365755
cg18318560	P4HA2	TSS200 - shore	FALSE	-0.504459	0.00123985	0.0365755
cg05070839	MSRA	Body - shore	FALSE	0.504379	0.00124246	0.0365755
cg13351161	SCARA3	TSS1500 - shore	FALSE	-0.504476	0.00123931	0.0365755
cg13633756	EMP3	TSS1500 - shelf	FALSE	0.504372	0.00124267	0.0365755
cg09905973	CXCR1	3'UTR - open sea	FALSE	0.504267	0.00124606	0.0366525
cg18544365	DNM2	Body - open sea	FALSE	0.504236	0.00124707	0.0366593
cg22168796	NCOR2	Body - shelf	TRUE	0.504184	0.00124877	0.0366669
cg07665115	OC90	Body - open sea	FALSE	-0.50418	0.00124889	0.0366669
cg08417730	PAPD5	Body - open sea	FALSE	0.504147	0.00124996	0.0366754
cg27508753	EFHD1	Body - shelf	FALSE	-0.504028	0.00125386	0.0367668
cg22183373	CCDC149	IGR - open sea	FALSE	0.503855	0.00125948	0.0369087
cg20217702	AMOTL2	TSS1500 - shore	TRUE	-0.503785	0.00126179	0.0369302
cg17742459	TACC1	3'UTR - open sea	TRUE	0.503799	0.00126133	0.0369302
cg19184885	NPEPPS	3'UTR - open sea	TRUE	-0.503724	0.00126378	0.0369513
cg15063530	VSNL1	IGR - shelf	FALSE	0.503715	0.00126408	0.0369513
cg12796469	PCDH18	IGR - open sea	TRUE	0.503664	0.00126575	0.0369773
cg00403478	HLA-DPA1	Body - open sea	FALSE	0.503637	0.00126665	0.0369807
cg00169184	NCOR2	Body - shelf	FALSE	0.503533	0.00127006	0.0370571
cg10589443	SCRN1	5'UTR - shore	FALSE	-0.503489	0.00127154	0.0370772
cg02328930	GSE1	IGR - shore	FALSE	-0.503448	0.00127287	0.037093
cg01081263	SCUBE2	Body - island	FALSE	-0.503403	0.00127437	0.0371139
cg15534461	PEBP1	Body - shore	FALSE	-0.503333	0.00127668	0.0371581
cg04209595	SCFD2	Body - open sea	TRUE	0.503234	0.00127996	0.0372304
cg04499792	RNF213	Body - open sea	TRUE	0.50305	0.00128609	0.0373626
cg07581680	STK17B	IGR - open sea	TRUE	0.503071	0.0012854	0.0373626
cg05279137	AP2A2	Body - open sea	FALSE	-0.502921	0.00129038	0.0373883
cg18079925	TMTC1	Body - open sea	TRUE	0.502954	0.00128929	0.0373883
cg23021584	NCOR2	Body - shelf	FALSE	0.502983	0.00128834	0.0373883
cg00753748	AMOTL2	IGR - open sea	TRUE	-0.502904	0.00129095	0.0373883
cg26723624	RASL11B	IGR - open sea	TRUE	0.502924	0.0012903	0.0373883
cg16362133	SLC11A2	TSS1500 - shore	FALSE	-0.502868	0.00129216	0.0374003
cg03802696	KCNJ5	5'UTR - open sea	FALSE	-0.502788	0.00129485	0.0374092
cg04517524	ASB2	Body - island	FALSE	0.502793	0.00129467	0.0374092
cg08206092	SYT17	Body - open sea	TRUE	0.502813	0.00129402	0.0374092
cg11953913	CYSTM1	5'UTR - open sea	TRUE	-0.502747	0.00129621	0.0374254
cg13473894	FRMD4A	Body - open sea	FALSE	-0.502713	0.00129737	0.037436
cg07537798	NAA60	TSS1500 - island	FALSE	-0.502653	0.00129937	0.0374707
cg26931488	PFDN5	TSS1500 - shore	FALSE	0.502601	0.00130115	0.0374793
cg07465899	PCGF3	IGR - shore	FALSE	0.502597	0.00130126	0.0374793
cg26097073	CSF2RB	3'UTR - open sea	FALSE	-0.502551	0.00130283	0.0375014
cg00121533	TYW3	Body - open sea	FALSE	0.502454	0.00130608	0.0375583
cg26746309	ERLIN1	Body - shelf	FALSE	-0.502445	0.0013064	0.0375583
cg03564698	SLC25A20	IGR - shelf	FALSE	0.502383	0.00130851	0.0375958
cg12952190	PFDN6	TSS1500 - shore	FALSE	0.502237	0.00131344	0.0377144
cg09502149	SLC2A1	Body - open sea	TRUE	-0.502065	0.00131931	0.0377309
cg00483891	CCDC115	Body - shore	FALSE	-0.502125	0.00131726	0.0377309
cg13993509	WDR60	3'UTR - open sea	FALSE	-0.502072	0.00131908	0.0377309
cg05372963	ABAT	5'UTR - open sea	TRUE	0.502141	0.0013167	0.0377309
cg16576811	NEDD4L	5'UTR - open sea	FALSE	0.502017	0.00132093	0.0377309
ch.14.1254509R	STON2	Body - open sea	FALSE	0.502111	0.00131774	0.0377309
cg16537292	ERICH1	IGR - shore	FALSE	0.502018	0.00132089	0.0377309
cg17961077	FBXO25	IGR - open sea	FALSE	0.502034	0.00132037	0.0377309
cg03699074	PIEZO1	Body - shore	FALSE	0.502008	0.00132123	0.0377309
cg09822726	TANC2	Body - open sea	TRUE	0.501979	0.00132225	0.0377371
cg02034222	DQX1	1stExon - shelf	FALSE	-0.50191	0.0013246	0.0377811
cg22911462	SFXN5	IGR - open sea	TRUE	0.501838	0.00132705	0.0378053
cg05939082	ZBTB44	IGR - open sea	TRUE	0.501849	0.00132669	0.0378053
cg04973669	TAPBP	Body - open sea	FALSE	0.501769	0.00132942	0.0378499
cg07166409	SEMA4C	5'UTR - shore	FALSE	-0.501697	0.0013319	0.0378975
cg26467809	ATG7	Body - open sea	TRUE	0.50164	0.00133386	0.0379305
cg07118376	ASPH	Body - shore	FALSE	0.5016	0.00133525	0.0379471
cg20663939	PARP6	IGR - shelf	FALSE	0.501528	0.00133772	0.037994
cg11724366	FSTL3	3'UTR - shore	FALSE	0.501436	0.00134091	0.0380619
cg23972738	MEIS1	Body - open sea	FALSE	-0.501327	0.00134467	0.0381455
ch.22.909671F	ATXN10	Body - open sea	TRUE	0.50127	0.00134665	0.0381785
cg17701168	SET	5'UTR - open sea	FALSE	0.501135	0.00135133	0.0382756
ch.14.782543R	SLC38A6	IGR - open sea	FALSE	0.501125	0.0013517	0.0382756
cg18660345	MYL9	TSS1500 - island	FALSE	-0.501066	0.00135377	0.0383112
cg07580783	PPP1R12C	Body - shore	FALSE	-0.501016	0.00135549	0.0383369
cg25021530	FGF10	Body - open sea	FALSE	0.500937	0.00135826	0.038392
cg15793688	ESYT2	IGR - open sea	FALSE	-0.500756	0.00136459	0.0385479
cg14834881	CCSER1	Body - open sea	TRUE	0.500596	0.00137025	0.0386844
cg10532908	EPHB6	5'UTR - shelf	FALSE	0.500499	0.00137365	0.0386876
cg24706564	MANBA	Body - shelf	FALSE	-0.500524	0.00137279	0.0386876
cg07519495	TGM1	TSS200 - open sea	FALSE	-0.500547	0.00137197	0.0386876
cg17082405	PLEC	Body - open sea	TRUE	-0.500514	0.00137314	0.0386876
cg19628456	HSPA1L	Body - shelf	FALSE	0.50042	0.00137644	0.0387431
cg17154218	NCOR2	Body - shore	FALSE	0.500393	0.0013774	0.0387467
cg21723861	KRT19	IGR - shelf	FALSE	-0.500365	0.00137841	0.038752
cg11479811	PP14571	Body - shore	TRUE	-0.500321	0.00137997	0.0387653
cg26260038	PROM1	TSS200 - island	FALSE	0.500305	0.00138053	0.0387653
cg11860777	IGFBP4	Body - open sea	FALSE	-0.500192	0.00138455	0.0388548
cg11110643	P2RY2	TSS1500 - island	TRUE	-0.500158	0.00138575	0.0388628
cg06214126	HK1	Body - shelf	FALSE	-0.500138	0.00138648	0.0388628
cg00737593	SLC2A1	Body - shore	FALSE	-0.500103	0.00138772	0.0388743
cg02981752	SLX4	Body - open sea	FALSE	-0.500027	0.00139041	0.0389265
cg01190666	HELZ2	5'UTR - shore	FALSE	0.499996	0.00139154	0.0389351
cg21215899	LOX	TSS1500 - shore	TRUE	0.499863	0.00139628	0.039029
cg04838007	MRPL38	Body - shore	FALSE	0.499856	0.00139656	0.039029
cg08125959	SLX4	Body - open sea	FALSE	-0.499786	0.00139906	0.0390756
cg02210887	GUCY1A3	TSS1500 - shore	FALSE	0.499745	0.00140052	0.0390933
cg05205842	KLF3	5'UTR - open sea	TRUE	0.49965	0.00140394	0.0390976
cg22124215	2017-03-04	Body - shelf	FALSE	0.499712	0.00140173	0.0390976
cg01598596	BCL6	TSS1500 - shelf	FALSE	-0.499674	0.00140308	0.0390976
cg16606561	FAM110A	5'UTR - shore	TRUE	-0.499649	0.001404	0.0390976
cg13165992	TCF12	Body - open sea	TRUE	-0.499492	0.00140964	0.0392081
cg00088148	PREB	IGR - shore	FALSE	0.499514	0.00140884	0.0392081
cg00665114	TNR	5'UTR - open sea	FALSE	-0.499422	0.0014122	0.0392427
cg22820108	NCOR2	5'UTR - island	TRUE	0.499412	0.00141255	0.0392427
cg08343347	ARAP2	Body - open sea	FALSE	0.499342	0.00141508	0.0392897
cg22856019	SASH1	Body - open sea	FALSE	0.499251	0.0014184	0.0393253
cg16821992	TRPS1	5'UTR - island	FALSE	-0.499238	0.00141887	0.0393253
cg07660627	ACACA	Body - open sea	TRUE	0.499248	0.00141851	0.0393253
cg18865949	NMNAT2	Body - open sea	TRUE	0.499203	0.00142013	0.0393371
cg12668216	SASH1	IGR - open sea	TRUE	0.499143	0.0014223	0.0393741
cg01550397	CAMTA1	Body - open sea	FALSE	0.499029	0.00142647	0.0393968
cg14270650	PDE7B	Body - open sea	TRUE	0.499055	0.00142552	0.0393968
cg18960324	CCR7	IGR - open sea	TRUE	-0.499077	0.00142473	0.0393968
cg23689304	FAM110D	TSS1500 - shelf	FALSE	-0.499033	0.00142634	0.0393968
cg08047629	GDPD3	TSS200 - open sea	FALSE	-0.498959	0.00142905	0.0394448
cg16301004	ITPRIP	5'UTR - open sea	TRUE	-0.498843	0.0014333	0.039474
cg09141623	PRKG1	Body - open sea	TRUE	0.498891	0.00143151	0.039474
cg14715602	ALKBH5	Body - shore	FALSE	-0.498837	0.00143351	0.039474
cg14188401	AMOTL2	IGR - shelf	FALSE	-0.498815	0.0014343	0.039474
cg08320703	SH3BP2	IGR - shore	FALSE	0.498854	0.00143289	0.039474
cg09418673	LRRC32	Body - open sea	FALSE	-0.498564	0.00144354	0.0395196
cg14667175	ACOXL	Body - open sea	TRUE	0.498575	0.00144316	0.0395196
cg07421596	CFB	1stExon - open sea	TRUE	-0.49856	0.0014437	0.0395196
cg04335523	PRKG1	Body - open sea	TRUE	0.498588	0.00144266	0.0395196
cg10037049	VDR	5'UTR - open sea	TRUE	0.498682	0.00143922	0.0395196
cg01715680	BTBD7	Body - open sea	TRUE	-0.498664	0.00143985	0.0395196
cg16751098	ZFP36L1	TSS1500 - island	FALSE	-0.498556	0.00144384	0.0395196
cg13467459	STX6	IGR - shelf	FALSE	-0.498519	0.00144521	0.0395196
cg13716323	C9orf72	IGR - open sea	FALSE	0.498529	0.00144485	0.0395196
cg20617957	TM9SF2	IGR - open sea	TRUE	0.4987	0.00143853	0.0395196
cg13748799	CELF2	Body - shelf	FALSE	0.498639	0.00144077	0.0395196
cg09307412	HEY1	IGR - open sea	TRUE	-0.498383	0.00145023	0.0396111
cg01021484	PRDX6	IGR - open sea	FALSE	-0.498401	0.00144959	0.0396111
cg14570855	ARFGAP3	Body - shelf	FALSE	0.49826	0.0014548	0.0397127
cg24998110	HEXDC	5'UTR - shore	FALSE	0.498218	0.00145639	0.0397331
cg19100988	NNT	IGR - open sea	TRUE	0.498138	0.00145934	0.0397904
cg21557108	ATP8B4	5'UTR - open sea	TRUE	0.498108	0.00146048	0.0397985
cg27535502	FURIN	IGR - open sea	TRUE	0.498043	0.00146291	0.0398416
cg16836311	MAN1C1	1stExon - island	FALSE	-0.497784	0.00147261	0.0398489
cg10784668	MAD1L1	Body - shore	FALSE	-0.497787	0.00147249	0.0398489
cg10830713	USP1	5'UTR - shore	FALSE	0.497969	0.00146568	0.0398489
cg24146776	ZBTB20	5'UTR - open sea	TRUE	0.497838	0.00147059	0.0398489
cg23586595	PLAC8	5'UTR - shelf	FALSE	-0.497724	0.00147487	0.0398489
cg18627677	NEDD9	Body - open sea	FALSE	0.497845	0.00147032	0.0398489
cg13384850	ESYT2	Body - open sea	FALSE	0.497629	0.00147843	0.0398489
cg18676273	INHBA	Body - open sea	FALSE	-0.498002	0.00146443	0.0398489
cg05566455	KCNJ5	5'UTR - open sea	FALSE	-0.497647	0.00147776	0.0398489
cg09566995	TOLLIP	Body - shelf	TRUE	-0.497674	0.00147672	0.0398489
cg19023589	TMCO3	Body - shelf	FALSE	-0.497886	0.00146878	0.0398489
cg06041188	SYT17	Body - shore	FALSE	0.497752	0.00147379	0.0398489
cg07102474	TANC2	Body - open sea	FALSE	0.497643	0.00147793	0.0398489
cg18337287	ARID3A	Body - shore	FALSE	-0.497712	0.00147532	0.0398489
cg11156132	TKT	IGR - shelf	FALSE	0.497906	0.00146802	0.0398489
ch.7.137635968R	TRIM24	IGR - open sea	FALSE	-0.497697	0.00147586	0.0398489
cg16814861	PODXL	IGR - open sea	FALSE	-0.497632	0.00147834	0.0398489
cg24865757	C5orf51	IGR - shelf	FALSE	0.49775	0.00147387	0.0398489
cg09212118	GUCA2A	TSS200 - open sea	FALSE	-0.497556	0.0014812	0.0399008
cg24630764	MED12L	Body - open sea	FALSE	-0.497457	0.00148493	0.0399556
cg17259761	PAM	3'UTR - open sea	FALSE	-0.497468	0.00148452	0.0399556
cg05369623	SASH1	Body - open sea	TRUE	0.497268	0.00149212	0.0400465
cg01305539	DAB2IP	TSS1500 - open sea	FALSE	-0.497296	0.00149102	0.0400465
cg04297995	SIGLEC6	3'UTR - open sea	FALSE	-0.497249	0.00149284	0.0400465
cg18625610	ZFR2	Body - shore	FALSE	0.497287	0.00149138	0.0400465
cg17799760	RBM38	Body - shore	TRUE	-0.497233	0.00149342	0.0400465
cg05773108	GSE1	IGR - shore	FALSE	0.497324	0.00148998	0.0400465
cg11150383	THAP5	IGR - shore	FALSE	0.49721	0.0014943	0.0400473
cg12049875	RIN2	Body - island	FALSE	-0.497138	0.00149707	0.0400758
cg15169286	RANBP3L	IGR - open sea	TRUE	0.497145	0.00149678	0.0400758
cg15647311	JUNB	IGR - shelf	FALSE	-0.497054	0.00150024	0.0401378
cg23827284	MYLK2	TSS200 - shelf	FALSE	-0.496882	0.00150682	0.040291
cg16034546	MED12L	Body - open sea	TRUE	-0.496735	0.00151248	0.0404163
cg18734877	PTK2B	Body - open sea	FALSE	-0.496704	0.00151366	0.0404163
cg10992419	MB21D2	Body - open sea	TRUE	0.496693	0.00151409	0.0404163
cg22025263	SLC2A1	Body - shelf	FALSE	-0.496453	0.00152335	0.0404661
cg23157190	HK2	1stExon - island	FALSE	-0.496223	0.0015323	0.0404661
cg11125249	GYG1	Body - open sea	TRUE	0.496224	0.00153224	0.0404661
cg04804772	CALHM3	5'UTR - open sea	FALSE	-0.496293	0.00152959	0.0404661
cg24876648	FRMD4A	Body - open sea	TRUE	-0.496404	0.00152525	0.0404661
cg02659920	EPS8L2	Body - island	FALSE	0.496357	0.0015271	0.0404661
cg26885816	POLD3	TSS1500 - shore	FALSE	0.49654	0.00152002	0.0404661
cg14850660	HEBP1	Body - open sea	TRUE	-0.496235	0.00153181	0.0404661
cg15364504	ACTN1	Body - open sea	TRUE	-0.496409	0.00152507	0.0404661
cg01325465	KIAA0513	3'UTR - open sea	FALSE	0.496245	0.00153143	0.0404661
cg04433051	ABCC3	Body - open sea	TRUE	0.496376	0.00152635	0.0404661
cg18711369	ORMDL3	5'UTR - shelf	TRUE	-0.496583	0.00151834	0.0404661
cg20687616	PPAP2B	IGR - open sea	TRUE	-0.49623	0.00153202	0.0404661
cg01273330	FOSL2	IGR - open sea	TRUE	0.496525	0.0015206	0.0404661
cg18408991	ZNF213	IGR - island	FALSE	-0.496315	0.00152873	0.0404661
cg20587808	EPHB3	IGR - island	FALSE	0.496429	0.0015243	0.0404661
cg10589813	CEBPB	IGR - shore	FALSE	-0.496268	0.00153052	0.0404661
cg20952257	FBXW11	IGR - open sea	TRUE	0.496571	0.00151882	0.0404661
cg06537333	GSE1	TSS1500 - shore	FALSE	-0.496403	0.00152531	0.0404661
cg22454313	NAV1	Body - open sea	TRUE	-0.496181	0.00153394	0.0404868
cg16263152	NMNAT2	Body - open sea	TRUE	0.496091	0.00153743	0.0405128
cg20547295	NFU1	TSS200 - shore	FALSE	0.496089	0.00153751	0.0405128
cg05659097	C5orf38	IGR - shore	FALSE	-0.496121	0.00153626	0.0405128
cg20617328	HLA-DPA1	Body - open sea	FALSE	0.496013	0.00154047	0.0405226
cg20552296	HPSE2	1stExon - shore	FALSE	-0.496016	0.00154035	0.0405226
cg18137099	PARK7	IGR - shelf	FALSE	0.496017	0.00154032	0.0405226
cg06110286	GPT	TSS1500 - shore	FALSE	-0.49597	0.00154218	0.0405448
cg24427660	PNPLA2	TSS200 - shore	FALSE	-0.495901	0.00154487	0.0405889
cg26783146	VASN	5'UTR - shore	FALSE	-0.495883	0.00154558	0.0405889
cg24417621	HIGD1B	TSS1500 - open sea	FALSE	0.495759	0.00155043	0.0406482
cg12982543	CLDN16	TSS1500 - open sea	FALSE	0.495798	0.00154889	0.0406482
cg16028694	ALCAM	Body - open sea	TRUE	0.495762	0.00155031	0.0406482
cg03678357	SNX29	Body - island	FALSE	0.495549	0.00155871	0.0407492
cg08347373	CD302	Body - shore	FALSE	-0.495537	0.00155917	0.0407492
cg14343962	FBN1	Body - open sea	TRUE	-0.495605	0.00155649	0.0407492
cg16551669	PKD1L2	Body - open sea	TRUE	-0.495569	0.00155794	0.0407492
cg18649632	PROCR	3'UTR - shelf	FALSE	-0.49553	0.00155948	0.0407492
cg23743186	SUN2	TSS200 - island	FALSE	-0.495617	0.00155602	0.0407492
cg01055099	NAA60	5'UTR - open sea	FALSE	0.495428	0.00156351	0.0408317
cg23666945	TRIM71	Body - island	FALSE	-0.495312	0.00156809	0.0409288
cg23093090	WBP1L	3'UTR - open sea	TRUE	-0.495224	0.00157161	0.0409979
cg24750308	NOX4	TSS1500 - shore	FALSE	-0.495193	0.00157285	0.0410074
cg01198140	PP14571	Body - shore	TRUE	-0.495143	0.00157482	0.0410134
cg10668363	ZNF175	Body - shelf	FALSE	-0.495153	0.00157444	0.0410134
cg03302088	GNA15	3'UTR - shore	FALSE	0.495064	0.00157797	0.0410727
cg27016494	DLX5	Body - shore	FALSE	-0.495031	0.00157929	0.0410843
cg09777775	AGPAT3	5'UTR - open sea	FALSE	-0.494958	0.0015822	0.041127
cg14349531	EPHB6	Body - open sea	FALSE	0.494893	0.00158482	0.041127
cg16748326	IGFBP6	Body - shelf	FALSE	-0.494903	0.00158442	0.041127
cg18026588	GABRB3	1stExon - island	FALSE	-0.494892	0.00158485	0.041127
ch.18.658499F	RPRD1A	Body - open sea	FALSE	0.494881	0.0015853	0.041127
cg06650255	CXXC5	IGR - shore	FALSE	0.4948	0.00158853	0.041188
cg12630983	FBN2	Body - island	FALSE	0.494695	0.00159278	0.0412754
cg07176609	TNR	5'UTR - open sea	FALSE	-0.494522	0.00159975	0.0412939
cg01778622	PDE5A	3'UTR - open sea	TRUE	-0.494524	0.00159968	0.0412939
cg23024102	TSC22D1	1stExon - shore	FALSE	0.494568	0.00159788	0.0412939
cg24143196	TECR	Body - shelf	FALSE	-0.494579	0.00159744	0.0412939
cg26200585	PRX	1stExon - open sea	TRUE	-0.49465	0.00159458	0.0412939
cg14966074	SLCO4A1	Body - open sea	FALSE	0.494503	0.00160052	0.0412939
cg01424561	PIK3CG	IGR - open sea	TRUE	0.494564	0.00159806	0.0412939
cg00488692	OLA1	IGR - island	TRUE	0.494626	0.00159556	0.0412939
cg01566216	SDC3	Body - shore	TRUE	-0.494436	0.00160325	0.0413417
cg10287137	P2RY2	TSS1500 - island	TRUE	-0.494313	0.00160822	0.0414017
cg16677191	GLRX	TSS1500 - open sea	TRUE	-0.494314	0.00160817	0.0414017
cg18222192	TENM4	5'UTR - open sea	TRUE	-0.494324	0.00160779	0.0414017
cg18856261	GUCA2A	TSS1500 - open sea	FALSE	-0.494249	0.00161082	0.0414232
cg19495351	UNC80	Body - shore	FALSE	-0.494265	0.00161015	0.0414232
cg12755814	CCDC24	3'UTR - open sea	FALSE	0.494224	0.00161183	0.0414267
cg25252598	GAPDH	IGR - shore	FALSE	-0.494129	0.00161569	0.0415033
cg02693118	ZNF512	Body - open sea	TRUE	0.494102	0.00161682	0.0415097
cg24957964	SPX	TSS1500 - shelf	FALSE	0.493986	0.00162155	0.0416083
cg11109721	GPX3	3'UTR - open sea	FALSE	-0.493918	0.00162434	0.041644
cg16349616	EZR	Body - open sea	TRUE	0.493909	0.00162471	0.041644
cg05624196	APOD	1stExon - open sea	FALSE	-0.493864	0.00162653	0.0416678
cg01229567	MIB2	TSS1500 - shore	FALSE	-0.493836	0.0016277	0.0416753
cg22827324	LTBP1	Body - open sea	FALSE	-0.493692	0.00163362	0.0416938
cg00701493	EPHB3	Body - island	FALSE	-0.493764	0.00163063	0.0416938
cg08938793	HOXA10	3'UTR - shore	FALSE	-0.4937	0.00163329	0.0416938
cg10150530	LRMP	1stExon - open sea	FALSE	-0.493624	0.00163641	0.0416938
cg25005357	TCF12	Body - open sea	TRUE	-0.493629	0.00163622	0.0416938
cg26915924	ABAT	5'UTR - open sea	TRUE	0.493633	0.00163603	0.0416938
cg10315334	CCL5	1stExon - open sea	FALSE	-0.493631	0.00163611	0.0416938
ch.1.3128389F	IGSF8	IGR - open sea	FALSE	-0.493747	0.00163133	0.0416938
cg11484721	TM2D3	IGR - open sea	FALSE	0.493692	0.00163362	0.0416938
cg23196346	KIAA1217	Body - open sea	TRUE	0.493469	0.0016428	0.0417556
cg10513161	ABCC5	Body - open sea	TRUE	0.493492	0.00164186	0.0417556
cg10089865	GATA3	Body - shore	TRUE	-0.493471	0.00164272	0.0417556
cg07805777	SOX6	IGR - island	FALSE	0.493458	0.00164327	0.0417556
cg00797058	GATA3	IGR - open sea	FALSE	0.49349	0.00164196	0.0417556
cg09101894	PIK3R1	Body - shore	FALSE	0.493303	0.0016497	0.0418964
cg27645955	SLC7A4	TSS200 - island	TRUE	-0.493261	0.00165143	0.0419175
cg18430465	TRPS1	3'UTR - open sea	FALSE	0.493234	0.00165254	0.0419233
cg17148467	ING5	1stExon - island	FALSE	-0.493062	0.00165972	0.0420374
cg03416645	ALCAM	Body - shore	FALSE	-0.493104	0.00165795	0.0420374
cg12344546	FRMD4B	IGR - open sea	TRUE	0.493072	0.00165932	0.0420374
cg23955860	PTPRU	IGR - open sea	FALSE	-0.492943	0.00166468	0.0421403
cg01978743	CLDN19	Body - shelf	FALSE	-0.492682	0.00167564	0.0423721
cg15418287	HSD17B1	Body - island	FALSE	0.492702	0.00167482	0.0423721
cg20682146	PBX1	Body - island	FALSE	-0.492656	0.00167674	0.0423772
cg09323975	TRIM40	IGR - island	FALSE	0.492455	0.00168524	0.0425691
cg13742532	ACKR2	TSS200 - open sea	FALSE	-0.492426	0.00168648	0.0425776
cg05129477	KIF17	TSS1500 - shore	FALSE	-0.492351	0.00168963	0.0426062
cg19580810	RAB25	1stExon - open sea	FALSE	-0.492354	0.00168952	0.0426062
cg06977285	HDAC9	IGR - shore	FALSE	0.492335	0.00169033	0.0426062
cg01075459	SNX29	3'UTR - shore	FALSE	0.492309	0.00169143	0.0426111
cg13803503	CAMTA1	Body - open sea	FALSE	0.492263	0.00169337	0.0426314
cg03533829	AFF3	Body - open sea	TRUE	0.492213	0.00169551	0.0426314
cg10959950	LIFR	5'UTR - open sea	TRUE	-0.492211	0.00169558	0.0426314
cg13936363	GLIS3	Body - shore	FALSE	-0.492183	0.00169677	0.0426314
cg20677570	SOX6	IGR - shore	FALSE	0.492203	0.00169592	0.0426314
cg26790547	PSMA1	TSS200 - island	FALSE	-0.492019	0.00170377	0.0427843
cg04458969	FRZB	IGR - shore	FALSE	0.491932	0.00170748	0.0428546
cg09568464	ZNF582	TSS200 - island	FALSE	-0.491823	0.00171215	0.0429086
cg23878404	KRTAP1-5	TSS200 - open sea	TRUE	-0.491836	0.00171163	0.0429086
cg03606725	MAF	IGR - open sea	TRUE	0.491818	0.00171237	0.0429086
cg15887846	CST6	TSS1500 - shore	FALSE	-0.49177	0.00171445	0.042915
cg10503234	FSTL3	Body - shore	FALSE	-0.491777	0.00171412	0.042915
cg06111140	ESYT2	Body - open sea	FALSE	-0.491734	0.00171597	0.0429303
cg13042918	SYNPO2	Body - open sea	TRUE	-0.491486	0.00172666	0.0429369
cg03533472	GPT2	Body - shore	FALSE	-0.49153	0.00172479	0.0429369
cg07950786	EPS8L3	TSS1500 - open sea	FALSE	-0.491506	0.00172584	0.0429369
cg18876826	INPP5B	Body - shore	FALSE	-0.491602	0.00172169	0.0429369
cg18752527	HECW2	Body - open sea	TRUE	-0.491584	0.00172243	0.0429369
cg20568102	USP13	Body - open sea	TRUE	-0.491531	0.00172474	0.0429369
cg15420720	STC2	Body - shelf	TRUE	0.491411	0.00172993	0.0429369
cg16849268	MTSS1	Body - open sea	TRUE	-0.491705	0.00171725	0.0429369
cg22580512	NCOR2	5'UTR - shore	FALSE	0.491495	0.00172631	0.0429369
cg04035828	SNX29	Body - open sea	TRUE	0.491421	0.00172948	0.0429369
cg03061677	NNAT	TSS1500 - island	FALSE	-0.49148	0.00172695	0.0429369
cg05922453	BRD7	IGR - open sea	FALSE	0.491462	0.00172773	0.0429369
cg03227037	GMEB2	IGR - shelf	FALSE	-0.491618	0.00172097	0.0429369
cg02281854	RPL37A	IGR - open sea	TRUE	0.491423	0.0017294	0.0429369
cg05390402	PIFO	Body - island	FALSE	-0.491502	0.00172597	0.0429369
cg25346117	ATP1A1	Body - open sea	FALSE	-0.491321	0.00173383	0.043011
cg12701302	MAN1C1	Body - open sea	TRUE	-0.491285	0.00173537	0.0430266
cg18956547	CXCR1	TSS200 - open sea	FALSE	0.491261	0.00173642	0.0430299
cg00853687	OLFML2B	IGR - open sea	FALSE	0.491234	0.00173761	0.0430368
cg23497683	AFF3	TSS200 - open sea	FALSE	0.491187	0.00173965	0.0430419
ch.3.3371471R	NLGN1	5'UTR - open sea	FALSE	0.491203	0.00173896	0.0430419
cg26540647	KIAA0556	3'UTR - open sea	FALSE	-0.491135	0.00174193	0.043061
cg27641076	AHNAK	Body - shore	TRUE	0.491111	0.00174297	0.043061
cg19249157	PHLDB3	TSS1500 - shore	FALSE	-0.491088	0.00174398	0.043061
cg06079495	RAB11FIP2	IGR - open sea	TRUE	0.491085	0.00174408	0.043061
cg05331472	BCAS4	Body - shore	FALSE	0.490999	0.00174786	0.0431317
cg05739167	ACOXL	TSS1500 - shore	FALSE	0.490957	0.00174968	0.0431538
cg13222706	LACC1	IGR - shelf	FALSE	0.490865	0.00175372	0.043231
cg19046826	ACSF2	Body - island	TRUE	0.49083	0.00175525	0.043246
cg06679087	MARVELD1	TSS1500 - island	FALSE	-0.49064	0.00176358	0.0433678
cg18192294	RNLS	TSS200 - island	FALSE	-0.490534	0.00176826	0.0433678
cg15487498	GALNT2	Body - open sea	TRUE	-0.490479	0.00177071	0.0433678
cg20775254	PROM2	Body - open sea	TRUE	-0.490528	0.00176854	0.0433678
cg02786912	CLDN16	TSS1500 - open sea	FALSE	0.490465	0.00177131	0.0433678
cg19456451	ZSWIM6	Body - open sea	TRUE	-0.490685	0.00176162	0.0433678
cg01535726	MSRA	TSS1500 - shore	FALSE	-0.490445	0.00177218	0.0433678
cg05241536	RGS10	Body - shelf	FALSE	-0.490451	0.00177191	0.0433678
cg04601137	ADAMTSL5	5'UTR - shore	FALSE	0.490609	0.00176495	0.0433678
cg18661237	APBA3	5'UTR - shore	FALSE	-0.490604	0.00176517	0.0433678
ch.1.3439660F	PAPPA2	5'UTR - open sea	FALSE	-0.490553	0.00176742	0.0433678
cg18085636	RNLS	IGR - open sea	TRUE	0.49055	0.00176755	0.0433678
cg21466939	ARL4C	IGR - open sea	TRUE	-0.490606	0.00176511	0.0433678
cg23476065	WDR86	Body - shore	FALSE	-0.490375	0.0017753	0.0434166
cg10395101	ANGPT2	TSS200 - shelf	TRUE	-0.490353	0.00177625	0.0434166
cg05504279	SNX29	Body - open sea	FALSE	0.490338	0.00177695	0.0434166
cg13873655	CAMTA1	Body - island	FALSE	0.490271	0.00177989	0.0434178
cg21191461	TRIM14	3'UTR - shelf	FALSE	-0.490267	0.00178007	0.0434178
cg03416521	RIN2	Body - shelf	FALSE	-0.490258	0.00178048	0.0434178
cg13162609	SLCO4A1	Body - island	FALSE	-0.490253	0.00178072	0.0434178
cg21354212	FOSL2	IGR - open sea	TRUE	0.490233	0.00178161	0.0434178
cg23476802	MYLK2	5'UTR - shelf	FALSE	-0.490026	0.0017908	0.0436192
cg08275633	MAD2L2	5'UTR - island	FALSE	0.489943	0.00179453	0.0436873
cg04294658	COTL1	3'UTR - open sea	FALSE	-0.489822	0.00179995	0.0437966
cg21794767	CPED1	Body - open sea	TRUE	-0.489789	0.00180143	0.04381
cg27343900	ERGIC1	Body - open sea	TRUE	-0.489766	0.00180244	0.0438111
cg07341609	CDC42EP1	Body - island	FALSE	0.489732	0.00180399	0.0438111
cg03632278	OAF	IGR - open sea	TRUE	-0.489726	0.00180427	0.0438111
cg27481499	MYOF	Body - open sea	TRUE	-0.489593	0.00181023	0.0439104
cg08241330	ABAT	5'UTR - open sea	FALSE	0.489608	0.00180954	0.0439104
cg24235904	P2RY2	TSS1500 - island	TRUE	-0.489545	0.00181238	0.04394
cg12427321	PPAP2B	IGR - island	TRUE	0.489478	0.00181542	0.0439909
cg14526874	QDPR	IGR - open sea	TRUE	0.489418	0.00181815	0.0440344
cg03079754	MUC15	TSS1500 - open sea	TRUE	0.489258	0.0018254	0.0441872
cg04124361	DOCK1	Body - open sea	FALSE	0.489171	0.00182933	0.0441911
cg15972243	RNLS	TSS1500 - shore	FALSE	-0.489168	0.00182948	0.0441911
cg25462903	PACSIN3	5'UTR - shore	FALSE	-0.489151	0.00183025	0.0441911
cg17817350	SLC16A3	Body - island	TRUE	-0.489164	0.00182967	0.0441911
cg01101058	SRSF5	Body - shore	FALSE	-0.48923	0.00182667	0.0441911
cg03039701	SLC2A12	TSS1500 - open sea	FALSE	0.489118	0.00183173	0.044204
cg26741686	ANKRD37	Body - shore	FALSE	-0.48897	0.00183849	0.0443445
cg05313153	EXT1	1stExon - shore	FALSE	-0.488932	0.00184022	0.0443633
cg09874992	SDC3	IGR - open sea	TRUE	-0.488911	0.0018412	0.0443643
cg13405608	MSRA	Body - open sea	FALSE	0.488859	0.00184359	0.0443992
cg01221157	ABAT	5'UTR - open sea	TRUE	0.488789	0.00184676	0.0444528
cg07224469	PCGF3	5'UTR - island	FALSE	-0.488757	0.00184826	0.0444661
cg19612574	MAPK8	TSS1500 - open sea	FALSE	0.488626	0.00185428	0.0445879
cg11136654	ARL4C	IGR - open sea	TRUE	0.488529	0.00185872	0.044672
cg24590353	UST	Body - open sea	TRUE	0.488505	0.00185985	0.0446763
cg25639218	RASL11B	IGR - open sea	TRUE	0.488461	0.0018619	0.0447027
cg25844222	SORBS2	5'UTR - open sea	FALSE	0.488365	0.00186631	0.0447857
cg14575255	LONRF2	Body - open sea	FALSE	-0.488269	0.00187076	0.0448101
cg22023826	BMP5	Body - open sea	TRUE	0.488264	0.00187098	0.0448101
cg19802368	KIAA1549	Body - open sea	FALSE	0.488241	0.00187209	0.0448101
cg13430450	ABCA1	TSS1500 - shore	FALSE	-0.488244	0.00187194	0.0448101
cg06694040	GALNT18	Body - open sea	TRUE	0.488319	0.00186843	0.0448101
cg13669080	AGPAT2	Body - shelf	FALSE	0.488217	0.00187318	0.0448134
cg05435993	SLC38A3	IGR - shelf	FALSE	-0.488162	0.00187576	0.0448522
cg18749404	LGALS3BP	1stExon - open sea	TRUE	-0.488017	0.0018825	0.0449906
cg16523621	STC2	IGR - island	FALSE	-0.487981	0.00188418	0.0450079
cg18779283	LIMD1	TSS200 - shore	FALSE	-0.487897	0.00188811	0.045079
cg04110224	SHANK2	Body - island	TRUE	0.487698	0.0018974	0.0451817
cg06420834	MYL9	TSS1500 - island	FALSE	-0.487684	0.00189807	0.0451817
cg12245876	FRMD8	Body - shore	FALSE	0.487682	0.00189818	0.0451817
cg15789106	RASSF7	3'UTR - shelf	FALSE	-0.487766	0.00189421	0.0451817
cg02066784	ZSCAN26	IGR - shelf	FALSE	0.487714	0.00189665	0.0451817
cg18837542	CCRN4L	IGR - open sea	FALSE	0.487698	0.00189743	0.0451817
cg03857553	NIPSNAP1	Body - shore	FALSE	-0.487637	0.00190029	0.0451994
cg23399173	QPCT	IGR - shore	FALSE	-0.487625	0.00190085	0.0451994
cg14879569	C12orf75	IGR - open sea	TRUE	-0.487602	0.00190193	0.0452024
cg21488617	DNALI1	1stExon - island	FALSE	-0.487483	0.00190754	0.0452701
cg04799778	EIF5A2	3'UTR - open sea	FALSE	0.48746	0.00190863	0.0452701
cg02883198	KIT	Body - open sea	TRUE	-0.487492	0.0019071	0.0452701
cg00016360	DNAH11	TSS1500 - shore	FALSE	-0.487471	0.00190811	0.0452701
cg22490722	DDIT4L	IGR - open sea	TRUE	-0.487427	0.00191017	0.0452838
cg19546700	ARID3A	Body - island	FALSE	-0.487295	0.00191645	0.0454097
cg06646139	CCNG2	IGR - open sea	TRUE	-0.48719	0.00192139	0.0454831
cg25136402	TIMMDC1	IGR - shelf	FALSE	0.487188	0.00192148	0.0454831
cg20054786	TLR1	Body - open sea	FALSE	0.487089	0.00192622	0.0455494
cg25085245	PPP1R35	IGR - shore	FALSE	-0.487109	0.00192527	0.0455494
cg10101862	MAML2	Body - open sea	TRUE	0.486848	0.00193771	0.0457521
cg14688879	SPATS2L	IGR - open sea	TRUE	0.486853	0.00193749	0.0457521
cg20218077	LY96	IGR - open sea	TRUE	0.48687	0.00193664	0.0457521
cg03602777	ARL4C	IGR - shore	FALSE	-0.486685	0.0019455	0.0459131
cg01265660	FGD6	Body - open sea	TRUE	0.486664	0.00194655	0.0459148
cg09674215	TWIST1	TSS1500 - shore	FALSE	-0.486545	0.00195226	0.0460032
cg05238695	KCNE1	1stExon - open sea	TRUE	-0.486549	0.00195208	0.0460032
cg20532925	TBC1D5	IGR - open sea	TRUE	0.486452	0.00195674	0.0460842
[truncated: 141 more rows]

## Sheet: Corrected
Corrected for fetal sex and gestational age
Probe	Gene	Probe location	Enhancer region	Pearson correlation coefficient	P-value	FDR q-value
cg23677911	GALNT2	Body - open sea	TRUE	-0.806308	9.96691e-10	3.52504e-06
cg26333638	HEXB	Body - shore	FALSE	-0.805958	1.02651e-09	3.52504e-06
cg04858987	SH3BP5	Body - open sea	TRUE	-0.780017	7.80211e-09	1.33962e-05
cg13553455	COL17A1	TSS1500 - open sea	FALSE	-0.780406	7.58377e-09	1.33962e-05
cg16557964	TMEM45A	5'UTR - open sea	TRUE	-0.773744	1.2236e-08	1.68074e-05
cg19140548	SH3PXD2A	Body - open sea	TRUE	-0.765352	2.18585e-08	2.50207e-05
cg15700009	LDHA	TSS1500 - shore	FALSE	-0.761945	2.74786e-08	2.69604e-05
cg23730027	FLNB	Body - island	FALSE	-0.758658	3.41431e-08	2.93118e-05
cg18444702	SH3BP5	Body - open sea	TRUE	-0.750983	5.59615e-08	4.27048e-05
cg17338821	FLNB	Body - shore	TRUE	-0.746334	7.48449e-08	5.14035e-05
cg25549791	GALE	TSS200 - shore	FALSE	-0.742732	9.33607e-08	5.48953e-05
cg14019050	ABCA1	TSS1500 - island	FALSE	-0.742289	9.59148e-08	5.48953e-05
cg19512693	FLT1	Body - open sea	TRUE	0.739071	1.16451e-07	6.1522e-05
cg04704064	SCARB1	IGR - island	FALSE	0.737453	1.28255e-07	6.29184e-05
cg00411097	TMEM184A	1stExon - open sea	TRUE	-0.733909	1.58066e-07	7.23732e-05
cg11079619	INHBA	5'UTR - shelf	FALSE	-0.731582	1.80989e-07	7.32184e-05
cg00513984	SCARB1	IGR - island	FALSE	0.731559	1.81234e-07	7.32184e-05
cg26509870	PHYHIP	IGR - shelf	FALSE	-0.728622	2.14598e-07	8.18811e-05
cg06531595	PDE5A	Body - open sea	TRUE	-0.72341	2.8812e-07	9.89405e-05
cg18874575	ZNF559	3'UTR - open sea	FALSE	0.723695	2.83552e-07	9.89405e-05
cg11509669	VSNL1	TSS1500 - shore	FALSE	-0.720629	3.36256e-07	0.000109972
cg03908904	CAPS	TSS200 - shore	FALSE	-0.719004	3.67707e-07	0.000114792
cg13026729	EZR	TSS1500 - island	FALSE	-0.713445	4.97035e-07	0.000148419
cg07187103	LDHA	TSS200 - shore	FALSE	-0.710819	5.71692e-07	0.000163599
cg02232751	LDHA	TSS200 - shore	FALSE	-0.708412	6.49076e-07	0.000178314
cg10994126	PAPPA2	1stExon - open sea	FALSE	-0.705547	7.53709e-07	0.000199095
cg21959618	AFF3	Body - open sea	TRUE	0.702388	8.86935e-07	0.00022561
cg07340020	GLDN	TSS1500 - shore	FALSE	-0.700079	9.97699e-07	0.000244721
cg00756887	PVRL4	TSS1500 - open sea	FALSE	-0.696686	1.18363e-06	0.000254036
cg08900316	PRKCE	Body - open sea	TRUE	0.697923	1.11243e-06	0.000254036
cg19920006	PPP1R1C	Body - open sea	TRUE	0.697181	1.15467e-06	0.000254036
cg23843484	TMEM184A	IGR - open sea	FALSE	-0.69797	1.10983e-06	0.000254036
cg06474225	HTRA1	Body - open sea	TRUE	-0.693046	1.41822e-06	0.000295162
cg19008720	HMHA1	Body - shore	FALSE	0.692203	1.47828e-06	0.000298613
cg11462499	ACOXL	Body - open sea	TRUE	0.687362	1.87112e-06	0.000347321
cg26625897	KRT19	IGR - open sea	TRUE	-0.687571	1.85237e-06	0.000347321
cg02542951	KLHL42	Body - open sea	FALSE	-0.687801	1.8319e-06	0.000347321
cg07168214	ZBTB4	5'UTR - shelf	TRUE	-0.684815	2.11436e-06	0.000372344
cg08998657	GPT2	IGR - open sea	TRUE	-0.684828	2.1131e-06	0.000372344
cg02556345	PLEKHA1	Body - open sea	FALSE	-0.681914	2.42653e-06	0.000416636
cg10750828	CRIP2	IGR - shore	FALSE	0.679378	2.73362e-06	0.000457914
cg20970886	MB21D2	Body - open sea	TRUE	0.675309	3.30143e-06	0.000539862
cg19502359	P2RY2	IGR - open sea	TRUE	-0.674217	3.47124e-06	0.000554429
cg19514854	KRT19	IGR - open sea	TRUE	-0.672209	3.80447e-06	0.000593843
cg24204017	FLNB	Body - open sea	TRUE	-0.667075	4.7944e-06	0.000731732
cg03423228	SCARB1	Body - open sea	TRUE	-0.66563	5.11286e-06	0.000763372
cg06892898	ELMO1	Body - open sea	FALSE	0.663149	5.70484e-06	0.000833635
cg11028872	CD28	IGR - open sea	TRUE	-0.662313	5.9182e-06	0.000846796
cg27441384	FOXJ3	IGR - open sea	TRUE	-0.661762	6.06276e-06	0.000849776
cg15903956	CYP11A1	IGR - open sea	TRUE	-0.6612	6.2133e-06	0.000853458
cg08460580	EXOC2	5'UTR - shelf	FALSE	-0.656094	7.74824e-06	0.00104343
cg26484813	AHNAK	5'UTR - shore	FALSE	-0.653768	8.55657e-06	0.00109828
cg20330630	CYP11A1	TSS1500 - shore	FALSE	-0.654049	8.45497e-06	0.00109828
cg16185386	FLT1	IGR - open sea	TRUE	-0.653552	8.6353e-06	0.00109828
cg15924971	PLA2G16	Body - open sea	TRUE	-0.653077	8.81084e-06	0.00110023
cg10516886	CD53	TSS1500 - open sea	FALSE	-0.652172	9.15487e-06	0.00110308
cg06164260	BCL6	5'UTR - shore	FALSE	-0.652468	9.04095e-06	0.00110308
cg19631472	LDHA	TSS1500 - shore	FALSE	-0.650405	9.86172e-06	0.00116776
cg00741986	TNIP2	Body - open sea	TRUE	-0.649421	1.02765e-05	0.00119495
cg19216211	C8orf58	TSS1500 - shore	FALSE	-0.649045	1.04393e-05	0.00119495
cg00988350	GALE	5'UTR - shore	FALSE	-0.645792	1.19484e-05	0.00132559
cg08112737	KIAA1211	Body - shelf	FALSE	0.645755	1.19666e-05	0.00132559
cg13672136	LTF	3'UTR - open sea	FALSE	-0.645005	1.23421e-05	0.00134548
cg09278187	FOXJ3	3'UTR - open sea	TRUE	-0.642891	1.34594e-05	0.00138152
cg18347602	MAN1C1	Body - open sea	TRUE	-0.643964	1.28809e-05	0.00138152
cg07565956	ZBTB4	5'UTR - shore	FALSE	-0.642858	1.34772e-05	0.00138152
cg08807414	GSE1	IGR - open sea	TRUE	0.64314	1.33227e-05	0.00138152
cg01924561	SLC2A1	Body - open sea	TRUE	-0.642342	1.37639e-05	0.00139016
cg00291478	RGS10	Body - shore	FALSE	-0.640963	1.45574e-05	0.00144899
cg19211619	CAPS	TSS1500 - shore	FALSE	-0.640387	1.49012e-05	0.00146202
cg12817436	HMHA1	Body - island	FALSE	0.63856	1.60413e-05	0.00155171
cg18584265	SYDE1	Body - shore	FALSE	-0.638207	1.62701e-05	0.00155198
cg23696550	TGM1	5'UTR - open sea	FALSE	-0.637361	1.68317e-05	0.00158357
cg03345668	MOB3C	TSS1500 - shore	FALSE	-0.636411	1.74829e-05	0.0016226
cg04656451	GPCPD1	IGR - open sea	FALSE	-0.636046	1.77396e-05	0.00162447
cg13190306	LDHA	TSS200 - island	FALSE	-0.635696	1.79886e-05	0.0016256
cg10831642	SH3PXD2A	Body - open sea	TRUE	0.63438	1.89533e-05	0.00166874
cg00666746	SYDE1	TSS1500 - shore	FALSE	-0.634575	1.88071e-05	0.00166874
cg07351322	KMT2E	Body - open sea	TRUE	-0.63406	1.91949e-05	0.00166874
cg17833106	PVRL4	TSS1500 - open sea	FALSE	-0.633119	1.9922e-05	0.0017103
cg04618171	HPCAL1	5'UTR - open sea	TRUE	-0.629712	2.27694e-05	0.0018841
cg14896003	RASSF7	Body - shore	FALSE	-0.629901	2.26025e-05	0.0018841
cg05541460	MGAT3	IGR - shore	TRUE	-0.630167	2.23689e-05	0.0018841
cg07168060	SH3PXD2A	Body - open sea	TRUE	-0.628746	2.36413e-05	0.00193296
cg09436562	LDHA	TSS200 - shore	FALSE	-0.624539	2.78054e-05	0.00224668
cg25500616	ARHGEF4	Body - shelf	FALSE	-0.623869	2.85268e-05	0.00227816
cg16646354	AHNAK	5'UTR - shelf	TRUE	-0.622787	2.97281e-05	0.00234243
cg06808089	LIMD1	Body - open sea	TRUE	0.622535	3.00136e-05	0.00234243
cg05193538	MAN1C1	Body - island	FALSE	0.621703	3.09768e-05	0.00236387
cg11207652	CCDC149	Body - open sea	TRUE	-0.621793	3.08722e-05	0.00236387
cg13643006	ERMP1	TSS1500 - shore	FALSE	-0.620021	3.30105e-05	0.00249139
cg02186409	FLT1	Body - open sea	TRUE	0.619167	3.40882e-05	0.00254476
cg21849661	RASSF7	3'UTR - shelf	FALSE	-0.617949	3.56816e-05	0.00260606
cg06794001	SH3TC2	Body - open sea	FALSE	0.618104	3.54751e-05	0.00260606
cg08176140	MIDN	Body - island	TRUE	0.617676	3.60478e-05	0.00260606
cg04101755	CLDN9	IGR - shelf	TRUE	0.6162	3.80869e-05	0.0027248
cg19450479	BHLHE40	IGR - shore	FALSE	0.615263	3.94361e-05	0.00279224
cg03628148	LDHA	TSS200 - shore	FALSE	-0.613451	4.21686e-05	0.0029254
cg06493072	SNX9	IGR - open sea	FALSE	-0.613639	4.1877e-05	0.0029254
cg03851835	SLC35F2	Body - open sea	TRUE	-0.612305	4.39829e-05	0.00301514
cg13290254	SCARB1	IGR - open sea	FALSE	-0.612085	4.43402e-05	0.00301514
cg16492615	SH3PXD2A	Body - open sea	TRUE	-0.611045	4.60613e-05	0.00307135
cg25493658	SLC11A2	TSS1500 - shore	FALSE	-0.611046	4.60596e-05	0.00307135
cg02497428	IGSF6	TSS1500 - open sea	FALSE	-0.610661	4.67118e-05	0.00308478
cg09313445	MAP3K9	IGR - open sea	TRUE	-0.609553	4.86354e-05	0.00318122
cg12918213	MED13L	Body - open sea	TRUE	0.609171	4.93146e-05	0.00319522
cg10685128	TBC1D9	Body - open sea	TRUE	0.608495	5.05385e-05	0.00324391
cg13029957	IQGAP2	Body - open sea	TRUE	0.607557	5.22833e-05	0.00331229
cg20663219	STX1A	Body - shelf	FALSE	-0.607407	5.25684e-05	0.00331229
cg10259004	MYL9	5'UTR - shelf	TRUE	-0.60551	5.62815e-05	0.00342149
cg16606773	RIN2	Body - island	FALSE	-0.605504	5.62942e-05	0.00342149
cg20849025	MPEG1	TSS1500 - open sea	FALSE	-0.606042	5.52164e-05	0.00342149
cg20449670	S100A6	IGR - open sea	TRUE	-0.605783	5.57327e-05	0.00342149
cg13987674	GRHL3	TSS200 - shore	FALSE	-0.604089	5.92177e-05	0.00354376
cg15126733	RASSF7	Body - shore	FALSE	-0.604032	5.93378e-05	0.00354376
cg14667273	VWA1	TSS1500 - shore	TRUE	0.603703	6.00388e-05	0.00355471
cg19477978	MPRIP	Body - open sea	TRUE	0.602853	6.18838e-05	0.00363263
cg03894068	RIN2	Body - island	FALSE	-0.601988	6.38138e-05	0.00369099
cg00165078	ABCD3	IGR - open sea	TRUE	-0.601926	6.39529e-05	0.00369099
cg02390947	NEURL1	Body - open sea	TRUE	-0.601549	6.48124e-05	0.00370943
cg12063847	SNX9	IGR - open sea	TRUE	-0.599401	6.99155e-05	0.00396842
cg00013451	STC1	Body - open sea	FALSE	-0.598852	7.12749e-05	0.00401243
cg17091793	FNDC3A	TSS200 - open sea	FALSE	0.59787	7.37679e-05	0.00411901
cg04981492	SYDE1	Body - shore	FALSE	-0.597391	7.5014e-05	0.00415481
cg09243900	RAB25	TSS200 - open sea	FALSE	-0.597008	7.60241e-05	0.00417707
cg20558320	ARL4C	IGR - open sea	TRUE	0.596657	7.69578e-05	0.00419481
cg21895319	MED12L	Body - open sea	TRUE	-0.595316	8.06301e-05	0.00432631
cg04755220	NUMBL	Body - shore	FALSE	-0.595466	8.02107e-05	0.00432631
cg03217572	EPHB6	Body - open sea	FALSE	0.593986	8.44262e-05	0.00446324
cg17394304	BCL6	5'UTR - shore	FALSE	-0.593967	8.44818e-05	0.00446324
cg16772533	SSC4D	Body - shore	FALSE	-0.593645	8.54246e-05	0.0044786
cg23655939	BCL6	5'UTR - shore	FALSE	-0.593281	8.65017e-05	0.00450071
cg04771100	HTRA4	Body - island	TRUE	-0.591224	9.283e-05	0.00475789
cg27141176	ARL4C	IGR - open sea	TRUE	0.591439	9.21503e-05	0.00475789
cg10061342	C1orf21	5'UTR - shore	FALSE	-0.590641	9.46971e-05	0.00481763
cg07587475	ZNF639	Body - open sea	FALSE	0.59021	9.61025e-05	0.00485317
cg10667166	FLT1	Body - open sea	FALSE	0.589792	9.74781e-05	0.00488671
cg01781446	ZBTB4	5'UTR - shore	FALSE	-0.589466	9.85661e-05	0.00490545
cg13286614	DLX5	TSS1500 - shore	TRUE	0.589253	9.92836e-05	0.00490561
cg18181229	PBX1	Body - island	FALSE	-0.588669	0.000101269	0.00493273
cg10173586	PLEC	Body - shore	TRUE	-0.588727	0.000101071	0.00493273
cg10973934	CASC10	TSS1500 - shore	FALSE	0.588138	0.000103111	0.00498707
cg20783674	PLA2G2F	1stExon - open sea	FALSE	-0.586767	0.000107995	0.0051868
cg06038201	RNASEH2C	Body - shore	FALSE	-0.585688	0.000111992	0.00532441
cg01607932	BHLHE40	IGR - shore	TRUE	-0.585576	0.000112411	0.00532441
cg04577249	DUSP1	IGR - shelf	FALSE	-0.585343	0.000113294	0.00532945
cg13720868	AFG3L2	Body - shore	FALSE	0.584831	0.000115254	0.00538481
cg19730379	WBP1L	Body - open sea	TRUE	-0.583417	0.000120833	0.00560732
cg06252276	APIP	IGR - open sea	TRUE	-0.58289	0.000122972	0.00566825
cg15972264	NEDD9	Body - open sea	FALSE	0.582004	0.000126647	0.00574088
cg17659300	C12orf75	IGR - open sea	TRUE	0.581907	0.000127055	0.00574088
cg20340720	WBP1L	Body - open sea	TRUE	-0.582044	0.000126477	0.00574088
cg01085803	NEDD9	TSS1500 - open sea	TRUE	-0.581222	0.000129973	0.00575455
cg18574995	MFAP5	TSS1500 - open sea	FALSE	-0.58163	0.000128229	0.00575455
cg23147597	CEACAM19	TSS200 - open sea	FALSE	-0.581163	0.000130225	0.00575455
cg11036032	PAPD7	Body - open sea	TRUE	0.581051	0.000130709	0.00575455
cg01366338	ALDH4A1	TSS1500 - shore	FALSE	0.580404	0.000133533	0.00577052
cg20698942	EPS15	Body - open sea	TRUE	-0.580391	0.000133592	0.00577052
cg09405227	ACKR2	5'UTR - open sea	TRUE	-0.580465	0.000133264	0.00577052
ch.15.75593923F	HMG20A	IGR - open sea	FALSE	0.580196	0.000134452	0.00577136
cg10440877	CREB1	IGR - open sea	TRUE	0.579997	0.00013534	0.0057734
cg14440640	SLC38A6	IGR - open sea	TRUE	-0.579333	0.000138334	0.00579661
cg03599147	TENM4	Body - open sea	TRUE	-0.579314	0.000138417	0.00579661
cg08869883	PMEL	Body - open sea	TRUE	-0.579444	0.000137829	0.00579661
cg26316599	ATP6V0E1	3'UTR - open sea	TRUE	-0.578798	0.000140785	0.00586006
cg22027399	SYDE1	TSS1500 - shore	FALSE	-0.578367	0.000142793	0.00590785
cg15407058	SLC16A3	IGR - shelf	FALSE	-0.578085	0.000144118	0.00592696
cg02211741	DGKZ	Body - shelf	TRUE	0.57707	0.000148981	0.00605447
cg02252421	FBN2	IGR - open sea	TRUE	0.577227	0.000148218	0.00605447
cg02494582	ADAM12	Body - open sea	TRUE	-0.576021	0.000154167	0.00619777
cg04116657	MGAT3	5'UTR - shore	FALSE	0.575992	0.000154312	0.00619777
cg05426956	HTRA1	Body - open sea	TRUE	0.575804	0.000155257	0.00619945
cg26185836	SLC2A1	3'UTR - shelf	FALSE	-0.575273	0.000157962	0.00623971
cg16582517	BHLHE40	3'UTR - shore	FALSE	-0.574979	0.000159476	0.00623971
cg03030757	FANCE	Body - island	FALSE	-0.574897	0.000159899	0.00623971
cg13584882	P4HA1	5'UTR - open sea	TRUE	0.575003	0.000159347	0.00623971
cg18518916	CASP3	IGR - open sea	TRUE	-0.57449	0.000162019	0.0062867
cg26311610	EIF4H	Body - shelf	FALSE	-0.573894	0.000165174	0.00631971
cg20352351	NCOR2	Body - shore	TRUE	-0.573996	0.000164634	0.00631971
cg15055101	SH2D3A	5'UTR - shore	TRUE	-0.573656	0.00016645	0.00631971
cg14015502	WBP1L	TSS1500 - open sea	FALSE	-0.573638	0.00016655	0.00631971
cg25306932	LYSMD1	3'UTR - open sea	FALSE	-0.573001	0.000170006	0.00632632
cg15623892	SNX2	TSS200 - island	FALSE	0.573362	0.000168039	0.00632632
cg01508380	MMP14	TSS1500 - shore	FALSE	-0.572928	0.000170409	0.00632632
cg02959678	ABCA7	Body - island	FALSE	0.573252	0.000168638	0.00632632
cg10328047	PLEC	Body - island	FALSE	0.571754	0.000176965	0.0065344
cg02273392	SERPINE1	5'UTR - open sea	FALSE	-0.569652	0.000189273	0.00695148
cg07147033	MIB2	TSS1500 - shore	FALSE	-0.568759	0.00019473	0.00703898
cg07242931	MAN1C1	Body - open sea	TRUE	-0.56889	0.000193921	0.00703898
cg22740835	DDR2	5'UTR - open sea	TRUE	-0.569091	0.000192685	0.00703898
cg24033633	FLNB	IGR - open sea	TRUE	0.568559	0.000195972	0.00704679
cg08448751	SEMA3G	TSS1500 - open sea	FALSE	0.568109	0.000198796	0.00711109
cg08336425	SCARB1	IGR - open sea	TRUE	0.567576	0.00020218	0.00719467
cg17364949	ZBTB4	5'UTR - shore	FALSE	-0.567044	0.000205612	0.00724177
cg24967553	MB21D2	Body - open sea	FALSE	0.567156	0.000204887	0.00724177
cg11155784	PBX1	Body - open sea	TRUE	0.566697	0.000207884	0.007276
cg07229688	RNF152	IGR - shelf	FALSE	0.566344	0.000210211	0.007276
cg26427535	GREM2	IGR - open sea	FALSE	-0.566107	0.000211785	0.007276
cg24324815	CASC10	3'UTR - island	FALSE	0.566093	0.000211881	0.007276
cg06650364	SMIM20	TSS1500 - shore	FALSE	-0.56626	0.000210768	0.007276
cg25298189	ARID3A	Body - shelf	FALSE	-0.565621	0.000215056	0.00734827
cg24794433	DAB2IP	Body - island	FALSE	0.565068	0.00021883	0.00744021
cg25722029	ZSWIM4	Body - shore	FALSE	-0.564774	0.000220861	0.00747227
cg18743287	RDH13	TSS1500 - shore	FALSE	-0.563582	0.000229263	0.00771853
cg15724876	TGFBR2	Body - open sea	TRUE	-0.562297	0.000238642	0.00795626
cg06518387	PRKRIR	IGR - open sea	TRUE	0.562363	0.000238155	0.00795626
cg15022671	CD28	IGR - open sea	TRUE	-0.562068	0.000240347	0.00797441
cg03162410	TECR	Body - open sea	FALSE	0.561494	0.000244675	0.00807898
cg09990600	TMEM184A	TSS200 - open sea	TRUE	-0.56131	0.00024608	0.0080865
cg01872840	ANKRD39	3'UTR - open sea	FALSE	-0.5608	0.000250005	0.00817636
cg05802386	SLC2A1	Body - shore	FALSE	-0.559952	0.000256651	0.00823681
cg22647566	FAM160B1	Body - open sea	TRUE	0.559959	0.000256596	0.00823681
cg18313182	PNPLA2	1stExon - shore	FALSE	-0.56029	0.000253987	0.00823681
cg24926185	SNX27	IGR - open sea	TRUE	0.560231	0.000254446	0.00823681
cg26385126	NCOR2	Body - shore	FALSE	0.558286	0.000270177	0.00847293
cg15380890	BNIPL	TSS200 - open sea	FALSE	-0.558665	0.00026705	0.00847293
cg16721001	EPS8L1	Body - shelf	FALSE	-0.558851	0.000265524	0.00847293
cg22095263	DHX8	IGR - open sea	TRUE	0.558476	0.000268605	0.00847293
cg21739816	ADRA2C	IGR - shore	FALSE	0.55832	0.000269894	0.00847293
cg23340345	EFHD1	Body - shore	FALSE	0.557852	0.000273804	0.00854766
cg23164054	SPRED1	Body - open sea	TRUE	-0.557307	0.000278421	0.00865246
cg16045459	SPAG7	TSS1500 - shore	TRUE	-0.556994	0.000281102	0.00865744
cg23674344	ACSF2	TSS1500 - island	FALSE	-0.557087	0.000280308	0.00865744
cg02519286	GAPDH	TSS1500 - shore	TRUE	-0.556625	0.000284295	0.00871669
cg15611912	RGS10	Body - shore	FALSE	-0.554135	0.000306707	0.00936205
cg08666668	WNT5A	Body - shore	FALSE	-0.553044	0.000317016	0.00959149
cg25652610	TNFAIP8L1	5'UTR - shelf	FALSE	0.553047	0.000316981	0.00959149
cg19815325	UST	Body - open sea	TRUE	0.552768	0.000319669	0.00962933
cg11377213	FRMD4B	Body - open sea	FALSE	-0.552262	0.000324586	0.00973475
cg11311053	NCOR2	Body - shore	FALSE	0.551617	0.00033096	0.00988275
cg20282814	SLC2A1	Body - shore	FALSE	-0.550645	0.000340778	0.0101319
cg18236464	PAPPA2	Body - open sea	FALSE	-0.550266	0.000344665	0.0102033
cg03188064	MORN3	Body - open sea	TRUE	0.549686	0.000350708	0.0103376
cg13445604	MYLK	TSS1500 - open sea	FALSE	0.549354	0.000354214	0.0103639
cg09912552	NDRG1	3'UTR - open sea	FALSE	0.549046	0.000357486	0.0103639
cg09327847	PRKCB	Body - open sea	TRUE	0.549108	0.000356826	0.0103639
cg14136083	CCDC57	Body - open sea	FALSE	0.549032	0.000357635	0.0103639
cg17481197	PHYHIP	Body - island	FALSE	0.548877	0.000359295	0.0103682
cg22588850	COX4I2	Body - shore	FALSE	-0.547752	0.000371543	0.0106768
cg17904988	NDUFS2	TSS1500 - shelf	TRUE	0.546528	0.000385289	0.010795
cg23293329	TMEM107	TSS1500 - island	FALSE	-0.546603	0.000384431	0.010795
cg20349571	CTDP1	Body - island	FALSE	0.546408	0.000386657	0.010795
cg01505878	RAB3IL1	IGR - open sea	TRUE	0.546669	0.000383678	0.010795
cg11945095	GRHL1	IGR - shelf	TRUE	-0.546499	0.000385622	0.010795
cg21859019	NCMAP	TSS1500 - open sea	FALSE	0.547012	0.000379799	0.010795
cg18163342	CEP170B	5'UTR - island	FALSE	-0.547147	0.000378277	0.010795
cg19051042	KRT19	Body - shelf	FALSE	-0.546062	0.000390648	0.010833
cg02298570	ZNF555	TSS1500 - shore	FALSE	0.546016	0.000391175	0.010833
cg04718492	VTCN1	TSS200 - open sea	FALSE	-0.545557	0.000396522	0.010937
cg01912298	SPAG7	TSS1500 - shore	TRUE	-0.545313	0.00039939	0.0109721
cg12020396	EPS8L1	Body - island	FALSE	0.545137	0.00040146	0.010985
cg14442061	SREBF1	TSS200 - island	FALSE	-0.544626	0.000407558	0.0111076
cg10472651	TK2	Body - open sea	TRUE	-0.544183	0.000412906	0.0111647
cg16573957	HR	IGR - shelf	FALSE	-0.544295	0.000411544	0.0111647
cg11824191	NMNAT2	TSS200 - open sea	FALSE	0.543641	0.000419539	0.0112996
cg27536791	LAMC1	Body - open sea	TRUE	-0.543103	0.000426213	0.0113932
cg21332304	NPEPPS	Body - open sea	TRUE	-0.543093	0.000426331	0.0113932
cg22035959	ARID3A	Body - shore	FALSE	-0.542315	0.000436159	0.011509
cg18688704	PDGFC	Body - shelf	FALSE	0.542089	0.000439046	0.011509
cg19461260	TRIM14	3'UTR - island	FALSE	-0.542382	0.000435309	0.011509
cg26548682	DNAJC6	IGR - shelf	FALSE	0.542127	0.000438568	0.011509
cg25104397	WBP1L	5'UTR - open sea	TRUE	-0.542497	0.000433843	0.011509
cg00174573	SCARB1	IGR - open sea	TRUE	0.541163	0.000451079	0.0117795
cg04930693	ERRFI1	5'UTR - shelf	FALSE	-0.539988	0.000466752	0.0120968
cg01894631	PHYHIP	Body - island	TRUE	0.540032	0.000466156	0.0120968
cg10341242	ADCY7	Body - open sea	FALSE	0.539686	0.000470868	0.0121576
cg09846875	FAM115A	5'UTR - shore	FALSE	-0.539498	0.000473441	0.0121783
cg05939149	PLEKHH2	Body - open sea	TRUE	-0.53934	0.000475617	0.0121886
cg06861841	AHNAK	Body - island	TRUE	0.538781	0.000483369	0.0123412
cg19399370	SLC17A5	IGR - open sea	TRUE	0.538123	0.000492644	0.0125314
cg17309904	MAD1L1	Body - open sea	FALSE	0.536317	0.000518939	0.0131516
cg18166915	CD200R1	TSS1500 - open sea	FALSE	-0.535858	0.000525804	0.0132766
cg26878542	PIK3R1	Body - open sea	TRUE	0.535037	0.000538312	0.0134441
cg17199018	ZNF395	Body - open sea	FALSE	0.535057	0.000538004	0.0134441
cg03547017	LASP1	Body - open sea	FALSE	-0.535102	0.000537314	0.0134441
cg15512156	CAMSAP3	IGR - shelf	FALSE	-0.534794	0.000542067	0.0134888
cg09106999	PMEL	TSS1500 - shore	FALSE	-0.534007	0.000554364	0.013745
cg04958236	SLC17A5	IGR - open sea	TRUE	0.533764	0.000558225	0.013791
cg26143719	C1QTNF6	1stExon - open sea	TRUE	-0.533178	0.000567609	0.0139725
cg07450633	DUSP1	IGR - shore	TRUE	-0.532979	0.000570827	0.0139911
cg08161931	PLEC	TSS1500 - shore	FALSE	-0.53288	0.000572435	0.0139911
cg01777121	WNT5A	Body - shore	FALSE	-0.532595	0.000577086	0.0140547
cg07261734	FNDC3A	TSS200 - open sea	FALSE	0.531864	0.000589167	0.0141979
cg03753454	VAC14	Body - open sea	FALSE	-0.531871	0.000589042	0.0141979
cg02692177	PKDCC	IGR - open sea	TRUE	-0.532024	0.000586493	0.0141979
cg10653926	HMHA1	Body - shore	FALSE	0.53122	0.000599996	0.0142297
cg08639762	PHLDA3	3'UTR - shore	FALSE	-0.530564	0.000611205	0.0142297
cg26248552	TNPO1	TSS1500 - shore	FALSE	0.531284	0.000598907	0.0142297
cg07095637	MAD1L1	Body - open sea	FALSE	0.530988	0.000603942	0.0142297
cg07538190	C8orf58	Body - shore	FALSE	-0.530966	0.000604306	0.0142297
cg20128672	KCNJ5	5'UTR - open sea	FALSE	-0.530792	0.000607279	0.0142297
cg26013396	SGPP1	Body - shelf	FALSE	-0.530764	0.000607763	0.0142297
cg17222682	LPHN2	IGR - open sea	TRUE	0.531096	0.000602093	0.0142297
cg17451941	GPR137B	IGR - open sea	TRUE	0.530632	0.000610032	0.0142297
cg24327132	PKM	5'UTR - shore	FALSE	0.531003	0.000603673	0.0142297
cg17893669	KLHL26	Body - island	FALSE	0.529676	0.00062668	0.0145407
cg05198733	FAM111A	TSS200 - shore	FALSE	-0.529451	0.000630651	0.0145835
cg27649971	EPS8L2	Body - shore	FALSE	-0.529245	0.000634307	0.0146189
cg08612539	NCF4	5'UTR - open sea	FALSE	0.528959	0.000639427	0.0146386
cg15615645	WBP1L	Body - open sea	TRUE	-0.529062	0.000637584	0.0146386
cg18151262	MIDN	Body - island	FALSE	0.528572	0.000646403	0.0147492
cg11234637	CYP26C1	TSS200 - island	FALSE	0.528385	0.000649795	0.0147775
cg25140657	RGS10	IGR - open sea	FALSE	-0.528213	0.000652929	0.0147997
cg12871463	KRT19	Body - shelf	FALSE	-0.527497	0.000666128	0.0149999
cg23489226	SASH1	IGR - open sea	TRUE	0.52759	0.000664409	0.0149999
cg15896939	RAB25	TSS200 - open sea	FALSE	-0.526806	0.000679092	0.0152418
cg26848724	ALOX5AP	Body - open sea	TRUE	0.526047	0.000693602	0.0155168
cg09854726	FKBP2	TSS1500 - shore	FALSE	-0.525202	0.000710065	0.0158221
cg27608102	KRT19	Body - shelf	FALSE	-0.525111	0.000711856	0.0158221
cg13487666	NEK6	5'UTR - shore	FALSE	-0.524755	0.000718915	0.0159275
cg01731500	SLC16A3	5'UTR - shelf	FALSE	-0.524216	0.000729722	0.0161149
cg03929575	TMTC1	Body - open sea	TRUE	0.523628	0.000741677	0.0163264
cg01798157	BTG2	3'UTR - shore	FALSE	-0.522614	0.00076269	0.0167353
cg24500959	MARVELD1	Body - shore	FALSE	-0.522275	0.000769842	0.0167918
cg04326023	RNF222	3'UTR - shore	TRUE	-0.52226	0.000770153	0.0167918
cg03488456	QPRT	Body - island	FALSE	0.521084	0.000795402	0.0171324
cg14185670	SEC11C	TSS1500 - island	FALSE	0.521068	0.000795756	0.0171324
cg17452301	PWWP2B	Body - shore	FALSE	-0.521107	0.000794908	0.0171324
cg10819708	SEMA4B	5'UTR - open sea	TRUE	0.521077	0.000795544	0.0171324
cg08991910	APIP	IGR - open sea	TRUE	0.520848	0.000800557	0.0171594
cg06941429	LRIG3	IGR - open sea	TRUE	0.520782	0.000802004	0.0171594
cg22292713	DUSP4	IGR - open sea	FALSE	0.52051	0.00080799	0.0172338
cg07395804	ZFYVE9	Body - open sea	TRUE	-0.520335	0.000811858	0.0172627
cg09847368	GALNT2	Body - open sea	FALSE	0.519723	0.000825551	0.0174122
cg14553338	MEIS1	Body - open sea	TRUE	-0.519752	0.000824898	0.0174122
cg15108958	MTRR	Body - shelf	FALSE	-0.519681	0.000826494	0.0174122
cg25133130	MAP3K6	Body - island	FALSE	0.519293	0.000835277	0.0175082
cg03381359	ABCC2	Body - shelf	FALSE	-0.519254	0.000836153	0.0175082
cg15997518	LPHN2	IGR - open sea	TRUE	0.518828	0.000845909	0.0176587
cg20515095	PPP1R3B	Body - open sea	FALSE	0.518641	0.00085022	0.0176949
cg25510609	AKAP13	Body - open sea	TRUE	-0.518346	0.000857062	0.0177298
cg25878149	LYPD6	IGR - island	FALSE	0.5184	0.000855807	0.0177298
cg22800400	FRMD6	TSS1500 - open sea	FALSE	0.517257	0.000882739	0.0182062
cg09999348	PRKCE	Body - open sea	TRUE	0.516374	0.000904056	0.01859
cg15227911	CHD3	Body - shelf	TRUE	-0.515973	0.000913898	0.0186805
cg15950795	TBC1D9	Body - open sea	TRUE	0.515979	0.000913757	0.0186805
cg02815014	PLEKHM3	Body - shelf	TRUE	-0.515644	0.000922027	0.0187119
cg13329346	STC2	Body - shelf	TRUE	0.515697	0.00092071	0.0187119
cg22234930	PKM	5'UTR - shelf	FALSE	-0.515581	0.000923605	0.0187119
cg06100570	MAD1L1	Body - open sea	FALSE	0.51514	0.000934621	0.0188794
cg12912670	GREM2	5'UTR - shelf	FALSE	-0.514991	0.000938384	0.0188998
cg10959440	SASH1	Body - open sea	TRUE	0.513782	0.000969316	0.0194089
cg25272143	AHNAK	Body - island	TRUE	0.513856	0.000967394	0.0194089
cg19426625	ASAP2	Body - shelf	TRUE	0.51331	0.000981629	0.0194858
cg24787238	MAD1L1	Body - open sea	TRUE	0.513309	0.000981667	0.0194858
cg16537495	EFHC1	IGR - open sea	TRUE	0.5135	0.000976665	0.0194858
cg05467828	PWWP2B	IGR - shelf	FALSE	-0.513055	0.000988341	0.0195618
cg06173663	CUX1	Body - open sea	FALSE	-0.512601	0.0010004	0.0197434
cg23963071	SERPINB9	5'UTR - shore	FALSE	-0.512234	0.00101024	0.0198805
cg05942022	SLC2A1	Body - open sea	TRUE	-0.511284	0.00103611	0.0202206
cg10081994	LONRF2	Body - open sea	TRUE	0.511155	0.00103966	0.0202206
cg05346193	RELT	TSS1500 - shore	FALSE	-0.511327	0.00103493	0.0202206
cg27540367	TGFB1	Body - open sea	FALSE	0.511062	0.00104224	0.0202206
cg18829443	TET3	IGR - shore	TRUE	0.511218	0.00103795	0.0202206
cg12030710	CHST12	5'UTR - island	FALSE	-0.510723	0.00105167	0.0203462
cg24477315	PBX1	Body - open sea	TRUE	0.510516	0.00105747	0.0203849
cg27512565	PPIL2	Body - shelf	FALSE	-0.510385	0.00106115	0.0203849
cg22454744	CEP170B	5'UTR - island	FALSE	-0.510334	0.00106258	0.0203849
cg05673731	PTPRU	Body - island	FALSE	-0.51019	0.00106665	0.0204059
cg22705830	TRIP10	TSS1500 - shore	FALSE	-0.509989	0.00107231	0.0204574
cg24871482	LONRF2	IGR - open sea	FALSE	-0.509559	0.00108461	0.0206345
cg05074946	TET3	IGR - open sea	TRUE	0.509223	0.00109428	0.020761
cg17254383	HLF	Body - open sea	TRUE	0.509038	0.00109964	0.0208053
cg11316386	C1orf229	TSS200 - shore	TRUE	-0.50837	0.00111916	0.0211119
cg04683265	MRPS27	Body - open sea	TRUE	-0.508028	0.00112928	0.0211119
cg19111265	EPHA1	TSS1500 - open sea	FALSE	-0.50786	0.00113429	0.0211119
cg00685014	AHNAK	Body - island	TRUE	0.507988	0.00113048	0.0211119
cg02843158	TK2	Body - open sea	TRUE	0.507914	0.00113269	0.0211119
cg14478036	PLIN2	IGR - open sea	TRUE	-0.508156	0.00112549	0.0211119
cg25538051	CDKN2AIP	IGR - open sea	FALSE	0.507518	0.00114452	0.0212448
cg01368217	ADAM12	Body - open sea	TRUE	0.507256	0.00115245	0.021303
cg24699895	HK1	Body - open sea	TRUE	-0.507209	0.00115386	0.021303
cg09731946	AGPAT3	5'UTR - open sea	FALSE	-0.50669	0.00116969	0.0215373
cg04275362	RCSD1	TSS1500 - shore	FALSE	-0.506235	0.00118368	0.0217368
cg03407966	TBC1D9	Body - open sea	TRUE	0.506022	0.00119033	0.0218004
cg03479211	GATA3	IGR - open sea	TRUE	-0.50543	0.00120888	0.0220814
cg14144352	PLEC	Body - shore	TRUE	-0.505283	0.00121352	0.0221072
cg01873977	MTSS1	Body - open sea	TRUE	-0.504967	0.00122357	0.0222314
cg05193407	KIAA1211	TSS200 - open sea	FALSE	0.504786	0.00122936	0.0222742
cg16047471	BHLHE41	3'UTR - shore	FALSE	0.504691	0.00123241	0.0222742
cg22168796	NCOR2	Body - shelf	TRUE	0.504184	0.00124877	0.0223348
cg13351161	SCARA3	TSS1500 - shore	FALSE	-0.504476	0.00123931	0.0223348
cg13633756	EMP3	TSS1500 - shelf	FALSE	0.504372	0.00124267	0.0223348
cg18544365	DNM2	Body - open sea	FALSE	0.504236	0.00124707	0.0223348
cg10589443	SCRN1	5'UTR - shore	FALSE	-0.503489	0.00127154	0.0226829
cg04517524	ASB2	Body - island	FALSE	0.502793	0.00129467	0.0228853
cg23021584	NCOR2	Body - shelf	FALSE	0.502983	0.00128834	0.0228853
cg00753748	AMOTL2	IGR - open sea	TRUE	-0.502904	0.00129095	0.0228853
cg11953913	CYSTM1	5'UTR - open sea	TRUE	-0.502747	0.00129621	0.0228853
cg00483891	CCDC115	Body - shore	FALSE	-0.502125	0.00131726	0.0230997
cg02034222	DQX1	1stExon - shelf	FALSE	-0.50191	0.0013246	0.0230997
cg07166409	SEMA4C	5'UTR - shore	FALSE	-0.501697	0.0013319	0.0230997
cg04973669	TAPBP	Body - open sea	FALSE	0.501769	0.00132942	0.0230997
cg16576811	NEDD4L	5'UTR - open sea	FALSE	0.502017	0.00132093	0.0230997
cg22911462	SFXN5	IGR - open sea	TRUE	0.501838	0.00132705	0.0230997
cg03699074	PIEZO1	Body - shore	FALSE	0.502008	0.00132123	0.0230997
cg23972738	MEIS1	Body - open sea	FALSE	-0.501327	0.00134467	0.0232624
cg17701168	SET	5'UTR - open sea	FALSE	0.501135	0.00135133	0.0232668
ch.14.782543R	SLC38A6	IGR - open sea	FALSE	0.501125	0.0013517	0.0232668
cg11479811	PP14571	Body - shore	TRUE	-0.500321	0.00137997	0.023694
cg05205842	KLF3	5'UTR - open sea	TRUE	0.49965	0.00140394	0.0239868
cg16606561	FAM110A	5'UTR - shore	TRUE	-0.499649	0.001404	0.0239868
cg18865949	NMNAT2	Body - open sea	TRUE	0.499203	0.00142013	0.0241422
cg16821992	TRPS1	5'UTR - island	FALSE	-0.499238	0.00141887	0.0241422
cg08047629	GDPD3	TSS200 - open sea	FALSE	-0.498959	0.00142905	0.0242339
cg08320703	SH3BP2	IGR - shore	FALSE	0.498854	0.00143289	0.0242391
cg10037049	VDR	5'UTR - open sea	TRUE	0.498682	0.00143922	0.0242864
cg13467459	STX6	IGR - shelf	FALSE	-0.498519	0.00144521	0.0243276
cg19023589	TMCO3	Body - shelf	FALSE	-0.497886	0.00146878	0.0246639
cg13384850	ESYT2	Body - open sea	FALSE	0.497629	0.00147843	0.0247655
cg22025263	SLC2A1	Body - shelf	FALSE	-0.496453	0.00152335	0.0251822
cg18711369	ORMDL3	5'UTR - shelf	TRUE	-0.496583	0.00151834	0.0251822
cg01273330	FOSL2	IGR - open sea	TRUE	0.496525	0.0015206	0.0251822
cg20587808	EPHB3	IGR - island	FALSE	0.496429	0.0015243	0.0251822
cg10992419	MB21D2	Body - open sea	TRUE	0.496693	0.00151409	0.0251822
cg06537333	GSE1	TSS1500 - shore	FALSE	-0.496403	0.00152531	0.0251822
cg20687616	PPAP2B	IGR - open sea	TRUE	-0.49623	0.00153202	0.0252324
cg24427660	PNPLA2	TSS200 - shore	FALSE	-0.495901	0.00154487	0.0253832
cg12982543	CLDN16	TSS1500 - open sea	FALSE	0.495798	0.00154889	0.0253885
cg14343962	FBN1	Body - open sea	TRUE	-0.495605	0.00155649	0.0253919
cg23743186	SUN2	TSS200 - island	FALSE	-0.495617	0.00155602	0.0253919
cg10668363	ZNF175	Body - shelf	FALSE	-0.495153	0.00157444	0.0256239
cg09777775	AGPAT3	5'UTR - open sea	FALSE	-0.494958	0.0015822	0.0256892
cg06650255	CXXC5	IGR - shore	FALSE	0.4948	0.00158853	0.0257312
cg23024102	TSC22D1	1stExon - shore	FALSE	0.494568	0.00159788	0.0257641
cg01424561	PIK3CG	IGR - open sea	TRUE	0.494564	0.00159806	0.0257641
cg18856261	GUCA2A	TSS1500 - open sea	FALSE	-0.494249	0.00161082	0.0259088
cg22827324	LTBP1	Body - open sea	FALSE	-0.493692	0.00163362	0.0261978
cg10150530	LRMP	1stExon - open sea	FALSE	-0.493624	0.00163641	0.0261978
cg00797058	GATA3	IGR - open sea	FALSE	0.49349	0.00164196	0.0262255
cg09101894	PIK3R1	Body - shore	FALSE	0.493303	0.0016497	0.0262881
cg03416645	ALCAM	Body - shore	FALSE	-0.493104	0.00165795	0.0263584
cg04360334	ASPHD2	5'UTR - shore	FALSE	0.492802	0.00167061	0.0264983
cg05129477	KIF17	TSS1500 - shore	FALSE	-0.492351	0.00168963	0.0267381
cg13936363	GLIS3	Body - shore	FALSE	-0.492183	0.00169677	0.0267895
cg04458969	FRZB	IGR - shore	FALSE	0.491932	0.00170748	0.0268967
cg06111140	ESYT2	Body - open sea	FALSE	-0.491734	0.00171597	0.0269686
cg25346117	ATP1A1	Body - open sea	FALSE	-0.491321	0.00173383	0.0270635
cg15420720	STC2	Body - shelf	TRUE	0.491411	0.00172993	0.0270635
cg22580512	NCOR2	5'UTR - shore	FALSE	0.491495	0.00172631	0.0270635
cg06888746	SH3PXD2A	Body - open sea	TRUE	0.490912	0.00175166	0.0272124
cg19046826	ACSF2	Body - island	TRUE	0.49083	0.00175525	0.0272124
cg05331472	BCAS4	Body - shore	FALSE	0.490999	0.00174786	0.0272124
cg06679087	MARVELD1	TSS1500 - island	FALSE	-0.49064	0.00176358	0.0272185
cg19456451	ZSWIM6	Body - open sea	TRUE	-0.490685	0.00176162	0.0272185
cg05241536	RGS10	Body - shelf	FALSE	-0.490451	0.00177191	0.0272859
cg21354212	FOSL2	IGR - open sea	TRUE	0.490233	0.00178161	0.0273738
cg07341609	CDC42EP1	Body - island	FALSE	0.489732	0.00180399	0.0276558
cg05313153	EXT1	1stExon - shore	FALSE	-0.488932	0.00184022	0.0281484
cg07224469	PCGF3	5'UTR - island	FALSE	-0.488757	0.00184826	0.0282086
cg14575255	LONRF2	Body - open sea	FALSE	-0.488269	0.00187076	0.0284887
cg06420834	MYL9	TSS1500 - island	FALSE	-0.487684	0.00189807	0.0288406
cg06646139	CCNG2	IGR - open sea	TRUE	-0.48719	0.00192139	0.0291305
cg10101862	MAML2	Body - open sea	TRUE	0.486848	0.00193771	0.0293132
cg01265660	FGD6	Body - open sea	TRUE	0.486664	0.00194655	0.0293822
cg11740416	FAM43A	3'UTR - shore	FALSE	-0.485712	0.00199275	0.0299453
cg22867816	PROM1	5'UTR - shelf	FALSE	-0.485731	0.00199181	0.0299453
cg18978680	TULP4	1stExon - open sea	FALSE	0.485626	0.00199694	0.0299453
cg02376834	LARP1	Body - shore	FALSE	0.485529	0.00200174	0.0299519
cg09828257	UBASH3B	TSS200 - island	FALSE	-0.485217	0.00201711	0.0301163
cg01229860	DLX6	TSS1500 - island	FALSE	-0.484974	0.00202919	0.0302309
cg02029843	NEDD9	Body - open sea	TRUE	0.484759	0.00203994	0.0303254
cg24162801	C1orf21	Body - open sea	TRUE	0.484501	0.00205289	0.0304519
cg17469359	POU6F2	Body - open sea	TRUE	0.484008	0.00207786	0.0306302
cg15228694	CYB5R2	Body - shelf	FALSE	-0.484056	0.00207539	0.0306302
cg03050022	RAB27A	5'UTR - open sea	TRUE	-0.483999	0.00207829	0.0306302
cg00575769	PHYHIP	Body - island	FALSE	0.483403	0.0021088	0.0309323
cg00788156	LYVE1	TSS200 - open sea	TRUE	-0.483505	0.00210356	0.0309323
ch.7.2435427F	TFEC	Body - open sea	FALSE	0.483335	0.00211229	0.0309323
cg26226576	IRF2BP2	IGR - open sea	TRUE	0.482824	0.00213885	0.0312545
cg06228542	CD63	TSS1500 - shore	FALSE	0.482204	0.00217138	0.0314825
cg00768179	ERRFI1	5'UTR - shore	FALSE	-0.482331	0.00216467	0.0314825
cg01468711	QPRT	Body - island	FALSE	0.482178	0.00217279	0.0314825
cg10622536	SH3D21	TSS1500 - shore	FALSE	-0.482248	0.00216907	0.0314825
cg27507254	CLDN19	TSS200 - shore	FALSE	-0.481965	0.00218407	0.0315793
cg06426831	SLC35A3	TSS1500 - shore	FALSE	-0.481834	0.00219104	0.0316136
cg18562578	WNT5A	Body - island	FALSE	-0.481687	0.00219886	0.0316191
cg14583999	EMC3	Body - open sea	TRUE	-0.481654	0.00220063	0.0316191
cg03905247	NCOR2	Body - open sea	FALSE	0.481095	0.00223074	0.0319847
cg04941246	WNT5A	Body - shore	FALSE	-0.480905	0.00224102	0.0320652
cg00888336	CDYL2	Body - open sea	FALSE	0.480638	0.00225559	0.0322067
cg26529655	AHRR	Body - shelf	FALSE	0.48039	0.00226916	0.0323332
ch.1.145732754R	GJA5	IGR - open sea	FALSE	0.480218	0.00227864	0.032401
cg16772533	ZP3	TSS1500 - shore	FALSE	-0.479773	0.00230333	0.0326844
cg23456221	WNT5A	Body - shore	FALSE	-0.479571	0.00231457	0.032751
cg08128768	DAB2IP	Body - island	FALSE	0.479094	0.0023414	0.032751
cg13974768	POU2F1	5'UTR - shore	FALSE	0.479325	0.00232839	0.032751
cg16246661	GALNT2	Body - open sea	FALSE	0.479111	0.00234044	0.032751
cg27590220	FAM8A1	Body - shore	FALSE	-0.479199	0.00233545	0.032751
cg00058291	RHOU	IGR - open sea	TRUE	-0.479267	0.00233162	0.032751
cg26452771	TENM4	5'UTR - open sea	TRUE	0.479291	0.00233028	0.032751
cg08284638	POLR1A	Body - open sea	FALSE	-0.478428	0.00237928	0.0331459
cg23291039	SEL1L3	Body - open sea	TRUE	-0.478459	0.0023775	0.0331459
cg24452181	CYTH2	3'UTR - shore	TRUE	0.478172	0.00239397	0.0332157
cg04346672	ZFP36L1	IGR - open sea	TRUE	-0.478247	0.00238964	0.0332157
cg25961733	PWWP2B	3'UTR - open sea	FALSE	-0.477778	0.00241677	0.0334645
cg12813394	ZFP36L1	IGR - island	FALSE	-0.477516	0.00243202	0.0336079
cg25757820	MRPL44	IGR - shelf	FALSE	0.477144	0.0024538	0.0338407
cg01889893	ERRFI1	5'UTR - shore	FALSE	-0.476501	0.00249193	0.0342977
cg04464122	CAT	IGR - shelf	FALSE	0.476388	0.00249868	0.0343219
cg15867626	VGLL3	IGR - open sea	TRUE	-0.476163	0.00251214	0.0343693
cg09075787	ANXA4	IGR - shelf	FALSE	-0.476231	0.00250807	0.0343693
cg26169213	SEMA7A	Body - shore	FALSE	-0.475684	0.00254106	0.0346958
cg17648878	DYRK2	Body - open sea	FALSE	-0.474728	0.00259969	0.0353831
cg17016703	SNX9	IGR - open sea	FALSE	-0.474695	0.0026017	0.0353831
cg18942298	JPH2	Body - open sea	TRUE	0.474516	0.0026128	0.0354639
cg10226744	ATXN10	Body - shore	FALSE	0.47426	0.00262878	0.0355528
cg06667961	LTA	IGR - open sea	TRUE	0.474245	0.0026297	0.0355528
cg22610388	FLNB	Body - open sea	TRUE	0.474132	0.00263679	0.0355786
cg27078727	DYRK2	Body - shelf	FALSE	-0.474034	0.00264295	0.0355918
cg13068216	TULP4	1stExon - open sea	FALSE	0.473859	0.00265396	0.03567
cg08223003	NDRG1	Body - open sea	TRUE	0.473368	0.00268505	0.0359472
cg17055207	ACOX3	Body - open sea	TRUE	0.473442	0.00268035	0.0359472
cg25338994	SFXN5	IGR - open sea	TRUE	-0.473097	0.00270235	0.0361084
cg21626573	NCOR2	Body - shore	TRUE	-0.472989	0.00270927	0.0361306
cg05567440	FTH1	IGR - open sea	TRUE	0.472179	0.00276173	0.0367589
cg04661040	ANXA4	IGR - open sea	TRUE	-0.471889	0.00278071	0.0369398
cg06698470	CDYL2	Body - open sea	FALSE	0.471751	0.00278976	0.0369885
cg08606497	ZNF395	TSS1500 - shore	FALSE	-0.47161	0.00279904	0.03704
cg12081303	ARHGAP30	1stExon - open sea	TRUE	0.471452	0.00280952	0.0371073
cg03318667	CHST11	Body - open sea	TRUE	-0.471314	0.00281866	0.0371566
cg27075939	CARKD	Body - island	FALSE	-0.471188	0.00282709	0.0371962
cg03957885	RNLS	IGR - open sea	TRUE	0.470846	0.0028499	0.0374247
cg01032675	GNA15	1stExon - open sea	FALSE	-0.47072	0.0028584	0.0374646
cg24544105	DQX1	1stExon - shelf	FALSE	-0.470576	0.00286808	0.03752
cg11622162	RNF213	Body - shelf	TRUE	-0.470147	0.00289716	0.0378284
cg00713022	ILVBL	IGR - shelf	FALSE	-0.469604	0.0029343	0.0382406
cg02811473	PPP1R16B	5'UTR - shelf	FALSE	-0.469354	0.00295157	0.0383202
cg04543901	AXIN2	IGR - open sea	TRUE	-0.469433	0.00294608	0.0383202
cg24062526	POLR1A	Body - open sea	FALSE	-0.468935	0.00298067	0.0384662
cg26883161	RGL1	5'UTR - open sea	TRUE	0.468798	0.00299025	0.0384662
cg18010752	WNT5A	Body - shore	FALSE	-0.468921	0.00298162	0.0384662
cg23116540	THBS1	TSS1500 - shore	FALSE	0.468809	0.00298943	0.0384662
cg16876823	TLE6	Body - open sea	TRUE	0.46879	0.00299082	0.0384662
cg22639242	MGAT1	5'UTR - shelf	TRUE	-0.468061	0.0030422	0.0389378
cg14957346	JUP	TSS1500 - shore	FALSE	-0.468127	0.00303748	0.0389378
cg00061635	RNF222	IGR - open sea	FALSE	-0.467949	0.00305016	0.0389378
cg20957523	GYG1	IGR - open sea	TRUE	-0.468022	0.00304494	0.0389378
cg24049880	NDUFS2	5'UTR - shore	FALSE	-0.467623	0.00307345	0.0391623
cg18199208	SLC4A3	IGR - shelf	FALSE	-0.467366	0.00309187	0.039324
cg20236013	UBE2E2	5'UTR - shore	FALSE	0.467074	0.00311295	0.0395189
cg14729344	GRK5	Body - open sea	TRUE	-0.466892	0.00312623	0.0396143
cg13279927	LAMA5	Body - shelf	TRUE	-0.466583	0.00314878	0.0398265
cg13754437	FHL2	TSS1500 - shore	FALSE	-0.466315	0.00316843	0.0399084
cg16179607	PPP3R1	Body - shelf	FALSE	0.466257	0.00317268	0.0399084
cg15621178	AFAP1L1	Body - open sea	TRUE	-0.466264	0.00317215	0.0399084
cg24279243	KLF3	5'UTR - open sea	TRUE	-0.465518	0.00322755	0.0405243
cg04361126	SLC40A1	TSS1500 - shore	FALSE	0.465332	0.00324147	0.0406248
cg21877464	SPARC	5'UTR - open sea	TRUE	-0.465052	0.00326258	0.0407944
cg07392702	ESYT2	Body - shore	FALSE	-0.464838	0.00327875	0.0407944
cg23590660	FOXJ2	3'UTR - open sea	FALSE	0.464914	0.00327295	0.0407944
cg16085649	AKAP13	Body - open sea	TRUE	-0.464896	0.00327431	0.0407944
cg10421979	ACSF2	Body - island	TRUE	0.464712	0.00328826	0.0408387
cg02298472	WNT5A	Body - shore	FALSE	-0.463175	0.00340692	0.042215
cg23848889	SHANK2	Body - open sea	FALSE	-0.463119	0.00341137	0.042215
cg03763077	TET3	IGR - shore	TRUE	0.462936	0.00342571	0.0423162
cg05450916	TGFBR2	Body - open sea	TRUE	-0.462575	0.00345427	0.0425923
cg14654731	TMEM155	5'UTR - shore	FALSE	-0.462383	0.00346955	0.042704
cg14057303	ZNF462	5'UTR - open sea	TRUE	0.462221	0.00348242	0.0427858
cg04492228	GATA3	Body - shore	FALSE	-0.461845	0.0035126	0.0430795
cg15709065	AMOTL2	5'UTR - shore	FALSE	-0.461492	0.0035411	0.0433517
cg06663644	BLVRB	Body - shore	FALSE	0.461252	0.0035606	0.0435128
cg01522692	GATA3	3'UTR - open sea	TRUE	-0.460966	0.00358401	0.043686
cg26248586	CLMN	Body - open sea	TRUE	-0.460923	0.0035875	0.043686
cg03984677	CYTH3	Body - shelf	FALSE	0.460659	0.00360919	0.0438724
cg02735733	TRIM29	Body - open sea	FALSE	-0.460307	0.00363836	0.0441489
cg25141943	IRF2BP2	Body - shore	FALSE	-0.459835	0.00367772	0.0445478
cg22007809	TRAK2	Body - open sea	TRUE	-0.459009	0.00374746	0.0453126
cg01258392	NDUFAB1	Body - open sea	TRUE	-0.458297	0.00380854	0.0459703
cg01059881	LAMA5	Body - shore	FALSE	0.458167	0.00381982	0.0460255
cg05477165	HS6ST1	Body - shore	FALSE	-0.457707	0.00385982	0.046264
cg03420580	TGFBR2	Body - open sea	TRUE	-0.457775	0.00385387	0.046264
cg23654133	GATB	3'UTR - open sea	FALSE	-0.457805	0.00385124	0.046264
cg26450254	PWWP2B	Body - island	FALSE	-0.457448	0.00388246	0.0464543
cg00344445	FLI1	Body - open sea	TRUE	0.457141	0.00390955	0.0466159
cg05982345	PTPRJ	3'UTR - open sea	TRUE	-0.457162	0.00390766	0.0466159
cg00785170	PHLDA3	TSS1500 - shore	FALSE	-0.45683	0.00393713	0.0468635
cg08852968	WNT5A	Body - island	FALSE	-0.456514	0.00396532	0.0470359
cg22171607	ERRFI1	IGR - open sea	TRUE	-0.456559	0.00396126	0.0470359
cg02295856	MAPK8IP3	Body - open sea	FALSE	0.456245	0.00398945	0.0471593
cg10429508	GSE1	IGR - open sea	TRUE	0.456248	0.00398919	0.0471593
cg01790646	HDAC4	5'UTR - shore	FALSE	-0.455716	0.00403724	0.0476422
cg20801532	OTOS	IGR - shore	FALSE	-0.455548	0.00405251	0.0477404
cg18591136	RGS10	Body - open sea	TRUE	0.455226	0.00408195	0.047789
cg26757376	CCNF	Body - open sea	FALSE	0.455249	0.00407989	0.047789
cg03935183	GATA3	Body - island	TRUE	-0.455209	0.00408354	0.047789
cg19791630	VAV1	5'UTR - open sea	FALSE	-0.455199	0.00408447	0.047789
cg16023337	KRT13	TSS1500 - open sea	FALSE	-0.454865	0.00411521	0.0479379
cg07193511	PLCB3	IGR - shore	TRUE	-0.454843	0.00411724	0.0479379
cg15125472	PROSER3	TSS1500 - shore	FALSE	0.454833	0.00411814	0.0479379
cg21708130	LRRFIP1	Body - shelf	TRUE	-0.454662	0.00413406	0.0479607
cg21083175	RCOR2	3'UTR - shore	FALSE	-0.45469	0.00413146	0.0479607
cg03598297	BHLHE40	Body - island	FALSE	-0.454407	0.00415769	0.0480724
cg03646329	RB1	Body - open sea	FALSE	-0.45448	0.00415095	0.0480724
cg24983716	MED12L	Body - open sea	FALSE	0.453952	0.00420036	0.0484842
cg02834871	SCAMP3	Body - shore	FALSE	0.453748	0.00421953	0.0486237
cg13417891	TADA2A	Body - open sea	TRUE	0.453591	0.0042344	0.0487133
cg16920191	UVSSA	3'UTR - open sea	FALSE	-0.453402	0.00425234	0.048838
cg04804717	UNCX	IGR - open sea	FALSE	-0.452858	0.00430436	0.0493529
cg14959707	ZC3H7A	5'UTR - open sea	TRUE	-0.452544	0.00433457	0.0496164
