# Supplementary material for: Epigenetic regulation of placental gene expression in transcriptional subtypes of preeclampsia
Source: Clin Epigenetics. 2018 Mar 2;10:28. doi: 10.1186/s13148-018-0463-6 (PMC5833042; doi:10.1186/s13148-018-0463-6)
Supplement: Supplementary file 10 — Table S7. Significant gene expression correlations associated with the significantly differentially methylated sites in transcriptional cluster 3 placentas versus transcriptional cluster 1 placentas. (XLSX 63 kb) [file 13148_2018_463_MOESM10_ESM.xlsx]

## Sheet: Supplementary Table 7
Supplementary Table 7. Significant gene expression correlations associated with the significantly differentially methylated sites in five cluster 3 placentas versus 19 cluster 1 placentas (FDR < 0.05), without correcting for fetal sex and gestational age.
Probe	Gene	Probe location	Enhancer region	Pearson correlation coefficient	P-value	FDR q-value
cg23677911	GALNT2	Body - open sea	TRUE	-0.81112	1.52476e-06	0.00519403
cg10590292	BIN2	Body - open sea	FALSE	-0.80942	1.6685e-06	0.00519403
cg05421487	AKAP10	Body - shelf	FALSE	0.822572	8.11174e-07	0.00519403
cg26269677	CRHBP	Body - shore	FALSE	-0.803782	2.23543e-06	0.00521916
cg10345404	PTK2B	5'UTR - shelf	FALSE	-0.773051	9.48959e-06	0.0139903
cg25433648	S100A14	5'UTR - open sea	FALSE	-0.771519	1.01395e-05	0.0139903
cg26236329	SLC43A3	IGR - open sea	TRUE	-0.770736	1.04864e-05	0.0139903
cg17281365	PRKCE	IGR - shore	FALSE	0.767519	1.20252e-05	0.0140379
cg07484673	ZNF655	TSS200 - island	FALSE	-0.760732	1.59427e-05	0.0148889
cg23671319	POU6F2	5'UTR - open sea	FALSE	0.760762	1.59232e-05	0.0148889
cg00328720	EXTL3	5'UTR - shelf	FALSE	-0.754449	2.05325e-05	0.0174321
cg06619077	PDZK1IP1	TSS1500 - open sea	FALSE	-0.719938	7.30121e-05	0.0206624
cg16395432	RPS6KA1	Body - open sea	FALSE	-0.727137	5.69145e-05	0.0206624
cg13098855	S100A14	TSS200 - open sea	FALSE	-0.738078	3.83952e-05	0.0206624
cg03983223	WIPF1	1stExon - open sea	FALSE	-0.743609	3.12372e-05	0.0206624
cg05544807	DNMT3A	Body - island	FALSE	-0.727168	5.6852e-05	0.0206624
cg22549086	PRKCE	Body - open sea	TRUE	-0.720845	7.07861e-05	0.0206624
cg23924526	PRKCE	Body - open sea	TRUE	0.724988	6.13564e-05	0.0206624
cg21842274	CRHBP	TSS200 - shore	FALSE	-0.723702	6.41569e-05	0.0206624
cg11235015	SASH1	Body - open sea	TRUE	0.722702	6.64125e-05	0.0206624
cg24116687	PRDM1	Body - shelf	FALSE	-0.736629	4.0493e-05	0.0206624
cg18734877	PTK2B	Body - open sea	FALSE	-0.729768	5.1862e-05	0.0206624
cg14109456	NEK6	5'UTR - open sea	FALSE	-0.742474	3.26021e-05	0.0206624
cg20012915	CYB5R2	TSS1500 - island	FALSE	-0.720281	7.21647e-05	0.0206624
cg22789605	SLC11A2	5'UTR - shore	FALSE	-0.729644	5.20904e-05	0.0206624
cg17091793	FNDC3A	TSS200 - open sea	FALSE	0.738201	3.82219e-05	0.0206624
cg01626885	SQRDL	5'UTR - open sea	TRUE	-0.736847	4.01721e-05	0.0206624
cg10315334	CCL5	1stExon - open sea	FALSE	-0.722027	6.79749e-05	0.0206624
cg19697725	SLC25A35	TSS200 - shore	FALSE	-0.720163	7.24559e-05	0.0206624
cg10006897	PCBP3	Body - shelf	FALSE	0.727699	5.58002e-05	0.0206624
cg15281283	MX2	TSS200 - open sea	FALSE	-0.731724	4.83651e-05	0.0206624
cg22462240	LGALS3BP	IGR - open sea	FALSE	-0.735939	4.15285e-05	0.0206624
cg22833603	TMEM106C	IGR - open sea	TRUE	-0.725786	5.96723e-05	0.0206624
cg16557964	TMEM45A	5'UTR - open sea	TRUE	-0.716757	8.13159e-05	0.0220173
cg18635670	HMGN4	5'UTR - shore	FALSE	-0.716321	8.25148e-05	0.0220173
cg18275589	DAB2	IGR - shelf	FALSE	-0.715261	8.54969e-05	0.0221793
cg07121182	ZNF655	TSS200 - island	FALSE	-0.712729	9.30055e-05	0.0222712
cg10631373	CCBL2	5'UTR - shore	FALSE	-0.713613	9.03221e-05	0.0222712
cg06799735	AHNAK2	Body - open sea	FALSE	-0.712844	9.26525e-05	0.0222712
cg04083712	ZNF655	5'UTR - island	FALSE	-0.706097	0.000115477	0.0264252
cg08048279	TMEM138	TSS1500 - shore	FALSE	-0.705954	0.000116012	0.0264252
cg19261810	SPINT2	TSS1500 - shore	FALSE	0.704059	0.000123278	0.0274117
cg12457529	ZNF655	TSS200 - island	FALSE	-0.70162	0.000133213	0.0280534
cg27451672	ZNF655	1stExon - island	FALSE	-0.700459	0.000138179	0.0280534
cg08460580	EXOC2	5'UTR - shelf	FALSE	-0.701209	0.000134951	0.0280534
cg02794695	SLA	TSS200 - open sea	FALSE	-0.701153	0.000135192	0.0280534
cg07593977	CTSB	IGR - open sea	TRUE	-0.694638	0.000165619	0.0329088
cg25713185	SLC19A3	5'UTR - island	FALSE	-0.693325	0.000172432	0.0335488
cg04490349	ACTB	TSS1500 - shore	FALSE	-0.689152	0.000195719	0.0347719
cg19088912	CST6	TSS1500 - shore	FALSE	-0.690278	0.000189176	0.0347719
cg00359365	RPS6KA1	Body - open sea	FALSE	-0.685936	0.000215491	0.0347719
cg06972019	ENO1	5'UTR - shore	FALSE	-0.686035	0.000214855	0.0347719
cg09258479	PDZK1IP1	TSS200 - open sea	FALSE	-0.690338	0.000188833	0.0347719
cg16603374	KCNAB2	Body - shore	TRUE	0.685864	0.000215952	0.0347719
cg21320768	PHF11	Body - shore	FALSE	-0.686591	0.000211327	0.0347719
cg14963724	CNDP2	TSS1500 - shelf	FALSE	-0.686665	0.00021086	0.0347719
cg08930904	SECTM1	IGR - open sea	TRUE	0.686133	0.000214229	0.0347719
cg03784436	TWIST1	IGR - shore	TRUE	0.68695	0.00020908	0.0347719
cg25074809	MYCN	Body - shelf	FALSE	-0.681245	0.000247451	0.0348028
cg02705163	NHSL1	TSS200 - open sea	FALSE	0.682852	0.000236063	0.0348028
cg13790727	NNAT	TSS1500 - island	FALSE	-0.681824	0.000243294	0.0348028
cg10307548	SOD3	TSS1500 - open sea	FALSE	-0.683013	0.00023495	0.0348028
cg08719701	MAP3K5	Body - open sea	TRUE	-0.684885	0.000222317	0.0348028
cg25292244	PRKCE	IGR - island	FALSE	0.680429	0.00025341	0.0348028
cg07011778	LY6E	IGR - shore	FALSE	-0.683151	0.000233999	0.0348028
ch.5.2119577R	SEMA6A	IGR - open sea	FALSE	0.680942	0.000249646	0.0348028
cg00192026	HAND2	IGR - open sea	TRUE	-0.681705	0.000244142	0.0348028
cg05418719	NOG	IGR - shore	FALSE	-0.680535	0.000252625	0.0348028
cg24455969	RHOU	IGR - open sea	TRUE	-0.679509	0.000260276	0.0352278
cg22758700	ZNF655	TSS1500 - island	FALSE	-0.676856	0.000281003	0.0358239
cg25037165	TEAD1	Body - open sea	TRUE	0.672903	0.000314548	0.0358239
cg25712981	NNAT	TSS1500 - island	FALSE	-0.675078	0.000295688	0.0358239
cg16068833	CD52	1stExon - open sea	TRUE	-0.676707	0.000282212	0.0358239
cg24468934	RPS6KA1	Body - open sea	FALSE	-0.672944	0.00031418	0.0358239
cg06836725	IGFBP2	Body - open sea	TRUE	-0.677452	0.000276225	0.0358239
cg05112070	DLG5	Body - open sea	TRUE	0.673366	0.000310441	0.0358239
cg02929431	BIN2	Body - open sea	TRUE	-0.677416	0.000276511	0.0358239
cg13666041	ACTN1	Body - shore	FALSE	-0.67576	0.000289977	0.0358239
cg14083146	RALGAPA2	TSS1500 - shore	FALSE	-0.673499	0.000309278	0.0358239
cg14340463	ZNF329	IGR - shore	FALSE	-0.673557	0.000308764	0.0358239
cg24737761	PRDM1	IGR - open sea	TRUE	-0.674449	0.000301033	0.0358239
cg08541155	ARHGAP31	IGR - open sea	TRUE	-0.674606	0.000299694	0.0358239
cg12598340	TMEM54	TSS1500 - shore	FALSE	-0.670627	0.000335389	0.036453
cg07638500	MYLK	Body - open sea	TRUE	0.666858	0.000372559	0.036453
cg01618660	TRIM14	TSS1500 - shore	FALSE	-0.665994	0.00038156	0.036453
cg04489586	NNAT	TSS1500 - island	FALSE	-0.669368	0.000347428	0.036453
cg03525467	ATP1A2	Body - open sea	FALSE	0.66202	0.000425458	0.036453
cg12552165	LAMC2	TSS200 - open sea	FALSE	-0.663538	0.000408201	0.036453
cg15007813	RASAL2	TSS1500 - shore	FALSE	-0.663681	0.000406606	0.036453
cg16320208	DPYD	Body - open sea	FALSE	0.662933	0.000415007	0.036453
cg20460166	LRRC42	Body - open sea	TRUE	-0.661845	0.000427492	0.036453
cg02073763	PRKCE	Body - open sea	TRUE	0.664387	0.000398813	0.036453
cg07417745	SLC19A3	5'UTR - island	FALSE	-0.661628	0.00043002	0.036453
cg12157387	PARD3B	Body - open sea	TRUE	0.667522	0.00036576	0.036453
cg12251895	KLF7	Body - open sea	TRUE	0.662419	0.000420856	0.036453
cg12340144	XYLB	Body - shore	FALSE	-0.662051	0.0004251	0.036453
cg16545105	CRHBP	1stExon - shore	FALSE	-0.669323	0.000347872	0.036453
cg00774102	SNORA38	Body - shore	FALSE	0.661623	0.000430079	0.036453
cg06195293	TRIM40	1stExon - open sea	FALSE	0.661453	0.000432063	0.036453
cg07405796	TRIM40	1stExon - open sea	FALSE	0.665573	0.000386019	0.036453
cg13636404	ZNF655	TSS1500 - shore	FALSE	-0.668908	0.000351923	0.036453
cg26084439	ZNF655	Body - shelf	FALSE	0.669792	0.000343335	0.036453
cg20552296	HPSE2	1stExon - shore	FALSE	-0.662573	0.000419098	0.036453
cg00522883	SLC43A3	5'UTR - shore	TRUE	-0.671197	0.000330057	0.036453
cg23684410	SIK3	Body - open sea	TRUE	0.661351	0.000433267	0.036453
cg24506086	TEAD1	Body - open sea	TRUE	-0.662873	0.00041568	0.036453
cg10753610	ITGB3	Body - shelf	TRUE	0.663594	0.000407571	0.036453
cg04764056	CLC	TSS200 - open sea	FALSE	-0.669163	0.000349425	0.036453
cg20585830	SDF2L1	Body - shore	FALSE	0.665814	0.00038346	0.036453
cg19446990	FTH1	IGR - shelf	TRUE	-0.66775	0.000363456	0.036453
cg13655082	PTGS1	IGR - island	FALSE	0.668331	0.000357628	0.036453
cg26084141	PDIA5	Body - shore	FALSE	-0.66092	0.000438362	0.0365523
cg08024409	ZNF655	TSS200 - island	FALSE	-0.66032	0.000445538	0.0366535
cg12640305	SECTM1	IGR - shore	FALSE	0.660163	0.000447425	0.0366535
cg23963984	DLG5	Body - open sea	TRUE	0.657458	0.000481186	0.0387397
cg13226457	PARD3B	IGR - open sea	TRUE	0.657723	0.000477786	0.0387397
cg22834409	CATSPERB	TSS1500 - open sea	FALSE	-0.657037	0.000486636	0.0388435
cg05413199	ZDHHC1	Body - shore	TRUE	-0.656608	0.000492243	0.0389581
cg08196642	SIL1	5'UTR - open sea	TRUE	0.656202	0.000497589	0.0390503
cg08308032	HK2	IGR - open sea	TRUE	-0.654926	0.000514756	0.0400609
cg21411366	SOD3	5'UTR - shelf	FALSE	0.654109	0.000526013	0.0404815
cg21157904	TRIM14	3'UTR - open sea	TRUE	-0.653907	0.000528829	0.0404815
cg01506341	TRIM40	1stExon - open sea	FALSE	0.652493	0.000548903	0.0411438
cg21205978	APOL6	TSS1500 - open sea	FALSE	-0.652369	0.000550699	0.0411438
cg27058166	ASCL2	IGR - open sea	FALSE	-0.652446	0.000549586	0.0411438
cg11608654	SLC13A4	TSS1500 - open sea	FALSE	-0.651028	0.000570411	0.0411833
cg12536526	ZNF655	5'UTR - island	FALSE	-0.650542	0.000577687	0.0411833
cg17936488	FAM78A	1stExon - shore	FALSE	-0.650852	0.000573041	0.0411833
cg03821121	MICAL2	5'UTR - open sea	TRUE	-0.651524	0.000563045	0.0411833
cg16327891	EPSTI1	TSS1500 - shore	TRUE	-0.651646	0.000561255	0.0411833
cg05139061	SPIRE2	IGR - shelf	FALSE	0.650556	0.000577477	0.0411833
cg08000118	LY6E	IGR - island	FALSE	-0.650127	0.000583989	0.0413172
cg21964466	DAB2	IGR - open sea	TRUE	0.649676	0.000590885	0.0414908
cg18273417	S100A4	TSS200 - open sea	TRUE	-0.649069	0.000600279	0.0418359
cg26312149	TOR1AIP2	TSS1500 - shore	FALSE	-0.648299	0.00061239	0.0423638
cg22673826	ISG15	IGR - open sea	FALSE	0.647691	0.00062209	0.0427183
cg13432294	ENO1	5'UTR - shore	FALSE	-0.646815	0.000636318	0.0430621
cg12032396	TADA2B	3'UTR - shore	FALSE	0.646942	0.000634234	0.0430621
cg17850498	ECE1	Body - open sea	TRUE	-0.646267	0.00064535	0.0433592
cg03890877	TWF2	Body - shore	FALSE	-0.645308	0.00066145	0.0440044
cg16216407	SOD3	5'UTR - shelf	TRUE	0.645135	0.000664377	0.0440044
cg11377047	RPS6KA1	Body - open sea	FALSE	-0.643922	0.000685298	0.0450704
ch.3.46171638R	CCR1	IGR - open sea	FALSE	-0.643472	0.000693209	0.0452719
cg07349094	AFF3	1stExon - open sea	FALSE	0.642913	0.00070313	0.0452864
cg20563269	HS6ST1	IGR - shore	FALSE	-0.643007	0.000701451	0.0452864
cg24476722	TMSB10	IGR - shelf	FALSE	-0.642559	0.000709479	0.0453824
cg15251598	EBF3	Body - open sea	FALSE	-0.641927	0.000720943	0.0454849
cg25594736	SMAD3	Body - open sea	TRUE	-0.641616	0.000726634	0.0454849
cg15703636	COL21A1	TSS200 - shore	FALSE	0.641403	0.000730564	0.0454849
cg20035980	AKAP10	Body - shore	FALSE	0.641507	0.000728638	0.0454849
cg19182008	MUC15	IGR - open sea	TRUE	-0.640627	0.000745011	0.0460772
cg15066197	GABRB3	Body - island	FALSE	-0.639711	0.000762392	0.0462336
cg17596577	AFF3	Body - open sea	TRUE	-0.639822	0.000760278	0.0462336
cg13932501	AUH	Body - open sea	TRUE	0.640047	0.00075599	0.0462336
cg02004165	TMEM178A	IGR - open sea	TRUE	-0.638302	0.000789802	0.0475868
cg02291556	PDZK1IP1	TSS1500 - open sea	FALSE	-0.636912	0.000817688	0.047815
cg05362168	FAM65A	TSS1500 - shore	FALSE	-0.636838	0.000819188	0.047815
cg23955417	RPS6KA1	Body - open sea	FALSE	-0.636992	0.000816058	0.047815
cg20948740	DNMT3A	Body - island	FALSE	-0.637001	0.000815871	0.047815
cg27133780	CMTM7	Body - open sea	TRUE	-0.637088	0.000814098	0.047815
cg17076443	FYN	5'UTR - open sea	FALSE	-0.636241	0.000831433	0.0479306
cg12307314	ARHGAP26	Body - open sea	TRUE	0.636254	0.000831159	0.0479306
cg15284911	MGST1	Body - open sea	TRUE	0.635393	0.000849097	0.0486486
cg01079658	ZNF655	TSS200 - island	FALSE	-0.63512	0.000854862	0.0486802
cg22551578	NNAT	TSS1500 - island	FALSE	-0.63434	0.000871485	0.0493103
cg08330031	C10orf32	3'UTR - open sea	FALSE	-0.634108	0.000876487	0.0493103
cg03271650	ACSL5	TSS200 - open sea	TRUE	-0.633661	0.000886181	0.0495571
cg06769082	ZNF655	5'UTR - island	FALSE	-0.632826	0.000904569	0.0495725
cg13919174	SVEP1	Body - island	FALSE	-0.632685	0.000907689	0.0495725
cg04885072	MGST1	Body - open sea	TRUE	0.632763	0.000905962	0.0495725
cg17884766	LIMA1	Body - open sea	TRUE	-0.633181	0.000896713	0.0495725
cg09257526	IL6R	Body - shore	TRUE	-0.632035	0.000922272	0.0498315
cg27618939	LACTB2	TSS1500 - shore	FALSE	0.631998	0.000923102	0.0498315
