# Supplementary material for: Epigenetic regulation of placental gene expression in transcriptional subtypes of preeclampsia
Source: Clin Epigenetics. 2018 Mar 2;10:28. doi: 10.1186/s13148-018-0463-6 (PMC5833042; doi:10.1186/s13148-018-0463-6)
Supplement: Supplementary file 12 — Table S8. Significant KEGG pathways associated with the significant SMITE modules in transcriptional clusters 2 and 3 (XLSX 58 kb) [file 13148_2018_463_MOESM12_ESM.xlsx]

## Sheet: Supplementary Table 8
Supplementary Table 8. Significant KEGG pathways (FDR < 0.05) associated with significant modules (p < 0.05) in transcriptional clusters 2 and 3 compared to cluster 1.
Cluster 2 - Module 1 (N=130 genes):
Category	FDR q-value	Number of signficant genes in category	Total number of genes in category	Category name
hsa04350	3.95361e-33	30	84	TGF-beta signaling pathway
hsa04514	8.0227e-11	16	130	Cell adhesion molecules (CAMs)
hsa04144	1.60626e-08	18	197	Endocytosis
hsa04512	7.40992e-08	12	85	ECM-receptor interaction
hsa04610	9.24253e-08	9	69	Complement and coagulation cascades
hsa05144	1.44472e-07	8	49	Malaria
hsa05410	3.32635e-07	11	83	Hypertrophic cardiomyopathy (HCM)
hsa05414	1.2667e-06	11	90	Dilated cardiomyopathy
hsa04810	2.66149e-06	16	211	Regulation of actin cytoskeleton
hsa04510	1.21201e-05	15	198	Focal adhesion
hsa05210	2.95681e-05	8	62	Colorectal cancer
hsa04060	4.94931e-05	12	263	Cytokine-cytokine receptor interaction
hsa05212	4.96243e-05	8	69	Pancreatic cancer
hsa05412	0.000173085	8	74	Arrhythmogenic right ventricular cardiomyopathy (ARVC)
hsa04670	0.000175468	9	115	Leukocyte transendothelial migration
hsa05140	0.000249977	6	72	Leishmaniasis
hsa05323	0.000478747	6	90	Rheumatoid arthritis
hsa05220	0.000687654	7	73	Chronic myeloid leukemia
hsa04672	0.000992872	4	48	Intestinal immune network for IgA production
hsa05142	0.00138897	7	103	Chagas disease (American trypanosomiasis)
hsa05150	0.00157504	4	55	Staphylococcus aureus infection
hsa04530	0.00271888	8	129	Tight junction
hsa04960	0.00727137	4	42	Aldosterone-regulated sodium reabsorption
hsa04145	0.0132795	6	151	Phagosome
hsa04110	0.0133763	6	124	Cell cycle
hsa04520	0.0166553	5	68	Adherens junction
hsa04640	0.0226111	4	88	Hematopoietic cell lineage
hsa04120	0.0366769	6	135	Ubiquitin mediated proteolysis
hsa05146	0.0416665	5	104	Amoebiasis
Cluster 2 - Module 2 (N=55):
Category	FDR q-value	Number of signficant genes in category	Total number of genes in category	Category name
hsa04510	0	16	198	Focal adhesion
hsa04810	0	18	211	Regulation of actin cytoskeleton
hsa05410	4.64077e-08	9	83	Hypertrophic cardiomyopathy (HCM)
hsa05414	1.69803e-07	9	90	Dilated cardiomyopathy
hsa05100	3.65118e-06	7	70	Bacterial invasion of epithelial cells
hsa04260	1.46983e-05	6	73	Cardiac muscle contraction
hsa04670	3.73283e-05	7	115	Leukocyte transendothelial migration
hsa04270	9.08541e-05	7	116	Vascular smooth muscle contraction
hsa05131	0.000108375	5	60	Shigellosis
hsa04530	0.000157827	7	129	Tight junction
hsa05416	0.00141595	4	70	Viral myocarditis
hsa04520	0.00685417	4	68	Adherens junction
hsa05323	0.010009	3	90	Rheumatoid arthritis
hsa04062	0.0150474	5	186	Chemokine signaling pathway
hsa05211	0.0242623	3	68	Renal cell carcinoma
hsa04370	0.0302483	3	76	VEGF signaling pathway
hsa05219	0.0446712	2	40	Bladder cancer
hsa05412	0.0488644	3	74	Arrhythmogenic right ventricular cardiomyopathy (ARVC)
hsa04060	0.0489986	4	263	Cytokine-cytokine receptor interaction
Cluster 2 - Module 3 (N=38):
Category	FDR q-value	Number of signficant genes in category	Total number of genes in category	Category name
hsa05410	2.32282e-10	9	83	Hypertrophic cardiomyopathy (HCM)
hsa05414	7.49276e-10	9	90	Dilated cardiomyopathy
hsa04810	1.00995e-07	10	211	Regulation of actin cytoskeleton
hsa04260	7.29115e-07	6	73	Cardiac muscle contraction
hsa04510	1.16192e-06	9	198	Focal adhesion
hsa04270	2.10766e-06	7	116	Vascular smooth muscle contraction
hsa04530	3.84442e-06	7	129	Tight junction
hsa05416	0.000220996	4	70	Viral myocarditis
hsa04670	0.000262659	5	115	Leukocyte transendothelial migration
hsa05412	0.010091	3	74	Arrhythmogenic right ventricular cardiomyopathy (ARVC)
Cluster 2 - Module 4 (N=39):
Category	FDR q-value	Number of signficant genes in category	Total number of genes in category	Category name
hsa04360	0	24	128	Axon guidance
hsa04810	0.000249154	8	211	Regulation of actin cytoskeleton
hsa05130	0.000410155	4	55	Pathogenic Escherichia coli infection
hsa04666	0.00693469	4	91	Fc gamma R-mediated phagocytosis
hsa04670	0.0097907	4	115	Leukocyte transendothelial migration
hsa05120	0.0115993	3	67	Epithelial cell signaling in Helicobacter pylori infection
hsa04664	0.0214546	3	79	Fc epsilon RI signaling pathway
hsa04510	0.0278883	5	198	Focal adhesion
hsa04062	0.0362932	4	186	Chemokine signaling pathway
hsa04660	0.0477668	3	107	T cell receptor signaling pathway
Cluster 2 - Module 5 (N=78):
Category	FDR q-value	Number of signficant genes in category	Total number of genes in category	Category name
hsa00561	0	13	44	Glycerolipid metabolism
hsa00564	0	41	74	Glycerophospholipid metabolism
hsa00565	0	14	32	Ether lipid metabolism
hsa01100	0	42	1104	Metabolic pathways
hsa04975	0	11	43	Fat digestion and absorption
hsa00592	2.04934e-10	7	20	alpha-Linolenic acid metabolism
hsa00591	1.30038e-09	7	30	Linoleic acid metabolism
hsa00590	2.61383e-07	7	59	Arachidonic acid metabolism
hsa04912	8.16203e-07	9	101	GnRH signaling pathway
hsa04730	8.06879e-06	7	69	Long-term depression
hsa04370	1.1649e-05	7	76	VEGF signaling pathway
hsa04664	1.21534e-05	7	79	Fc epsilon RI signaling pathway
hsa04972	5.11413e-05	7	101	Pancreatic secretion
hsa05145	0.000139657	7	132	Toxoplasmosis
hsa04270	0.000191686	7	116	Vascular smooth muscle contraction
hsa04070	0.00194893	5	78	Phosphatidylinositol signaling system
hsa00562	0.00331697	4	57	Inositol phosphate metabolism
hsa04666	0.0180686	4	91	Fc gamma R-mediated phagocytosis
hsa04010	0.0213296	7	268	MAPK signaling pathway
Cluster 2 - Module 6 (N=28):
Category	FDR q-value	Number of signficant genes in category	Total number of genes in category	Category name
hsa00010	0	14	65	Glycolysis / Gluconeogenesis
hsa00030	0	14	26	Pentose phosphate pathway
hsa00051	0	8	35	Fructose and mannose metabolism
hsa00052	0	8	27	Galactose metabolism
hsa01100	0	21	1104	Metabolic pathways
hsa00520	9.82045e-10	7	48	Amino sugar and nucleotide sugar metabolism
hsa00500	1.69675e-09	7	54	Starch and sucrose metabolism
hsa00524	4.02387e-09	4	5	Butirosin and neomycin biosynthesis
hsa04930	4.57658e-06	5	48	Type II diabetes mellitus
hsa00480	4.14701e-05	4	50	Glutathione metabolism
hsa04973	4.41169e-05	4	44	Carbohydrate digestion and absorption
hsa04910	5.66755e-05	6	138	Insulin signaling pathway
hsa00230	0.042163	3	161	Purine metabolism
hsa04920	0.0450412	2	68	Adipocytokine signaling pathway
Cluster 2 - Module 7 (N=144):
Category	FDR q-value	Number of signficant genes in category	Total number of genes in category	Category name
hsa05012	1.19539e-97	71	117	Parkinson's disease
hsa00190	1.11766e-94	70	119	Oxidative phosphorylation
hsa05016	1.7525e-80	71	176	Huntington's disease
hsa05010	2.69767e-78	68	161	Alzheimer's disease
hsa01100	7.19261e-49	98	1104	Metabolic pathways
hsa00020	1.23225e-31	22	30	Citrate cycle (TCA cycle)
hsa04260	4.5869e-15	18	73	Cardiac muscle contraction
hsa00071	2.08165e-07	9	43	Fatty acid degradation
hsa00910	3.12103e-07	7	23	Nitrogen metabolism
hsa00280	3.17095e-06	8	44	Valine, leucine and isoleucine degradation
hsa00640	3.65322e-06	7	32	Propanoate metabolism
hsa00062	1.29055e-05	4	8	Fatty acid elongation
hsa00630	2.78823e-05	5	18	Glyoxylate and dicarboxylate metabolism
hsa00650	3.24892e-05	6	30	Butanoate metabolism
hsa04964	0.000100521	5	23	Proximal tubule bicarbonate reclamation
hsa00620	0.000176415	6	40	Pyruvate metabolism
hsa00310	0.00020309	6	41	Lysine degradation
hsa00380	0.0014713	5	40	Tryptophan metabolism
hsa00410	0.0108392	3	22	beta-Alanine metabolism
hsa00290	0.0218752	2	11	Valine, leucine and isoleucine biosynthesis
hsa00010	0.0492294	4	65	Glycolysis / Gluconeogenesis
Cluster 2 - Module 8 (N=149):
Category	FDR q-value	Number of signficant genes in category	Total number of genes in category	Category name
hsa05012	3.2552e-96	71	117	Parkinson's disease
hsa00190	2.8239e-93	70	119	Oxidative phosphorylation
hsa05016	4.57424e-79	71	176	Huntington's disease
hsa05010	5.73175e-77	68	161	Alzheimer's disease
hsa01100	1.75566e-51	102	1104	Metabolic pathways
hsa00020	2.649e-31	22	30	Citrate cycle (TCA cycle)
hsa04260	8.19355e-15	18	73	Cardiac muscle contraction
hsa00071	2.74363e-07	9	43	Fatty acid degradation
hsa00910	3.88799e-07	7	23	Nitrogen metabolism
hsa00280	4.03507e-06	8	44	Valine, leucine and isoleucine degradation
hsa00640	4.52591e-06	7	32	Propanoate metabolism
hsa00062	1.46578e-05	4	8	Fatty acid elongation
hsa00630	3.25578e-05	5	18	Glyoxylate and dicarboxylate metabolism
hsa00650	3.89567e-05	6	30	Butanoate metabolism
hsa04964	0.000117037	5	23	Proximal tubule bicarbonate reclamation
hsa00620	0.00021028	6	40	Pyruvate metabolism
hsa00310	0.000241933	6	41	Lysine degradation
hsa00380	0.00169641	5	40	Tryptophan metabolism
hsa00564	0.00552002	6	74	Glycerophospholipid metabolism
hsa00410	0.0118236	3	22	beta-Alanine metabolism
hsa00290	0.0232302	2	11	Valine, leucine and isoleucine biosynthesis
Cluster 2 - Module 9 (N=18):
Category	FDR q-value	Number of signficant genes in category	Total number of genes in category	Category name
hsa00564	0	13	74	Glycerophospholipid metabolism
hsa01100	2.68007e-06	11	1104	Metabolic pathways
hsa00561	0.000134054	3	44	Glycerolipid metabolism
Cluster 3 - Module 1 (N=293):
Category	FDR q-value	Number of signficant genes in category	Total number of genes in category	Category name
hsa04512	1.78088e-59	59	85	ECM-receptor interaction
hsa04510	1.17606e-24	53	198	Focal adhesion
hsa00532	4.39285e-20	18	22	Glycosaminoglycan biosynthesis - chondroitin sulfate / dermatan sulfate
hsa04350	4.85152e-18	28	84	TGF-beta signaling pathway
hsa05146	5.38629e-15	28	104	Amoebiasis
hsa00534	6.24248e-15	16	26	Glycosaminoglycan biosynthesis - heparan sulfate / heparin
hsa05144	1.20761e-14	17	49	Malaria
hsa04974	1.23004e-12	22	81	Protein digestion and absorption
hsa04514	3.46507e-10	23	130	Cell adhesion molecules (CAMs)
hsa05410	1.00869e-09	20	83	Hypertrophic cardiomyopathy (HCM)
hsa05414	1.30318e-08	20	90	Dilated cardiomyopathy
hsa05412	6.95724e-08	18	74	Arrhythmogenic right ventricular cardiomyopathy (ARVC)
hsa04610	2.08721e-07	12	69	Complement and coagulation cascades
hsa05222	7.10505e-07	17	85	Small cell lung cancer
hsa04145	4.32856e-05	15	151	Phagosome
hsa05145	9.48328e-05	15	132	Toxoplasmosis
hsa04640	0.00015912	10	88	Hematopoietic cell lineage
hsa04810	0.0003311	23	211	Regulation of actin cytoskeleton
hsa00531	0.000844008	5	19	Glycosaminoglycan degradation
hsa04670	0.00158957	13	115	Leukocyte transendothelial migration
hsa05323	0.00162756	8	90	Rheumatoid arthritis
hsa03320	0.0025143	8	70	PPAR signaling pathway
hsa05200	0.00255239	28	324	Pathways in cancer
hsa00830	0.00261831	6	63	Retinol metabolism
hsa05143	0.00468638	5	35	African trypanosomiasis
hsa00920	0.0124351	3	13	Sulfur metabolism
hsa04672	0.0127682	4	48	Intestinal immune network for IgA production
hsa05140	0.0161686	6	72	Leishmaniasis
hsa02010	0.01764	6	44	ABC transporters
hsa05150	0.0188885	4	55	Staphylococcus aureus infection
hsa04975	0.0388104	4	43	Fat digestion and absorption
hsa04060	0.0439751	12	263	Cytokine-cytokine receptor interaction
hsa04977	0.0465395	3	24	Vitamin digestion and absorption
Cluster 3 - Module 2 (N=242):
Category	FDR q-value	Number of signficant genes in category	Total number of genes in category	Category name
hsa04612	7.98175e-36	33	76	Antigen processing and presentation
hsa05217	4.84353e-21	25	55	Basal cell carcinoma
hsa04916	6.37268e-19	30	101	Melanogenesis
hsa05332	5.32833e-17	15	41	Graft-versus-host disease
hsa04310	2.0709e-15	32	150	Wnt signaling pathway
hsa05330	1.66421e-14	13	37	Allograft rejection
hsa04940	2.27768e-12	13	43	Type I diabetes mellitus
hsa05320	6.65362e-12	13	52	Autoimmune thyroid disease
hsa04340	4.93679e-11	17	56	Hedgehog signaling pathway
hsa04514	2.50975e-10	22	130	Cell adhesion molecules (CAMs)
hsa04650	1.01095e-09	21	136	Natural killer cell mediated cytotoxicity
hsa04145	1.16868e-08	20	151	Phagosome
hsa05310	2.14888e-08	8	30	Asthma
hsa04144	4.48782e-08	26	197	Endocytosis
hsa05416	2.28964e-07	13	70	Viral myocarditis
hsa05140	4.71291e-06	11	72	Leishmaniasis
hsa04141	2.74351e-05	17	162	Protein processing in endoplasmic reticulum
hsa04744	3.05821e-05	7	29	Phototransduction
hsa05340	4.1685e-05	7	35	Primary immunodeficiency
hsa05200	4.44552e-05	29	324	Pathways in cancer
hsa04672	9.3442e-05	7	48	Intestinal immune network for IgA production
hsa04130	0.000112032	7	36	SNARE interactions in vesicular transport
hsa05150	0.000211724	7	55	Staphylococcus aureus infection
hsa04142	0.000220316	13	121	Lysosome
hsa04660	0.000230253	13	107	T cell receptor signaling pathway
hsa04722	0.00063215	14	126	Neurotrophin signaling pathway
hsa04720	0.000744301	10	69	Long-term potentiation
hsa04380	0.00169209	12	127	Osteoclast differentiation
hsa05323	0.00230049	8	90	Rheumatoid arthritis
hsa04010	0.0106144	19	268	MAPK signaling pathway
hsa05145	0.0125845	10	132	Toxoplasmosis
hsa04150	0.016503	6	51	mTOR signaling pathway
hsa05214	0.022104	7	65	Glioma
hsa05322	0.0256183	7	136	Systemic lupus erythematosus
hsa04640	0.0366438	6	88	Hematopoietic cell lineage
hsa04114	0.0493594	8	111	Oocyte meiosis
Cluster 3 - Module 3 (N=247):
Category	FDR q-value	Number of signficant genes in category	Total number of genes in category	Category name
hsa04612	1.5313e-35	33	76	Antigen processing and presentation
hsa05217	8.43973e-21	25	55	Basal cell carcinoma
hsa04916	1.0343e-19	31	101	Melanogenesis
hsa05332	6.81225e-17	15	41	Graft-versus-host disease
hsa04310	5.32409e-16	33	150	Wnt signaling pathway
hsa05330	2.06032e-14	13	37	Allograft rejection
hsa04940	2.87654e-12	13	43	Type I diabetes mellitus
hsa05320	8.27517e-12	13	52	Autoimmune thyroid disease
hsa04340	7.01719e-11	17	56	Hedgehog signaling pathway
hsa04650	2.28302e-10	22	136	Natural killer cell mediated cytotoxicity
hsa04514	3.79434e-10	22	130	Cell adhesion molecules (CAMs)
hsa04145	1.66166e-08	20	151	Phagosome
hsa05310	2.43699e-08	8	30	Asthma
hsa04144	7.07229e-08	26	197	Endocytosis
hsa05416	2.91965e-07	13	70	Viral myocarditis
hsa05140	5.7289e-06	11	72	Leishmaniasis
hsa05200	2.5768e-05	30	324	Pathways in cancer
hsa04744	3.50134e-05	7	29	Phototransduction
hsa04141	3.60494e-05	17	162	Protein processing in endoplasmic reticulum
hsa05340	4.7421e-05	7	35	Primary immunodeficiency
hsa04672	0.000105133	7	48	Intestinal immune network for IgA production
hsa04130	0.00012767	7	36	SNARE interactions in vesicular transport
hsa04720	0.000208181	11	69	Long-term potentiation
hsa05150	0.000237526	7	55	Staphylococcus aureus infection
hsa04142	0.000271564	13	121	Lysosome
hsa04660	0.000285396	13	107	T cell receptor signaling pathway
hsa04722	0.000787043	14	126	Neurotrophin signaling pathway
hsa04380	0.00202792	12	127	Osteoclast differentiation
hsa05323	0.00260076	8	90	Rheumatoid arthritis
hsa04010	0.00642321	20	268	MAPK signaling pathway
hsa05214	0.00772204	8	65	Glioma
hsa05145	0.0144285	10	132	Toxoplasmosis
hsa04666	0.0166207	9	91	Fc gamma R-mediated phagocytosis
hsa04150	0.0182055	6	51	mTOR signaling pathway
hsa05322	0.0279373	7	136	Systemic lupus erythematosus
hsa04640	0.0398204	6	88	Hematopoietic cell lineage
Cluster 3 - Module 4 (N=221):
Category	FDR q-value	Number of signficant genes in category	Total number of genes in category	Category name
hsa00532	2.41074e-22	18	22	Glycosaminoglycan biosynthesis - chondroitin sulfate / dermatan sulfate
hsa00534	7.16888e-17	16	26	Glycosaminoglycan biosynthesis - heparan sulfate / heparin
hsa01100	1.38024e-16	78	1104	Metabolic pathways
hsa00533	4.69892e-16	12	14	Glycosaminoglycan biosynthesis - keratan sulfate
hsa00512	3.11619e-14	15	30	Mucin type O-Glycan biosynthesis
hsa00601	3.38947e-11	11	25	Glycosphingolipid biosynthesis - lacto and neolacto series
hsa00920	7.64244e-10	8	13	Sulfur metabolism
hsa00604	1.54592e-08	8	15	Glycosphingolipid biosynthesis - ganglio series
hsa05144	1.73707e-08	11	49	Malaria
hsa04514	4.57006e-08	18	130	Cell adhesion molecules (CAMs)
hsa00230	2.22269e-07	20	161	Purine metabolism
hsa04512	3.44848e-06	14	85	ECM-receptor interaction
hsa00514	0.000283856	7	45	Other types of O-glycan biosynthesis
hsa00830	0.00145077	6	63	Retinol metabolism
hsa00531	0.00283644	4	19	Glycosaminoglycan degradation
hsa03320	0.00304658	7	70	PPAR signaling pathway
hsa00250	0.00360535	5	32	Alanine, aspartate and glutamate metabolism
hsa00983	0.00878067	5	52	Drug metabolism - other enzymes
hsa05143	0.0125468	4	35	African trypanosomiasis
hsa05150	0.0151343	4	55	Staphylococcus aureus infection
hsa04670	0.0168839	9	115	Leukocyte transendothelial migration
hsa04975	0.0214249	4	43	Fat digestion and absorption
hsa02010	0.0218017	5	44	ABC transporters
hsa04977	0.027233	3	24	Vitamin digestion and absorption
hsa05140	0.0282645	5	72	Leishmaniasis
hsa05410	0.0323014	7	83	Hypertrophic cardiomyopathy (HCM)
hsa05323	0.0431597	5	90	Rheumatoid arthritis
Cluster 3 - Module 5 (N=65):
Category	FDR q-value	Number of signficant genes in category	Total number of genes in category	Category name
hsa00512	0	15	30	Mucin type O-Glycan biosynthesis
hsa00533	0	12	14	Glycosaminoglycan biosynthesis - keratan sulfate
hsa00601	0	11	25	Glycosphingolipid biosynthesis - lacto and neolacto series
hsa00604	0	8	15	Glycosphingolipid biosynthesis - ganglio series
hsa01100	0	32	1104	Metabolic pathways
hsa00514	5.97078e-07	6	45	Other types of O-glycan biosynthesis
hsa00510	0.000515087	4	49	N-Glycan biosynthesis
hsa00603	0.00461717	2	14	Glycosphingolipid biosynthesis - globo series
hsa00052	0.0176449	2	27	Galactose metabolism
Cluster 3 - Module 6 (N=162):
Category	FDR q-value	Number of signficant genes in category	Total number of genes in category	Category name
hsa04350	2.50499e-30	31	84	TGF-beta signaling pathway
hsa04512	1.0038e-16	22	85	ECM-receptor interaction
hsa04510	6.4824e-16	31	198	Focal adhesion
hsa04514	1.02031e-12	20	130	Cell adhesion molecules (CAMs)
hsa04610	4.21226e-10	12	69	Complement and coagulation cascades
hsa05144	5.32087e-09	10	49	Malaria
hsa04810	9.95056e-08	21	211	Regulation of actin cytoskeleton
hsa05410	1.24481e-07	13	83	Hypertrophic cardiomyopathy (HCM)
hsa04670	3.95929e-07	14	115	Leukocyte transendothelial migration
hsa05414	5.91855e-07	13	90	Dilated cardiomyopathy
hsa05323	6.08533e-07	10	90	Rheumatoid arthritis
hsa04144	7.41217e-06	17	197	Endocytosis
hsa05212	9.69636e-06	10	69	Pancreatic cancer
hsa04060	9.79816e-06	15	263	Cytokine-cytokine receptor interaction
hsa05412	4.99727e-05	10	74	Arrhythmogenic right ventricular cardiomyopathy (ARVC)
hsa04640	7.66789e-05	8	88	Hematopoietic cell lineage
hsa05210	0.000240766	8	62	Colorectal cancer
hsa05140	0.00106322	6	72	Leishmaniasis
hsa04672	0.00249419	4	48	Intestinal immune network for IgA production
hsa05220	0.00381286	7	73	Chronic myeloid leukemia
hsa05146	0.00381445	8	104	Amoebiasis
hsa05150	0.00388897	4	55	Staphylococcus aureus infection
hsa04145	0.00407066	8	151	Phagosome
hsa04380	0.00630418	8	127	Osteoclast differentiation
hsa05142	0.00693497	7	103	Chagas disease (American trypanosomiasis)
hsa05211	0.0097238	6	68	Renal cell carcinoma
hsa05200	0.00986991	16	324	Pathways in cancer
hsa04520	0.0152239	6	68	Adherens junction
hsa04530	0.015636	8	129	Tight junction
hsa04974	0.0403461	5	81	Protein digestion and absorption
hsa04110	0.046293	6	124	Cell cycle
Cluster 3 - Module 7 (N=157):
Category	FDR q-value	Number of signficant genes in category	Total number of genes in category	Category name
hsa00532	1.97924e-24	18	22	Glycosaminoglycan biosynthesis - chondroitin sulfate / dermatan sulfate
hsa00534	1.07316e-18	16	26	Glycosaminoglycan biosynthesis - heparan sulfate / heparin
hsa00920	8.0936e-11	8	13	Sulfur metabolism
hsa04514	4.78826e-10	18	130	Cell adhesion molecules (CAMs)
hsa05144	6.84634e-10	11	49	Malaria
hsa00230	1.99489e-09	20	161	Purine metabolism
hsa04512	1.02457e-06	13	85	ECM-receptor interaction
hsa01100	2.78762e-06	46	1104	Metabolic pathways
hsa00830	0.000245903	6	63	Retinol metabolism
hsa03320	0.000569772	7	70	PPAR signaling pathway
hsa00531	0.0010414	4	19	Glycosaminoglycan degradation
hsa00250	0.00109738	5	32	Alanine, aspartate and glutamate metabolism
hsa00983	0.00243513	5	52	Drug metabolism - other enzymes
hsa04670	0.003107	9	115	Leukocyte transendothelial migration
hsa05150	0.00437786	4	55	Staphylococcus aureus infection
hsa05143	0.00448975	4	35	African trypanosomiasis
hsa02010	0.00769337	5	44	ABC transporters
hsa04975	0.00773604	4	43	Fat digestion and absorption
hsa05140	0.00843042	5	72	Leishmaniasis
hsa05323	0.0126182	5	90	Rheumatoid arthritis
hsa04977	0.0126882	3	24	Vitamin digestion and absorption
hsa04672	0.0212558	3	48	Intestinal immune network for IgA production
hsa05410	0.0298335	6	83	Hypertrophic cardiomyopathy (HCM)
hsa04976	0.034012	5	71	Bile secretion
hsa00450	0.0492506	2	15	Selenocompound metabolism
Cluster 3 - Module 8 (N=75):
Category	FDR q-value	Number of signficant genes in category	Total number of genes in category	Category name
hsa04380	0	15	127	Osteoclast differentiation
hsa04630	0	35	155	Jak-STAT signaling pathway
hsa04060	4.15138e-17	22	263	Cytokine-cytokine receptor interaction
hsa05160	2.20963e-07	11	133	Hepatitis C
hsa04650	1.08893e-06	10	136	Natural killer cell mediated cytotoxicity
hsa05145	1.32122e-05	9	132	Toxoplasmosis
hsa05140	3.77788e-05	6	72	Leishmaniasis
hsa05214	6.09814e-05	7	65	Glioma
hsa04062	6.53012e-05	10	186	Chemokine signaling pathway
hsa05220	0.000116105	7	73	Chronic myeloid leukemia
hsa04910	0.000119109	9	138	Insulin signaling pathway
hsa05200	0.000190425	14	324	Pathways in cancer
hsa05221	0.00192208	5	57	Acute myeloid leukemia
hsa04920	0.00200676	5	68	Adipocytokine signaling pathway
hsa04722	0.00241682	7	126	Neurotrophin signaling pathway
hsa05212	0.00318172	5	69	Pancreatic cancer
hsa05218	0.00339129	5	71	Melanoma
hsa04510	0.0038193	9	198	Focal adhesion
hsa04520	0.00539468	5	68	Adherens junction
hsa04930	0.00616785	4	48	Type II diabetes mellitus
hsa04640	0.00716357	4	88	Hematopoietic cell lineage
hsa05144	0.00982961	3	49	Malaria
hsa05215	0.0108583	5	89	Prostate cancer
hsa04012	0.0128687	5	86	ErbB signaling pathway
hsa04620	0.0158597	4	101	Toll-like receptor signaling pathway
hsa04664	0.0222677	4	79	Fc epsilon RI signaling pathway
hsa04662	0.0231589	4	75	B cell receptor signaling pathway
hsa04070	0.0372379	4	78	Phosphatidylinositol signaling system
Cluster 3 - Module 9 (N=60):
Category	FDR q-value	Number of signficant genes in category	Total number of genes in category	Category name
hsa04060	0	16	263	Cytokine-cytokine receptor interaction
hsa04630	0	27	155	Jak-STAT signaling pathway
hsa05160	6.31885e-09	11	133	Hepatitis C
hsa04380	6.66245e-09	11	127	Osteoclast differentiation
hsa05145	8.405e-06	8	132	Toxoplasmosis
hsa05140	0.000102891	5	72	Leishmaniasis
hsa05200	0.00141493	10	324	Pathways in cancer
hsa05221	0.0033404	4	57	Acute myeloid leukemia
hsa04920	0.00391396	4	68	Adipocytokine signaling pathway
hsa04120	0.00957705	5	135	Ubiquitin mediated proteolysis
hsa04910	0.0123108	5	138	Insulin signaling pathway
hsa04930	0.0161859	3	48	Type II diabetes mellitus
hsa04080	0.0175312	6	271	Neuroactive ligand-receptor interaction
hsa04650	0.0202771	4	136	Natural killer cell mediated cytotoxicity
hsa04510	0.0220801	6	198	Focal adhesion
hsa04062	0.0227377	5	186	Chemokine signaling pathway
hsa03013	0.0244384	4	149	RNA transport
hsa05212	0.0331405	3	69	Pancreatic cancer
hsa05214	0.0344042	3	65	Glioma
hsa04620	0.0344156	3	101	Toll-like receptor signaling pathway
hsa05218	0.0346531	3	71	Melanoma
hsa05144	0.0431648	2	49	Malaria
Cluster 3 - Module 10 (N=24):
Category	FDR q-value	Number of signficant genes in category	Total number of genes in category	Category name
hsa00230	0	11	161	Purine metabolism
hsa04270	9.76659e-10	9	116	Vascular smooth muscle contraction
hsa04970	3.71474e-05	5	89	Salivary secretion
hsa04730	0.000349861	4	69	Long-term depression
hsa04540	0.000658548	4	88	Gap junction
hsa04020	0.00937306	4	176	Calcium signaling pathway
hsa00330	0.0131613	2	53	Arginine and proline metabolism
Cluster 3 - Module 11 (N=25):
Category	FDR q-value	Number of signficant genes in category	Total number of genes in category	Category name
hsa00280	0	10	44	Valine, leucine and isoleucine degradation
hsa01100	0	22	1104	Metabolic pathways
hsa00770	2.45623e-09	5	16	Pantothenate and CoA biosynthesis
hsa00640	2.45862e-09	6	32	Propanoate metabolism
hsa00630	3.77673e-05	3	18	Glyoxylate and dicarboxylate metabolism
hsa00020	0.000191251	3	30	Citrate cycle (TCA cycle)
hsa00620	0.000478068	3	40	Pyruvate metabolism
hsa00061	0.00052992	2	6	Fatty acid biosynthesis
hsa00780	0.0145564	1	2	Biotin metabolism
hsa00400	0.0188437	1	5	Phenylalanine, tyrosine and tryptophan biosynthesis
hsa04910	0.025749	3	138	Insulin signaling pathway
