# Supplementary material for: Epigenetic regulation of placental gene expression in transcriptional subtypes of preeclampsia
Source: Clin Epigenetics. 2018 Mar 2;10:28. doi: 10.1186/s13148-018-0463-6 (PMC5833042; doi:10.1186/s13148-018-0463-6)
Supplement: Supplementary file 13 — Table S9. Genes with significant integrated gene expression and methylation scores by SMITE analysis in transcriptional clusters 2 and 3. (XLSX 86 kb) [file 13148_2018_463_MOESM13_ESM.xlsx]

## Sheet: Supplementary Table 9
Supplementary Table 9. Genes with significant integrated gene expression and methylation scores (p < 0.05; ranked) by SMITE analysis in clusters 2 and 3 compared to cluster 1.
Transcriptional cluster 2:					Transcriptional cluster 3:
Gene	Score	Included in module(s)			Gene	Score	Included in module(s)
HTRA4	19.2582	NA			CAPG	19.11	NA
PVRL4	19.2582	NA			MYO1G	19.11	NA
SHANK2	17.8071	NA			CD52	17.7136	NA
PAPPA2	16.961	NA			HLA-DQB2	17.0684	NA
TMEM139	16.4102	NA			SLC43A3	16.4638	NA
FLNB	15.9158	NA			LAMC2	16.0175	1
SH3TC2	15.5608	NA			FAM78A	15.6241	NA
LDHA	15.2624	NA			HLA-F	15.2774	2,3
TRPV6	15.0107	NA			HLA-DRA	15.0107	2,3
AHNAK	14.7966	NA			CHI3L2	14.7453	NA
MLH1	14.5755	NA			ABI3BP	14.5233	NA
KRT19	14.3707	NA			ST3GAL4	14.3329	4,5
IGSF6	14.1867	NA			PDZK1IP1	14.159	NA
TRIM27	14.023	NA			HLA-DOA	13.9912	2,3
CLDN9	13.8569	NA			AFF1	13.829	NA
ACKR2	13.7338	NA			COL21A1	13.6669	1
PLEKHA2	13.6061	NA			RPS6KA1	13.5458	2,3
GSE1	13.5207	NA			TAP1	13.415	2,3
RASSF7	13.4126	NA			ZFP36L2	13.3	NA
SH3PXD2A	13.2878	NA			C1orf162	13.1987	NA
TAPBP	13.1977	NA			SLC16A4	13.0942	NA
PPP1R12C	13.1033	NA			ACP5	12.9988	NA
LYVE1	13.0181	NA			ST3GAL1	12.9095	4,5
C8orf58	12.9261	NA			LAPTM5	12.8302	NA
GJA5	12.8337	NA			CCR7	12.7395	NA
LRRC4	12.7345	NA			TRIM14	12.6674	NA
LGALS8	12.6351	NA			VWCE	12.5735	NA
AFF3	12.5581	NA			PRF1	12.5161	NA
DAB2IP	12.4861	NA			SLC19A3	12.4275	NA
PMEL	12.4059	NA			ITGAL	12.351	1,4,6,7
MAN1C1	12.3288	NA			CHI3L1	12.2799	NA
ST3GAL4	12.2652	NA			LSP1	12.2139	NA
HMHA1	12.2178	NA			TRIM40	12.1457	NA
SH3BP5	12.1557	NA			MEDAG	12.0863	NA
PWWP2B	12.0961	NA			TCHH	12.0252	NA
HPGDS	12.0334	NA			SLA	11.9572	NA
KLHL31	11.9698	NA			AGO2	11.8959	NA
BCL6	11.9193	NA			PTPRC	11.8429	2,3
EHD1	11.8695	NA			C3	11.7866	NA
MAML2	11.8061	NA			C1S	11.7399	NA
ITGB6	11.7528	1			SOD3	11.6839	NA
FSTL3	11.6974	1			FPR3	11.6221	NA
CCDC57	11.6488	NA			MUC15	11.5701	4,5
NEK6	11.5872	NA			ADHFE1	11.5264	NA
SERTAD4	11.5426	NA			SCIMP	11.4786	NA
GALNT2	11.4908	NA			MX2	11.436	NA
CRH	11.4368	NA			LDHA	11.3851	NA
PIEZO1	11.3937	NA			CCL5	11.3423	NA
GUCA2A	11.3541	NA			SERPINA3	11.2958	NA
FOLR2	11.2999	NA			TAP2	11.2576	2,3
SASH1	11.2681	NA			ADAMDEC1	11.2178	NA
DSP	11.2221	NA			LILRB1	11.1814	2,3
CYB561	11.1799	NA			PIP5K1A	11.1431	NA
TRIO	11.1355	NA			FGR	11.1024	1,4,7
MKRN3	11.098	NA			WIPF1	11.0619	NA
CCDC88B	11.0604	NA			HLA-DMA	11.0239	NA
LIMD1	11.0246	NA			TIMP3	10.9874	NA
EPS8L2	10.9874	NA			ANKRD11	10.955	NA
SLC2A1	10.9577	6			ZNF655	10.92	NA
SH3D21	10.9125	NA			BCAT1	10.8829	2,3
CYP26C1	10.8779	NA			SLC13A4	10.8528	NA
LTBP1	10.8433	1			MARVELD1	10.8218	NA
ARHGEF4	10.8031	NA			TMEM45A	10.7865	NA
DNM2	10.7732	NA			PEG10	10.755	NA
COX4I2	10.7459	NA			SPN	10.7258	NA
TLR5	10.7104	NA			PRUNE2	10.6946	NA
PPP1R1C	10.6812	NA			SH3PXD2B	10.6659	NA
ACTA2	10.6516	2,3			PPP2R3A	10.6344	NA
KCTD11	10.6206	NA			TAPT1	10.6093	NA
SFXN3	10.589	NA			HSPB6	10.5789	NA
SLC16A3	10.5601	NA			RASGRF2	10.5508	NA
BCAT1	10.5272	NA			KIAA0930	10.5246	NA
EPS8L1	10.5019	NA			WDFY4	10.4958	NA
AGAP1	10.4745	NA			TRPV6	10.4664	NA
INHBA	10.447	1			APOL6	10.4357	NA
GFOD2	10.4235	NA			GALM	10.4076	NA
MYL9	10.3958	2,3			LAT	10.3807	2,3
IL36RN	10.368	NA			CATSPERB	10.358	NA
ACSF2	10.3437	NA			RASSF5	10.3295	NA
ADCY3	10.3143	NA			PLEK	10.3048	NA
TGM1	10.2874	NA			HLA-DQA2	10.2768	2,3
SKI	10.2618	1			SOX6	10.2489	NA
SIGIRR	10.2426	NA			GNLY	10.2274	NA
FLT1	10.2175	2			SLCO3A1	10.2009	NA
TMEM106C	10.1961	NA			PLBD1	10.1759	NA
MED12L	10.1728	NA			CECR1	10.1512	NA
LRRC61	10.1475	NA			GSTA4	10.1305	NA
MEIS2	10.1236	NA			SPI1	10.1086	NA
NCF4	10.1007	NA			C1GALT1	10.089	4,5
COL17A1	10.0807	NA			OAS2	10.0649	NA
SEL1L3	10.0585	NA			FBP1	10.0424	NA
LPAR6	10.0356	NA			DAPP1	10.0191	NA
EDEM2	10.0126	NA			PSMB9	9.9952	NA
PLEKHA6	9.98687	NA			CCDC80	9.97137	NA
GALK1	9.96714	NA			ACSL5	9.94991	NA
ATP8B4	9.94531	NA			GZMB	9.92847	NA
NPEPPS	9.92165	NA			A1BG	9.90705	NA
RBMS3	9.90214	NA			CSF2RB	9.89256	8
LTF	9.88464	NA			TMEM91	9.86951	NA
GLIS3	9.86289	NA			APOE	9.84772	1,4,7
CYP11A1	9.84315	NA			RORB	9.82754	NA
TULP4	9.82419	NA			CFD	9.81009	NA
PROCR	9.80289	1			CD74	9.793	2,3
SPAG4	9.78623	NA			SVEP1	9.77374	NA
SLC13A4	9.76819	NA			NCKAP1L	9.7541	NA
CATSPERB	9.75088	NA			TNF	9.73446	NA
PAWR	9.73484	NA			TNFAIP2	9.71595	NA
PDE5A	9.71688	NA			STC1	9.69834	NA
DSCR4	9.70259	NA			ERP27	9.68015	NA
TMEM184A	9.6807	NA			GRIP1	9.66612	2,3
EZR	9.65797	NA			NEK6	9.64678	NA
TGFBR2	9.63924	1			GRIN1	9.62781	NA
SEC11C	9.62123	NA			CCR1	9.6099	NA
KLRD1	9.60338	NA			LGALS1	9.59215	NA
ZNF395	9.58481	NA			CEP41	9.57334	NA
MTMR10	9.57126	NA			MGST1	9.55814	NA
DIO2	9.55316	NA			SPATA13	9.53964	NA
ARPC3	9.53352	NA			PILRA	9.52166	NA
RGS10	9.51626	NA			NKG7	9.50316	NA
NSMAF	9.49731	NA			INF2	9.484	NA
BTG2	9.47937	NA			MLLT11	9.47045	NA
PHYHIP	9.46027	NA			SRP68	9.45177	NA
UBE2Q2	9.44558	NA			IGSF5	9.43617	NA
TMEM45A	9.42632	NA			C12orf75	9.41796	NA
KIF17	9.41332	NA			GPR65	9.4039	NA
SLC45A4	9.39595	NA			OAS3	9.3874	NA
TLE6	9.3781	NA			RARRES1	9.37104	NA
FYB	9.36135	NA			LINC00472	9.35839	NA
MTSS1L	9.34814	NA			PTK2B	9.34242	6,8
MOCS1	9.33625	NA			PRDM1	9.32489	NA
PLEK	9.32259	NA			ARHGAP25	9.30963	NA
NDRG1	9.30721	NA			FGL2	9.29254	NA
TRIM40	9.29103	NA			B2M	9.27678	2,3
FXYD3	9.27454	NA			VIT	9.26338	NA
CD53	9.25908	NA			GPRIN3	9.24814	NA
ARL4C	9.24343	NA			TNFSF13B	9.23258	NA
LYN	9.2285	4			RAB15	9.2218	NA
FERMT3	9.21294	NA			VOPP1	9.20428	NA
SMIM5	9.19909	NA			CA12	9.19049	NA
RFK	9.18591	NA			LIMK2	9.17722	NA
NEK11	9.17182	NA			RCAN1	9.16135	NA
PLXNB1	9.15924	NA			LCN2	9.14673	NA
TNFAIP2	9.14533	NA			OSGIN2	9.13473	NA
COMMD1	9.13167	NA			TAGAP	9.12293	NA
PLEC	9.11657	NA			EMILIN2	9.1079	NA
SLC26A2	9.10173	NA			IFIT3	9.09339	NA
ZNF662	9.08794	NA			SMCO4	9.07845	NA
HAVCR2	9.07763	NA			CXCR6	9.06442	NA
SIGLEC6	9.06146	NA			CTSH	9.05022	NA
SH3BP2	9.04689	NA			IL1R2	9.03679	NA
DLX6	9.03308	NA			SH3TC2	9.02397	NA
FCER1G	9.02055	4			LRRC42	9.01202	NA
BAHCC1	9.00627	NA			PTGER4	8.99897	NA
NEURL1	8.9939	NA			MACC1	8.98742	NA
MAST4	8.98071	NA			TMEM138	8.97338	NA
SEMA4C	8.96735	NA			TMEM40	8.95981	NA
MAPK8IP3	8.95497	NA			DUSP4	8.94595	2,3
PHLDA3	8.94241	NA			CCL18	8.93207	NA
TAGLN	8.9298	NA			MAPK3	8.91828	NA
CD28	8.9174	NA			ACVR2B	8.90657	1,6
PART1	8.90297	NA			ADAP1	8.89505	NA
HTRA1	8.89184	NA			S100A4	8.88188	NA
JUP	8.88176	NA			SCARA5	8.8705	2,3
FAM26D	8.86879	NA			SCN7A	8.85737	NA
MACC1	8.85628	NA			MFAP4	8.8436	NA
FOXJ3	8.84444	NA			FN1	8.83112	6
SLC39A7	8.83292	NA			ZFR	8.8192	NA
STARD3NL	8.82146	NA			PRKCZ	8.81018	6
KIAA1211	8.8077	NA			CAP2	8.79932	NA
QPCT	8.79556	NA			SEL1L3	8.78782	NA
ZBTB4	8.78396	NA			PAPSS1	8.77545	4,7
ZNF750	8.77208	NA			WNT2	8.76131	2,3
DUSP4	8.7605	NA			LIPA	8.74968	NA
AKAP13	8.746	NA			SYTL3	8.73708	NA
P2RY2	8.73537	NA			GCH1	8.72604	NA
ARHGAP17	8.72434	NA			GNE	8.71597	NA
TET3	8.71157	NA			THBS3	8.70471	1,8,9
FKBP1A	8.69944	1			BTNL2	8.69195	NA
STX1A	8.68939	NA			KL	8.6816	NA
TPK1	8.67761	NA			KLF7	8.67164	NA
B3GALT4	8.66392	NA			SPIRE2	8.66216	NA
PPP1R16B	8.65164	NA			NHSL1	8.65153	NA
ABCA2	8.64149	NA			CHTOP	8.63878	NA
FRZB	8.63183	NA			SEMA3C	8.62718	NA
AKTIP	8.6219	NA			STAT1	8.61502	8,9
OCIAD2	8.61201	NA			SLC35B3	8.60281	1,4,7
PRKCE	8.5994	NA			GBP1	8.58973	NA
RXRB	8.58793	NA			RARRES3	8.58042	NA
STC2	8.57874	NA			C4orf19	8.57043	NA
CASP4	8.56717	NA			ZNF217	8.55901	NA
KCTD20	8.55807	NA			COL5A1	8.55037	1
WNT2	8.54621	NA			AGTRAP	8.53907	NA
CSNK1E	8.53659	NA			CLU	8.52866	NA
HELZ	8.52763	NA			DAB1	8.51738	NA
UST	8.51717	NA			CDK2	8.50555	NA
PKM	8.50515	NA			OSR2	8.49511	NA
SOD1	8.4942	NA			SLC11A1	8.48573	NA
CAP2	8.48402	NA			PTGS1	8.47569	NA
LMBR1L	8.47429	NA			VAMP8	8.4655	2,3
VAV1	8.46511	NA			TNFRSF19	8.45616	NA
NDUFS2	8.45457	7,8			LAMB2	8.44795	1
BHLHE40	8.44489	NA			MCCC1	8.43849	11
SFXN5	8.43486	NA			POU2F1	8.42937	NA
PGD	8.42575	6			DAB2	8.42068	2,3
RNASE1	8.41815	NA			SPOCK1	8.41096	NA
HK1	8.4097	6			DEPTOR	8.40129	NA
USP18	8.40004	NA			KCNAB2	8.39205	NA
INHA	8.38898	1			COTL1	8.38161	NA
RNLS	8.3796	NA			HIBADH	8.37122	11
ABHD5	8.37141	NA			GLIPR1	8.36165	NA
EFHD1	8.36297	NA			B4GALT1	8.35212	4,5
RELT	8.35513	NA			VASP	8.34151	2,3
ZFP36L2	8.34676	NA			CD53	8.33077	NA
IFRD1	8.33683	NA			VAV2	8.32101	NA
GREM2	8.32686	1			ABCB8	8.3102	NA
MNDA	8.31823	NA			PARP14	8.30063	NA
RASSF8	8.31029	NA			MYO7B	8.29002	NA
HDHD2	8.29972	NA			SLC26A2	8.27983	4,7
NFE2L2	8.29121	NA			KIAA0100	8.27004	NA
NNMT	8.28192	NA			HSD17B2	8.26076	NA
ZBTB22	8.27104	NA			TRPS1	8.25331	NA
GPR146	8.26265	NA			CXCL10	8.24517	NA
TRIP10	8.25385	NA			TRAM2	8.23609	NA
MGAT5	8.24482	NA			TRRAP	8.22661	NA
ARID3A	8.23582	NA			ABHD2	8.21752	NA
ITGB2	8.22634	1			CLEC2D	8.20944	NA
RAPH1	8.21761	NA			TNFSF10	8.19982	NA
INMT	8.20787	NA			SHC2	8.19086	8
SGCB	8.19965	NA			CLEC3B	8.18193	NA
COL7A1	8.18964	NA			RBM47	8.17357	NA
FAM120AOS	8.18116	NA			ZDHHC1	8.16643	NA
ZFP36L1	8.17219	NA			CTDSPL	8.1571	NA
ENG	8.16412	NA			MTMR11	8.14799	NA
PPP1R18	8.15429	NA			LINC00304	8.1401	NA
CLDN16	8.14722	NA			CUL7	8.13089	NA
TRIM29	8.13908	NA			PSG9	8.12105	NA
ZNF710	8.1314	NA			FAM26D	8.11193	NA
C4orf26	8.12256	NA			PHF11	8.10277	NA
CST6	8.11486	NA			EPSTI1	8.09282	NA
PTRHD1	8.10618	NA			CFH	8.08391	NA
SCARB1	8.09622	NA			WFDC5	8.07521	NA
NQO1	8.08828	NA			FAM115A	8.0667	NA
SLC19A3	8.07997	NA			SLC25A30	8.05799	NA
KCTD10	8.07185	NA			IFI44	8.05117	NA
AGXT	8.06474	NA			TRAPPC9	8.04317	NA
ADARB1	8.05612	NA			CCNG2	8.03576	NA
LONRF2	8.04915	NA			DCN	8.02926	1,4,7
CEACAM19	8.04099	NA			SERPINE1	8.01983	NA
MRAS	8.03448	NA			PEX19	8.01235	NA
TRIM14	8.02734	NA			HSD17B1	8.00387	NA
VNN1	8.01975	NA			GLCE	7.9959	1,4,7
TXK	8.01259	NA			PKM	7.98867	NA
PDHB	8.00498	7,8			UBXN2A	7.98044	NA
GPR183	7.99645	NA			PRG3	7.97303	NA
NAA20	7.98867	NA			GPR146	7.96363	NA
MGAT3	7.98208	NA			ST8SIA4	7.95589	4,5
P4HA1	7.97513	NA			CLEC1A	7.94872	NA
ODF3B	7.96627	NA			COLGALT1	7.94166	NA
RAB25	7.95805	NA			TM4SF1	7.93431	NA
ERRFI1	7.95049	NA			KCNMB4	7.92669	10
REEP4	7.94219	NA			AGAP2	7.91894	NA
ASAP2	7.93431	NA			STAT6	7.91092	1,8,9
RIMKLA	7.92638	NA			RAB8B	7.90361	NA
FAM115A	7.91962	NA			ACO2	7.89655	NA
TGFB3	7.9122	1			MAMDC2	7.88668	NA
CTSZ	7.90587	NA			SERTAD3	7.87901	NA
RASEF	7.89798	NA			FNDC3A	7.871	NA
PIFO	7.88952	NA			IRF9	7.86384	8,9
TNFSF8	7.88191	NA			ALDH2	7.85692	NA
RTKN	7.87575	NA			ALDH1A2	7.84929	1,4,7
SPARC	7.86731	NA			TMCO4	7.84154	NA
VWA1	7.86015	NA			CD82	7.83427	NA
RCSD1	7.85266	NA			SYT8	7.82694	NA
FAM198A	7.846	NA			DOCK9	7.82058	NA
RIPK3	7.83863	NA			SLC16A12	7.81374	NA
ABHD3	7.83107	NA			OPN3	7.80691	NA
HMGCS2	7.82434	NA			ART4	7.79969	NA
ADORA2A	7.81755	NA			MED12L	7.79185	NA
RANBP10	7.81007	NA			ARL4C	7.78347	NA
TBC1D22A	7.80155	NA			CD86	7.77654	NA
IQSEC1	7.79356	NA			IRF8	7.76865	NA
FANCE	7.78609	NA			CLMP	7.76282	NA
COX6C	7.77944	7,8			CCDC85A	7.75589	NA
LRRK1	7.77379	NA			FCN1	7.74836	NA
TDRKH	7.76767	5			MME	7.74183	NA
MPRIP	7.76002	NA			CST6	7.73456	NA
CLIC3	7.75401	NA			NSMAF	7.72552	NA
PTBP3	7.74655	NA			CP	7.71913	NA
CD200R1	7.73968	NA			IGFBP1	7.71208	NA
GPT2	7.73249	NA			HLA-DPA1	7.70519	2,3
CRYAB	7.72628	NA			FAM105A	7.69846	NA
GAS7	7.71927	NA			FAM49A	7.69188	NA
SNX27	7.71331	NA			SKIL	7.68425	6
ADAP2	7.7073	NA			KIAA1598	7.67859	2,3,6
OXGR1	7.69913	NA			AQP9	7.67162	NA
GATM	7.69256	NA			GLRX5	7.66506	NA
ECM1	7.6854	NA			AGAP1	7.65886	NA
TRAK2	7.6788	NA			ADI1	7.65222	NA
DTX4	7.67121	NA			ETV5	7.64599	NA
MEIS1	7.66486	NA			NPC1	7.63886	NA
LY6G6E	7.65713	NA			MFSD7	7.63268	NA
ACD	7.65069	NA			RAB36	7.62612	NA
DXO	7.64454	NA			PFN3	7.61971	NA
SLC16A4	7.63919	NA			WDR37	7.61424	NA
TIMP3	7.63347	NA			SLC39A7	7.60722	NA
TNIP2	7.62736	NA			FRZB	7.60055	NA
TFCP2L1	7.62095	NA			KANSL2	7.59416	NA
PSD4	7.6156	NA			HTRA1	7.58779	NA
NDRG2	7.608	NA			NR2F6	7.58125	NA
ANKRD39	7.60255	NA			GLRX	7.57383	NA
DLX5	7.59693	NA			DPCR1	7.56867	NA
CYR61	7.59088	NA			ARHGAP17	7.5634	NA
CHRNB1	7.5849	NA			RNF122	7.55694	NA
ITGA5	7.57939	1			ZNF577	7.55069	NA
PARVA	7.57167	2,3			SLC11A2	7.5447	NA
CAPS	7.56607	NA			SERPINA1	7.53937	NA
STX18	7.55998	NA			LPCAT2	7.5313	NA
IDO1	7.55233	NA			RANBP17	7.52494	NA
AP2M1	7.54527	NA			CTSZ	7.51841	NA
HDAC4	7.53987	NA			DXO	7.51203	NA
C10orf10	7.53373	NA			DYRK2	7.50647	NA
CCDC115	7.52843	NA			PANX1	7.50044	NA
PPP1R3B	7.52251	NA			IFI44L	7.49417	NA
PKD2	7.51543	NA			ICAM3	7.48866	1,4,6,7
PLEKHM3	7.50832	NA			MARVELD2	7.48153	NA
MUC15	7.50154	NA			AOAH	7.47563	NA
ACTG1	7.49571	NA			ABTB2	7.46962	NA
SYDE1	7.48854	NA			RALGAPA2	7.46364	NA
FILIP1L	7.48262	NA			MAP4K5	7.45797	NA
ELMO1	7.47599	2			SAMD9	7.45298	NA
SERPINB2	7.46968	NA			DOK2	7.44698	NA
PDLIM4	7.46267	NA			PCBP3	7.44154	NA
ATF6B	7.45598	NA			PCDH8	7.43469	NA
ABCC2	7.4492	NA			FOS	7.42786	NA
C5orf28	7.44399	NA			MTHFD2	7.42152	NA
NPNT	7.43796	NA			FCER1G	7.41556	2,3
APIP	7.43243	NA			SEMA3B	7.40956	NA
C14orf159	7.42632	NA			COLEC11	7.40352	NA
GNG4	7.4204	NA			SORD	7.39767	NA
OTUB2	7.4155	NA			CD84	7.39218	NA
PLEKHO2	7.40932	NA			BTN3A1	7.38666	NA
TMEM37	7.40305	NA			TOR1AIP2	7.38109	NA
EDNRB	7.39679	NA			CPXM1	7.37519	NA
KMT2E	7.39113	NA			ITGB3	7.36971	1,6
GALE	7.38486	NA			KIAA1549	7.36361	NA
MAP4K3	7.37987	NA			MYO7A	7.35788	NA
ADAM12	7.37478	NA			SAMD9L	7.35216	NA
TRAF3	7.3693	NA			CASP4	7.34617	NA
LPP	7.36315	NA			TMEM140	7.34083	NA
EPHA2	7.35708	4			STK19	7.33476	NA
ERO1L	7.35153	NA			SMIM14	7.32872	NA
ARAP1	7.34577	NA			LGMN	7.32342	2,3
RREB1	7.34037	NA			C15orf62	7.31892	NA
TADA2A	7.33561	NA			IL36RN	7.31326	NA
SH2D3A	7.32939	NA			DNMT3A	7.30806	NA
FAM83D	7.32392	NA			SGCE	7.30198	NA
SCRN1	7.31858	NA			FBXO38	7.29731	NA
KLHDC1	7.31247	NA			SBK2	7.29259	NA
AHRR	7.30683	NA			EMP3	7.28639	NA
HADHB	7.30103	7,8			ZFAND2B	7.28076	NA
CHKA	7.29575	5,9			SEMA5A	7.27433	NA
ZNF639	7.29043	NA			NOTUM	7.26852	NA
HLA-F-AS1	7.2849	NA			TMEM168	7.26316	NA
MVB12B	7.27889	NA			SDC1	7.25765	1,4,7
GRIP1	7.27328	NA			DOCK1	7.25232	NA
ACAA1	7.26835	NA			MAPK8	7.24641	NA
DGKD	7.26283	NA			FAM214A	7.24084	NA
CCNDBP1	7.2577	NA			SOX5	7.23458	NA
SERPINF1	7.25167	NA			NIN	7.22963	NA
MICAL3	7.24549	NA			ZC3H12A	7.22379	NA
MR1	7.24035	NA			HIVEP3	7.21849	NA
VIT	7.23587	NA			SH3BGRL2	7.21359	NA
P4HA2	7.23001	NA			RBP1	7.20827	1,4,7
RDH10	7.22427	NA			RBMS1	7.20338	NA
PLEKHA1	7.21849	NA			IGFBP7	7.1983	NA
TIE1	7.21337	NA			HLA-DMB	7.19424	2,3
ZNF860	7.20827	NA			FTH1	7.18823	2,3
MPHOSPH6	7.20333	NA			ELFN1	7.18376	NA
STT3B	7.1982	NA			CNPY3	7.17863	NA
CCNG2	7.19276	NA			CACNA2D4	7.17397	NA
CCDC113	7.18723	NA			MSRB3	7.16876	NA
AQP1	7.18208	7,8			DLGAP2	7.16392	NA
SUN2	7.17643	NA			RELL2	7.15888	NA
TINAGL1	7.17194	NA			SFXN1	7.15407	NA
INSIG1	7.16569	NA			MARCH5	7.14901	NA
SOCS2	7.1607	NA			LPXN	7.14349	NA
GRHL1	7.15577	NA			NXF1	7.13872	NA
STC1	7.15123	NA			APH1B	7.13287	NA
LGALS3BP	7.14607	NA			LOC100129345	7.127	NA
DUSP1	7.14092	NA			TMPRSS13	7.12211	NA
KLF3	7.13641	NA			SERPING1	7.11687	1,6
TMEM2	7.13042	NA			HMOX1	7.11216	NA
ANXA6	7.12552	NA			CHRM5	7.10619	NA
ERGIC1	7.11992	NA			INTS6	7.10105	NA
RAB15	7.11464	NA			PTPRCAP	7.09637	NA
BLOC1S1	7.10932	NA			MOCS1	7.09155	NA
AGPAT5	7.10447	5			NPEPPS	7.0864	NA
ASTE1	7.09918	NA			ABHD17C	7.08145	NA
HMOX2	7.09386	NA			AKR1E2	7.07702	NA
POSTN	7.08925	NA			TFCP2L1	7.072	NA
TBC1D9	7.08425	NA			F10	7.06709	1,6
SREBF1	7.07956	NA			ARHGAP26	7.06234	NA
CARKD	7.07339	NA			KCTD1	7.05731	NA
F11R	7.06892	1			KLHL6	7.05264	NA
GAPDH	7.06373	6			PART1	7.04689	NA
SLC20A2	7.05899	NA			HLA-F-AS1	7.04107	NA
C6orf25	7.05524	NA			DGKG	7.03663	NA
SLC35A3	7.05072	NA			CDH4	7.03219	NA
RAB1B	7.04528	NA			COL17A1	7.0267	1
BLCAP	7.04048	NA			KTN1-AS1	7.0221	NA
ADAT1	7.03575	NA			KIRREL3	7.01751	NA
MMD	7.03015	NA			MEGF9	7.01297	NA
SMIM20	7.02539	NA			LTK	7.00835	NA
STON2	7.02084	NA			CA3	7.00364	NA
SPRED1	7.01664	NA			GSTA3	6.99933	NA
WDR60	7.01133	NA			LY6E	6.99388	NA
TRIM24	7.00643	NA			SCPEP1	6.98973	NA
C1orf21	7.00158	NA			TCEA3	6.98545	NA
ALG14	6.99742	NA			MMP2	6.98108	1
IGF1	6.99245	NA			ZNF438	6.97677	NA
MMADHC	6.98764	NA			LGALS3	6.97233	NA
PLEKHG4B	6.98331	NA			MAP4K3	6.96804	NA
JPH2	6.97919	NA			SNCAIP	6.96436	NA
RFFL	6.97389	NA			HCK	6.95938	NA
ITGA9	6.9687	1			PDIA5	6.95437	NA
TDP2	6.96389	NA			AHCYL2	6.95002	NA
LDLRAD4	6.95943	NA			BMP4	6.94545	NA
MYL12A	6.95507	4			ENO2	6.94085	NA
CUTA	6.9503	NA			PLXDC2	6.93546	NA
LMOD1	6.94485	2,3			XCR1	6.93152	NA
CABLES1	6.94015	NA			INHA	6.92723	1,6
DOK2	6.93518	NA			SH2D5	6.92317	NA
VAV3	6.93088	NA			TGFBI	6.91811	NA
ALKBH5	6.92649	NA			LOH12CR1	6.9131	NA
LINC00482	6.92174	NA			GATA2	6.90807	NA
ATP2B1	6.91691	NA			LUM	6.90345	4,5
LRRTM2	6.91241	NA			TAS1R3	6.89858	NA
LAMB1	6.90843	NA			PSMC6	6.89389	NA
SLC35F6	6.90382	NA			FAM131A	6.88873	NA
GPR133	6.89908	NA			ARIH2	6.88488	NA
GSTA3	6.8948	NA			STAT5B	6.88036	8,9
AKIP1	6.89004	NA			EIF2AK2	6.87595	NA
NPC1	6.88515	NA			KCNQ1	6.87006	NA
SWAP70	6.88068	NA			EVI2B	6.86589	NA
DAXX	6.87554	NA			HAVCR2	6.86102	NA
EMP1	6.87181	NA			LCP2	6.8562	2,3
ALDH1A3	6.86719	NA			RNF24	6.851	NA
PLCXD2	6.86343	NA			ORMDL3	6.84647	NA
TTC7B	6.85919	NA			TMEM245	6.84142	NA
RDH13	6.85491	NA			LINC00482	6.83643	NA
DPYD	6.85024	NA			EDEM1	6.83207	NA
ARHGAP30	6.84616	NA			REC8	6.82806	NA
HYAL2	6.84199	NA			BIN2	6.82385	NA
PTK6	6.83731	NA			ADRA2C	6.82043	NA
FERMT2	6.83343	NA			HOXB-AS3	6.8165	NA
ZCCHC2	6.82912	NA			ABCC2	6.8124	NA
FIG4	6.82521	NA			UNC93B1	6.80843	NA
THBS3	6.82061	NA			REN	6.80391	NA
PDGFC	6.81689	NA			GBA2	6.79906	NA
TAPT1	6.8127	NA			TRIM22	6.79482	NA
LY6E	6.8093	NA			BST2	6.7902	NA
FAM172A	6.80504	NA			GRK5	6.7862	NA
KIF25	6.80049	NA			PDE1B	6.78185	10
ERVFRD-1	6.79637	NA			KCNJ15	6.77744	NA
FBXO4	6.79154	NA			C1R	6.77346	NA
CYSTM1	6.78727	NA			C10orf54	6.76944	NA
NCMAP	6.78349	NA			STRA6	6.76467	1,4,7
STX12	6.77907	NA			FBXW7	6.76016	NA
ADSSL1	6.77513	NA			SLAMF8	6.75567	NA
NDUFS3	6.77115	7,8			STT3B	6.75101	NA
NR2C1	6.76616	NA			FOXI1	6.74666	NA
CD84	6.76203	NA			MSRB2	6.74207	NA
TMEM109	6.75783	NA			CCDC50	6.73703	NA
TMEM179B	6.75355	NA			FERMT3	6.73325	NA
C4orf32	6.74877	NA			SECTM1	6.72961	NA
CHN2	6.74489	NA			ATP10D	6.7261	NA
MMRN2	6.74064	NA			AOC3	6.72189	NA
NAV2	6.7361	NA			NCOA2	6.71777	NA
LRRFIP1	6.73292	NA			FHDC1	6.71386	NA
SETD1B	6.72802	NA			RNF145	6.70988	NA
C12orf75	6.7228	NA			ACACA	6.70591	11
GABRA4	6.71839	NA			ZNF610	6.7019	NA
MTSS1	6.71411	NA			ZNF431	6.6977	NA
EDN2	6.70988	NA			SFN	6.69375	NA
FAM20B	6.70628	NA			CLPB	6.68969	NA
ARHGAP10	6.70195	NA			DEF6	6.68568	NA
PXN	6.69754	2,3			PPP1R1C	6.68179	NA
TPBG	6.69359	NA			UGDH	6.67837	NA
RGL2	6.68965	NA			MPLKIP	6.67381	NA
PP14571	6.68572	NA			SEPHS1	6.66917	NA
BTBD3	6.68147	NA			PTPN6	6.66524	2,3,8
EGLN3	6.67739	NA			BATF2	6.66099	NA
RPS6KA5	6.67324	NA			ASCL2	6.65704	NA
PRSS27	6.66857	NA			MTDH	6.65289	NA
TBC1D15	6.66431	NA			CD22	6.64935	NA
UVSSA	6.65974	NA			CISH	6.64622	8,9
SLMO2	6.65599	NA			SRMS	6.64289	NA
DNMT3A	6.65192	NA			WEE1	6.63925	NA
KIAA0355	6.6475	NA			LTB4R2	6.6347	NA
NMUR1	6.64321	NA			POMGNT1	6.62996	NA
MFAP5	6.63957	NA			CD37	6.62662	NA
ZC3H12A	6.63553	NA			MSANTD4	6.62257	NA
ATP1A1	6.63171	NA			YIF1A	6.61829	NA
BTG3	6.62745	NA			PAPOLA	6.61414	NA
ASPH	6.62293	NA			NUPL1	6.60973	NA
HTATIP2	6.61853	NA			SLAMF6	6.60607	NA
ATP5E	6.61493	7,8			CD38	6.60241	NA
ANGPTL1	6.61118	NA			BCAM	6.5981	NA
EXOC6	6.60677	NA			EIF2B2	6.59403	NA
PALM	6.60276	NA			C12orf43	6.59009	NA
SLC38A3	6.59896	NA			DKK1	6.58631	NA
CSNK2B	6.59536	NA			SLC1A5	6.58273	NA
MTFMT	6.59149	NA			C2orf47	6.57881	NA
CMTR1	6.58728	NA			IGFBP2	6.57594	NA
SEPT9	6.58296	NA			ATP1A2	6.57145	NA
ACACA	6.57927	NA			RPS27L	6.56763	NA
SLC2A12	6.57501	NA			PLD1	6.56405	NA
POPDC2	6.57072	NA			IFNLR1	6.56016	NA
GTSE1	6.5669	NA			TNFSF8	6.55686	NA
ASPHD2	6.56343	NA			FHL2	6.55329	NA
STK19	6.55974	NA			KRT33A	6.5497	NA
FCGRT	6.55605	NA			B3GALT4	6.54626	NA
CALML4	6.55226	NA			TBC1D10A	6.54237	NA
CARD16	6.54851	NA			POLR3H	6.53933	NA
HOXB-AS3	6.54443	NA			ELMO1	6.53575	NA
EVI2A	6.54058	NA			SFXN2	6.53189	NA
C18orf8	6.53678	NA			KCNG2	6.52905	NA
ATP6V0B	6.53314	NA			MTMR7	6.52515	NA
UBE2N	6.52935	NA			SET	6.521	NA
GPR157	6.52504	NA			ELMOD3	6.51671	NA
MYL6	6.52127	2,3			MISP	6.51314	NA
VASN	6.51724	NA			NCMAP	6.50958	NA
RIN2	6.51393	NA			FDX1	6.50588	NA
SEMA6D	6.50966	NA			SLC25A35	6.50199	NA
MOB3A	6.50614	NA			MTMR10	6.49845	NA
KLHL3	6.50184	NA			DNPH1	6.49484	NA
GBAP1	6.49781	NA			HLA-J	6.49157	NA
PIK3R1	6.49458	NA			PPP1R14A	6.48745	NA
TGFB1	6.49056	1			ABRACL	6.48268	NA
HEBP1	6.48675	NA			PAEP	6.47895	NA
NDUFB8	6.48279	7,8			NLN	6.47493	NA
GPR115	6.47865	NA			ZBTB18	6.47187	NA
PC	6.4743	NA			B3GNT5	6.46802	4,5
FPGS	6.47077	NA			NUPR1	6.46468	NA
MACROD1	6.46681	NA			LTBP1	6.4612	1,4,6,7
B3GALNT1	6.46395	NA			C10orf11	6.45689	NA
PPAP2B	6.46062	NA			TMEM159	6.45332	NA
CALHM3	6.45678	NA			TPK1	6.4499	NA
SCD	6.45354	NA			HLA-G	6.44612	2,3
APOD	6.44935	NA			IDO1	6.44213	NA
OPN3	6.44619	NA			SLC2A10	6.43869	NA
VAC14	6.44285	NA			SV2B	6.4349	NA
HEY1	6.43981	NA			GLDN	6.43129	NA
TACC1	6.43616	NA			TNFAIP1	6.42748	NA
VCL	6.43302	2,3			REEP6	6.4236	NA
ESYT2	6.43	NA			ATP5G2	6.41972	NA
ADCY7	6.42625	NA			PRRG4	6.41611	NA
ZNF608	6.42295	NA			GUCY1B3	6.41325	10
ERCC1	6.41962	NA			CXCL12	6.40979	NA
CDK5	6.41629	NA			KLHL42	6.40555	NA
EPHB4	6.41264	4			HAND2-AS1	6.40253	NA
C1orf86	6.40911	NA			TCL1B	6.39884	NA
LSM10	6.40548	NA			SHC1	6.39541	NA
RASSF4	6.40189	NA			KCNJ2	6.3912	NA
C5AR2	6.39877	NA			ADCY3	6.38781	NA
TOP1MT	6.39551	NA			CYTH3	6.38443	NA
IPMK	6.39254	NA			QPCT	6.3807	NA
C17orf75	6.38993	NA			ITGAX	6.37733	1,4,6,7
KIAA1217	6.38616	NA			MCM9	6.37373	NA
C16orf54	6.38278	NA			AP2A2	6.36991	2,3
PNPLA2	6.37916	5			PI4KB	6.36614	NA
GDPD3	6.37565	NA			WDR41	6.36262	NA
TMEM138	6.37271	NA			EBF1	6.35887	NA
LY6G6D	6.36876	NA			SERPINA4	6.35498	NA
TACSTD2	6.36513	NA			EHBP1	6.35193	NA
KANK2	6.36106	NA			COMMD1	6.34878	NA
FSCN2	6.35748	NA			MRPS7	6.34526	NA
PLBD1	6.35384	5			GNPTAB	6.34195	NA
CAPRIN2	6.35034	NA			SFRP1	6.33827	NA
ANO8	6.34737	NA			AFAP1	6.3349	NA
SERPINA3	6.34419	NA			PBX3	6.33157	NA
TMEM64	6.34023	NA			ITPRIP	6.3288	NA
POLR1A	6.33648	NA			NUAK1	6.32514	NA
SERPINE1	6.33383	NA			RNF141	6.32186	NA
SPINT1	6.3303	NA			MITF	6.31849	NA
RALGPS2	6.32746	NA			LAYN	6.31481	NA
MAP3K9	6.32387	NA			NDRG3	6.31169	NA
SLC27A2	6.32015	NA			TOB1	6.30708	NA
TIMM10B	6.31631	NA			LAMB3	6.30413	1
STK11IP	6.3125	NA			GRTP1	6.30133	NA
SLC44A1	6.30894	5,9			CMTM7	6.29802	NA
CDKN1C	6.30559	NA			PDCD1LG2	6.29486	2,3
TPM2	6.30231	2,3			PTPN11	6.29119	8
KIAA1551	6.29866	NA			FURIN	6.28827	1,6
ASCL2	6.29539	NA			UBA2	6.28492	NA
FXYD4	6.29237	NA			SIAH2	6.28111	NA
PLA1A	6.28901	NA			ZNF718	6.2777	NA
MIB2	6.28535	NA			ACTR3	6.2747	NA
STRAP	6.28184	1			RAE1	6.2715	NA
NLRC3	6.27857	NA			ASB2	6.26835	NA
FAM84B	6.27553	NA			SLC23A2	6.26562	NA
RAB32	6.2727	NA			ZNF366	6.26327	NA
HEATR2	6.26944	NA			PFDN2	6.25904	NA
SLCO2A1	6.26616	NA			ITGBL1	6.256	NA
CRIP2	6.26215	NA			BRE	6.25207	NA
FAM49A	6.2589	NA			RYBP	6.24964	NA
IL27	6.25491	NA			GBAP1	6.24661	NA
MEGF6	6.25118	NA			MTSS1	6.24353	NA
NAE1	6.24773	NA			VSNL1	6.24104	NA
SLC1A5	6.24428	NA			CLP1	6.23786	NA
GRM4	6.24104	NA			MYLK2	6.23459	NA
TREM1	6.23861	NA			MTX2	6.23133	NA
DNASE1	6.23577	NA			LAMP3	6.22823	NA
COL26A1	6.2328	NA			RAB32	6.22488	NA
SMIM19	6.22905	NA			CTSS	6.2217	2,3
AUTS2	6.2256	NA			PCTP	6.21862	NA
FMN1	6.22245	NA			SLC45A4	6.21513	NA
SEPP1	6.21911	NA			KIAA0040	6.21186	NA
PPL	6.21616	NA			SMOX	6.20864	NA
APPBP2	6.21296	NA			RAPH1	6.20535	NA
TMPRSS13	6.20948	NA			ITGAM	6.20239	1,4,6,7
NOTCH3	6.20603	NA			CBLN3	6.19928	NA
SETMAR	6.20304	NA			NBR2	6.1962	NA
SNX24	6.19909	NA			HLA-E	6.19332	2,3
TMTC4	6.1962	NA			PDE5A	6.1906	10
EXT1	6.19297	NA			LY86	6.18757	NA
PRKCD	6.18968	NA			MYO9A	6.18458	NA
SNX2	6.18604	NA			CRHBP	6.18104	NA
PRSS22	6.1827	NA			ERVFRD-1	6.17806	NA
NDUFS5	6.18012	7,8			TIPARP	6.17432	NA
EIF4G3	6.17666	NA			LIMA1	6.17096	NA
KCNK7	6.17368	NA			MC1R	6.16701	NA
RAB3A	6.17039	NA			SH3PXD2A	6.16442	NA
AIF1	6.16758	NA			PHYHIPL	6.16083	NA
IRF2BP2	6.1643	NA			SCIN	6.15819	NA
OSBPL10	6.16077	NA			LYZ	6.15508	NA
KAT2A	6.15759	NA			ENPEP	6.15216	NA
B4GALT5	6.15514	NA			CORO1A	6.14932	NA
MAFK	6.15201	NA			ADPRH	6.14628	NA
CD63	6.14906	NA			MBP	6.14288	NA
KL	6.14606	NA			MAPK4	6.13942	NA
LINC00472	6.1431	NA			GABARAPL1	6.13659	NA
KNOP1	6.14063	NA			MAN1A2	6.13364	NA
TANGO6	6.13762	NA			PVR	6.13072	NA
ANKRD37	6.13488	NA			PKN1	6.1279	NA
SFXN4	6.1319	NA			PRKCE	6.12493	NA
FHL2	6.12883	NA			BCL6	6.12218	NA
LEMD2	6.12605	NA			PLEKHA7	6.11904	NA
GGTA1P	6.12339	NA			CACNA2D3	6.1158	NA
MUC5B	6.12005	NA			FGF2	6.11279	NA
PLA2G12A	6.11691	5			TLE6	6.10978	NA
HSD17B1	6.11393	NA			PLOD1	6.1069	1
SLC22A17	6.11073	NA			FBXL15	6.10384	NA
CRYAA	6.10785	NA			LPIN2	6.10075	NA
ESRP2	6.105	NA			LINGO1	6.09749	NA
SDK2	6.10194	NA			LGR4	6.09413	NA
INADL	6.09861	NA			FSTL3	6.09152	1,6
TGFB2	6.0956	1			NKD1	6.08827	NA
CPEB4	6.09255	NA			CSRNP1	6.08493	NA
CD248	6.08921	NA			LINC00094	6.08187	NA
C3AR1	6.08645	NA			RASAL2	6.07849	NA
MFAP4	6.08296	NA			VAT1	6.0755	NA
ARHGEF10	6.07964	NA			AHNAK2	6.07225	NA
KRT23	6.07692	NA			SLC25A19	6.06873	NA
ZNF583	6.07381	NA			AMOTL1	6.06602	NA
ABCG2	6.07029	NA			SLC12A7	6.06341	NA
NAV1	6.06678	NA			COL9A1	6.06012	1
HMGN3	6.06389	NA			ZNF678	6.05731	NA
G6PC3	6.06084	NA			ABL2	6.0545	NA
CA8	6.05824	NA			PNMT	6.05155	NA
WDR27	6.05471	NA			LGALS9B	6.04851	NA
TRMT10C	6.05158	NA			SLC4A4	6.04584	NA
FAM134B	6.04836	NA			TMEM41B	6.04248	NA
VARS2	6.04506	NA			SDC4	6.04002	1,4,7
EVI2B	6.04239	NA			CTSK	6.03721	1,6
SLC25A38	6.0397	NA			SNX30	6.03484	NA
LOC100130872	6.03665	NA			SNX27	6.03142	NA
KAZN	6.03434	NA			UBL3	6.02824	NA
MXD3	6.03157	NA			STYXL1	6.0252	NA
GUCA2B	6.02894	NA			IL10RA	6.0225	NA
SEMA3G	6.026	NA			ARHGDIB	6.01918	NA
PP7080	6.02326	NA			KCTD21	6.01637	NA
PSMC5	6.0203	NA			SH3RF3	6.01362	NA
ELP6	6.01734	NA			PSMC4	6.0107	NA
SNX33	6.01426	NA			IKZF3	6.00787	NA
EPHB2	6.01137	4			F13A1	6.00548	1,6
KCNJ5	6.0088	NA			DOCK5	6.00242	NA
CAPZB	6.0056	NA			NFE2	5.99923	NA
MAP1LC3B2	6.00283	NA			FYTTD1	5.99613	NA
HDLBP	6.00048	NA			DNAH17	5.99271	NA
					FBN2	5.99008	1,6
					TNPO1	5.98745	NA
					PPP1R13B	5.98465	NA
					ZNF341	5.982	NA
